# Supplementary material for: Global shortfalls in documented actions to conserve biodiversity
Source: Nature. 2024 Jun 5;630(8016):387–91. doi: 10.1038/s41586-024-07498-7 (PMC11168922; doi:10.1038/s41586-024-07498-7)
Supplement: Supplementary file 3 — Data for all 5,963 threatened species including in our analyses of conservation interventions. [file 41586_2024_7498_MOESM3_ESM.csv]

scientificName	phylumName	className	familyName	redList	realms	countries	islandSp_95	ED	threat_habitat_change	threat_overexploit	threat_inv_spp	threat_pollution	threat_climate_change	threat_other	inPA_SPS	trade_ctrl	invasive_ctrl_success	education	reintroduction	legislation	matched_hc_sps	matched_oe	matched_is	actions_zero_sps
Heteromys_nelsoni	chordata	mammalia	heteromyidae	4	Panamanian	Guatemala;Mexico	0	6.85113123	0	0	0	0	1	1	0	0	0	0	0	0	NA	NA	NA	TRUE
Choeropsis_liberiensis	chordata	mammalia	hippopotamidae	4	Afrotropical	Côte d'Ivoire;Guinea;Liberia;Sierra Leone	0	32.89037006	0	0	0	0	0	0	1	1	0	1	0	1	NA	NA	NA	FALSE
Rhombophryne_botabota	chordata	amphibia	microhylidae	4	Madagascan	Madagascar	1	NA	1	0	1	0	0	0	0	0	0	0	0	0	0	NA	0	TRUE
Rhombophryne_savaka	chordata	amphibia	microhylidae	4	Madagascan	Madagascar	1	NA	1	0	0	0	0	0	0	0	0	0	0	0	0	NA	NA	TRUE
Hippocamelus_antisensis	chordata	mammalia	cervidae	3	Neotropical	Argentina;Bolivia;Chile;Peru	0	4.582706087	1	1	1	1	1	1	0	1	0	1	0	1	0	1	0	FALSE
Hippocamelus_bisulcus	chordata	mammalia	cervidae	4	Neotropical	Argentina;Chile	0	4.584418498	1	0	1	0	0	1	1	1	0	1	0	1	1	NA	0	FALSE
Hipposideros_ridleyi	chordata	mammalia	hipposideridae	3	Oriental	Brunei;Indonesia;Malaysia;Singapore;Thailand	0	9.641801657	1	0	0	0	0	1	0	0	0	0	0	0	0	NA	NA	TRUE
Hipposideros_coxi	chordata	mammalia	hipposideridae	4	Oriental	Brunei;Indonesia;Malaysia	1	9.720446065	0	0	0	0	0	1	0	0	0	0	0	0	NA	NA	NA	TRUE
Hipposideros_curtus	chordata	mammalia	hipposideridae	4	Afrotropical	Cameroon;Equatorial Guinea;Nigeria	0	9.310134219	1	0	0	0	0	1	0	0	0	0	0	0	0	NA	NA	TRUE
Hipposideros_demissus	chordata	mammalia	hipposideridae	4	Oceanian	Solomon Islands	1	10.82981007	1	0	1	0	1	1	0	0	0	0	0	0	0	NA	0	TRUE
Hipposideros_durgadasi	chordata	mammalia	hipposideridae	3	Oriental	India	0	10.31956659	1	0	0	0	0	1	0	0	0	0	0	0	0	NA	NA	TRUE
Hipposideros_edwardshilli	chordata	mammalia	hipposideridae	3	Oceanian	Papua New Guinea	1	10.75436651	NA	0	NA	NA	NA	NA	0	0	0	0	0	0	NA	NA	NA	TRUE
Hipposideros_halophyllus	chordata	mammalia	hipposideridae	3	Oriental	Myanmar;Thailand	0	9.786425485	1	0	0	1	0	1	0	0	0	0	0	0	0	NA	NA	TRUE
Hipposideros_hypophyllus	chordata	mammalia	hipposideridae	5	Oriental	India	0	10.75436651	1	0	0	1	0	1	0	0	0	1	0	0	0	NA	NA	FALSE
Hipposideros_lamottei	chordata	mammalia	hipposideridae	5	Afrotropical	Guinea	0	10.13235863	1	0	0	0	0	0	0	0	0	0	0	0	0	NA	NA	TRUE
Hipposideros_marisae	chordata	mammalia	hipposideridae	3	Afrotropical	Côte d'Ivoire;Guinea;Liberia;Sierra Leone	0	9.592328515	1	0	0	0	0	1	0	0	0	0	0	0	0	NA	NA	TRUE
Hipposideros_sorenseni	chordata	mammalia	hipposideridae	3	Oriental	Indonesia	1	10.75436651	NA	0	NA	NA	NA	NA	0	0	0	0	0	0	NA	NA	NA	TRUE
Holoaden_bradei	chordata	amphibia	craugastoridae	5	NA	NA	NA	29.12873822	1	0	0	0	1	1	0	0	0	0	0	0	0	NA	NA	TRUE
Hybomys_basilii	chordata	mammalia	muridae	4	Afrotropical	Equatorial Guinea	1	7.600476357	1	0	0	0	0	1	0	0	0	0	0	0	0	NA	NA	TRUE
Hybomys_lunaris	chordata	mammalia	muridae	3	Afrotropical	Democratic Republic of the Congo;Uganda	0	7.538479175	NA	0	NA	NA	NA	NA	0	0	0	0	0	0	NA	NA	NA	TRUE
Hydromantes_brunus	chordata	amphibia	plethodontidae	3	Nearctic	United States	0	15.18125273	NA	0	NA	NA	NA	NA	0	0	0	0	0	0	NA	NA	NA	TRUE
Hydromantes_shastae	chordata	amphibia	plethodontidae	3	Nearctic	United States	0	15.94667139	1	0	0	0	0	0	0	0	0	0	0	0	0	NA	NA	TRUE
Hydropotes_inermis	chordata	mammalia	cervidae	3	Palearctic;Sino-Japanese	China;North Korea;South Korea	0	8.044051239	1	0	0	0	1	1	0	0	0	0	0	0	0	NA	NA	TRUE
Bokermannohyla_izecksohni	chordata	amphibia	hylidae	5	NA	NA	NA	11.8344642	1	0	0	0	0	1	0	0	0	0	0	0	0	NA	NA	TRUE
Erythropitta_inspeculata	chordata	aves	pittidae	3	Oceanian	Indonesia	0	6.884804	NA	0	NA	NA	NA	NA	0	0	0	0	0	0	NA	NA	NA	TRUE
Erythropitta_caeruleitorques	chordata	aves	pittidae	4	Oriental	Indonesia	0	6.884804	NA	0	NA	NA	NA	NA	0	0	0	0	0	0	NA	NA	NA	TRUE
Erythropitta_palliceps	chordata	aves	pittidae	4	Oriental	Indonesia	1	6.884804	1	0	0	0	0	0	0	0	0	0	0	0	0	NA	NA	TRUE
Erythropitta_splendida	chordata	aves	pittidae	3	Oceanian	Papua New Guinea	0	6.884804	1	0	0	0	0	0	0	0	0	0	0	0	0	NA	NA	TRUE
Pitta_rosenbergii	chordata	aves	pittidae	3	Oceanian	Indonesia	0	11.90666	NA	NA	NA	NA	NA	NA	0	0	0	0	0	0	NA	NA	NA	TRUE
Formicivora_paludicola	chordata	aves	thamnophilidae	5	Neotropical	Brazil	0	3.918601	NA	0	NA	NA	NA	NA	0	0	0	0	0	0	NA	NA	NA	TRUE
Grallaria_saltuensis	chordata	aves	grallariidae	4	Neotropical	Colombia;Venezuela	0	7.415527	1	0	0	0	0	0	0	0	0	0	0	0	0	NA	NA	TRUE
Scytalopus_perijanus	chordata	aves	rhinocryptidae	3	Neotropical	Colombia;Venezuela	0	5.355525	1	0	0	0	0	0	0	0	0	0	0	0	0	NA	NA	TRUE
Scytalopus_gonzagai	chordata	aves	rhinocryptidae	4	Neotropical	Brazil	0	5.355525	NA	0	NA	NA	NA	NA	0	0	0	0	0	0	NA	NA	NA	TRUE
Sclerurus_cearensis	chordata	aves	furnariidae	3	Neotropical	Brazil	0	5.590496	1	0	0	0	0	1	0	0	0	0	0	0	0	NA	NA	TRUE
Dendrocolaptes_punctipectus	chordata	aves	furnariidae	3	Neotropical;Panamanian	Colombia;Venezuela	0	3.495051	1	0	0	0	0	1	1	0	0	0	0	0	1	NA	NA	FALSE
Premnoplex_tatei	chordata	aves	furnariidae	4	Panamanian	Venezuela	0	6.187631	NA	0	NA	NA	NA	NA	0	0	0	0	0	0	NA	NA	NA	TRUE
Premnoplex_pariae	chordata	aves	furnariidae	4	Neotropical;Panamanian	Venezuela	0	6.187631	NA	0	NA	NA	NA	NA	0	0	0	0	0	0	NA	NA	NA	TRUE
Thripophaga_amacurensis	chordata	aves	furnariidae	4	Neotropical	Venezuela	0	1.499375	1	0	0	0	0	0	0	0	0	0	0	0	0	NA	NA	TRUE
Cranioleuca_marcapatae	chordata	aves	furnariidae	3	Neotropical	Peru	0	1.355627	1	0	0	0	0	0	0	0	0	0	0	0	0	NA	NA	TRUE
Pyrocephalus_nanus	chordata	aves	tyrannidae	3	Neotropical	Ecuador	1	7.88628	NA	0	NA	NA	NA	NA	0	0	0	0	0	0	NA	NA	NA	TRUE
Myzomela_batjanensis	chordata	aves	meliphagidae	3	Oceanian	Indonesia	1	6.010114	NA	0	NA	NA	NA	NA	0	0	0	0	0	0	NA	NA	NA	TRUE
Ceblepyris_cucullatus	chordata	aves	campephagidae	3	Madagascan	Comoros	0	6.610522	1	0	0	0	0	0	0	0	0	0	0	0	0	NA	NA	TRUE
Edolisoma_nesiotis	chordata	aves	campephagidae	4	Oceanian	Micronesia	0	6.610522	NA	0	NA	NA	NA	NA	0	0	0	0	0	0	NA	NA	NA	TRUE
Edolisoma_insperatum	chordata	aves	campephagidae	4	Oceanian	Micronesia	0	6.610522	1	0	0	0	0	0	0	0	0	0	0	0	0	NA	NA	TRUE
Lalage_conjuncta	chordata	aves	campephagidae	3	Oceanian	Papua New Guinea	0	4.505509	1	0	1	0	0	0	0	0	0	0	0	0	0	NA	0	TRUE
Cyanolanius_comorensis	chordata	aves	vangidae	4	Madagascan	Comoros	0	8.490332	1	0	0	0	0	0	0	0	0	0	0	0	0	NA	NA	TRUE
Lamprolia_klinesmithi	chordata	aves	rhipiduridae	3	Oceanian	Fiji	1	14.67422	NA	0	NA	NA	NA	NA	0	0	0	0	0	0	NA	NA	NA	TRUE
Rhipidura_sauli	chordata	aves	rhipiduridae	3	Oriental	Philippines	1	5.652675	1	0	0	0	0	0	0	0	0	0	0	0	0	NA	NA	TRUE
Myiagra_hebetior	chordata	aves	monarchidae	3	Oceanian	Papua New Guinea	1	3.988676	1	0	0	0	0	0	0	0	0	0	0	0	0	NA	NA	TRUE
Myiagra_cervinicolor	chordata	aves	monarchidae	3	Oceanian	Papua New Guinea	0	3.492965	1	0	0	0	0	0	0	0	0	0	0	0	0	NA	NA	TRUE
Symposiachrus_ateralbus	chordata	aves	monarchidae	3	Oceanian	Papua New Guinea	0	4.50739	1	0	0	0	0	0	0	0	0	0	0	0	0	NA	NA	TRUE
Urocissa_whiteheadi	chordata	aves	corvidae	4	Oriental	China	1	5.604954	1	0	0	0	0	0	0	0	0	0	0	0	0	NA	NA	TRUE
Pica_asirensis	chordata	aves	corvidae	4	Saharo-Arabian	Saudi Arabia	0	4.653922	1	0	0	0	1	1	0	0	0	0	0	1	0	NA	NA	FALSE
Callaeas_cinereus	chordata	aves	callaeidae	5	NA	NA	NA	17.73736	0	0	1	0	0	0	0	0	1	1	0	0	NA	NA	1	FALSE
Petroica_multicolor	chordata	aves	petroicidae	4	Australian	Norfolk Island	1	7.692367	1	0	1	0	0	0	1	0	0	0	0	0	1	NA	0	FALSE
Petroica_dannefaerdi	chordata	aves	petroicidae	3	Australian	New Zealand	0	8.768729	NA	0	NA	NA	NA	NA	1	0	0	0	0	0	NA	NA	NA	FALSE
Sittiparus_owstoni	chordata	aves	paridae	4	Sino-Japanese	Japan	0	8.69311	0	0	1	0	0	1	0	0	0	0	0	0	NA	NA	0	TRUE
Cyornis_brunneatus	chordata	aves	muscicapidae	3	Oriental;Sino-Japanese	China;Malaysia;Singapore	0	4.659998	1	0	0	0	0	0	0	0	0	0	0	1	0	NA	NA	FALSE
Cyornis_camarinensis	chordata	aves	muscicapidae	3	Oriental	Philippines	1	4.659998	NA	0	NA	NA	NA	NA	0	0	0	0	0	0	NA	NA	NA	TRUE
Larvivora_tanensis	chordata	aves	muscicapidae	3	Sino-Japanese	Japan	1	6.571659	0	0	1	0	0	1	0	0	0	0	0	1	NA	NA	0	FALSE
Artisornis_moreaui	chordata	aves	cisticolidae	5	Afrotropical	Tanzania	0	4.912753	1	0	1	0	0	0	0	0	0	1	0	0	0	NA	0	FALSE
Artisornis_sousae	chordata	aves	cisticolidae	4	Afrotropical	Mozambique	0	4.912753	NA	0	NA	NA	NA	NA	0	0	0	0	0	0	NA	NA	NA	TRUE
Pipilo_socorroensis	chordata	aves	passerellidae	4	Neotropical	Mexico	0	4.795655	0	0	1	0	0	0	0	0	1	0	0	0	NA	NA	1	FALSE
Chloropsis_cochinchinensis	chordata	aves	chloropseidae	4	Oriental	Indonesia	1	12.39025	0	1	0	0	0	0	0	0	0	0	0	1	NA	0	NA	FALSE
Calamonastides_gracilirostris	chordata	aves	acrocephalidae	3	Afrotropical	Burundi;Democratic Republic of the Congo;Kenya;Rwanda;Tanzania;Uganda	0	7.379809	1	0	0	0	0	1	0	0	0	0	0	0	0	NA	NA	TRUE
Calamonastides_bensoni	chordata	aves	acrocephalidae	3	Afrotropical	Democratic Republic of the Congo;Zambia	0	7.379809	1	0	0	0	0	1	0	0	0	0	0	0	0	NA	NA	TRUE
Acrocephalus_hiwae	chordata	aves	acrocephalidae	5	Oceanian	Northern Mariana Islands	0	4.163828	0	0	1	0	0	0	0	0	1	0	0	0	NA	NA	1	FALSE
Robsonius_rabori	chordata	aves	locustellidae	3	Oriental	Philippines	1	3.527608	1	0	0	0	0	0	0	0	0	0	0	0	0	NA	NA	TRUE
Foudia_aldabrana	chordata	aves	ploceidae	4	Madagascan	Seychelles	0	2.702882	0	0	1	0	1	1	0	0	1	0	0	0	NA	NA	1	FALSE
Certhidea_olivacea	chordata	aves	thraupidae	3	Neotropical	Ecuador	1	2.105672	0	0	1	0	0	0	1	0	0	0	0	0	NA	NA	0	FALSE
Geospiza_septentrionalis	chordata	aves	thraupidae	3	Neotropical	Ecuador	0	1.195373	NA	0	NA	NA	NA	NA	0	0	1	0	0	0	NA	NA	NA	FALSE
Geospiza_acutirostris	chordata	aves	thraupidae	3	Neotropical	Ecuador	0	1.195373	NA	0	NA	NA	NA	NA	0	0	0	0	0	0	NA	NA	NA	TRUE
Geospiza_conirostris	chordata	aves	thraupidae	3	Neotropical	Ecuador	0	0.849886	NA	0	NA	NA	NA	NA	1	0	0	0	0	0	NA	NA	NA	FALSE
Geospiza_propinqua	chordata	aves	thraupidae	3	Neotropical	Ecuador	0	1.195373	NA	0	NA	NA	NA	NA	0	0	0	0	0	0	NA	NA	NA	TRUE
Sporophila_beltoni	chordata	aves	thraupidae	3	Neotropical	Brazil	0	1.593176	1	0	0	0	0	0	0	0	0	0	0	0	0	NA	NA	TRUE
Sporophila_iberaensis	chordata	aves	thraupidae	4	Neotropical	Argentina	0	1.593176	1	0	0	0	0	0	0	0	0	0	0	0	0	NA	NA	TRUE
Passer_italiae	chordata	aves	passeridae	3	Palearctic;Saharo-Arabian	Austria;France;Greece;Italy;Malta;San Marino;Slovenia;Switzerland;Vatican City	0	5.196718	NA	NA	NA	NA	NA	NA	1	0	0	0	0	0	NA	NA	NA	FALSE
Phyllastrephus_viridiceps	chordata	aves	pycnonotidae	3	Afrotropical	Angola	0	7.140074	1	0	0	0	0	0	1	0	0	0	0	0	1	NA	NA	FALSE
Fringilla_polatzeki	chordata	aves	fringillidae	4	Palearctic	Spain	1	10.5952	1	0	0	0	0	0	0	0	1	0	1	1	0	NA	NA	FALSE
Hemignathus_hanapepe	chordata	aves	fringillidae	5	NA	NA	NA	5.165642	1	0	1	0	1	1	0	0	0	0	0	0	0	NA	0	TRUE
Hemignathus_affinis	chordata	aves	fringillidae	5	NA	NA	NA	5.165642	1	0	1	0	1	1	0	0	1	0	0	0	0	NA	1	FALSE
Hypsipetes_parvirostris	chordata	aves	pycnonotidae	3	Madagascan	Comoros	0	3.297523	NA	0	NA	NA	NA	NA	0	0	0	0	0	0	NA	NA	NA	TRUE
Hypsipetes_moheliensis	chordata	aves	pycnonotidae	4	Madagascan	Comoros	0	4.392655	NA	0	NA	NA	NA	NA	0	0	0	0	0	0	NA	NA	NA	TRUE
Loxops_coccineus	chordata	aves	fringillidae	4	Nearctic	United States	1	2.827909	0	0	1	0	0	0	0	0	1	0	0	0	NA	NA	1	FALSE
Loxops_ochraceus	chordata	aves	fringillidae	5	NA	NA	NA	2.925423	0	0	1	0	0	0	0	0	0	0	0	0	NA	NA	0	TRUE
Rubigula_dispar	chordata	aves	pycnonotidae	3	Oriental	Indonesia	1	NA	0	1	0	0	0	0	0	0	0	0	0	0	NA	0	NA	TRUE
Pycnonotus_snouckaerti	chordata	aves	pycnonotidae	3	Oriental	Indonesia	1	6.986645	0	1	0	0	0	0	0	0	0	0	0	0	NA	0	NA	TRUE
Pyrrhula_waterstradti	chordata	aves	fringillidae	3	Oriental	Malaysia	0	4.302418	0	0	0	0	1	0	0	0	0	0	0	0	NA	NA	NA	TRUE
Hypsipetes_platenae	chordata	aves	pycnonotidae	5	Oriental	Indonesia	1	NA	1	0	0	0	0	0	0	0	0	1	0	0	0	NA	NA	FALSE
Dubusia_carrikeri	chordata	aves	thraupidae	4	Neotropical	Colombia	0	3.057348	1	0	0	0	0	0	1	0	0	0	0	0	1	NA	NA	FALSE
Phylloscopus_misoriensis	chordata	aves	phylloscopidae	3	Oceanian	Indonesia	0	4.851569	NA	0	NA	NA	NA	NA	0	0	0	0	0	0	NA	NA	NA	TRUE
Phylloscopus_maforensis	chordata	aves	phylloscopidae	3	Oceanian	Indonesia	0	4.851569	NA	0	NA	NA	NA	NA	0	0	0	0	0	0	NA	NA	NA	TRUE
Hylocitrea_bonthaina	chordata	aves	hylocitreidae	4	Oriental	Indonesia	1	21.22093	1	0	0	0	0	0	0	0	0	0	0	0	0	NA	NA	TRUE
Turdinus_calcicola	chordata	aves	pellorneidae	3	Oriental	Thailand	0	4.003523	NA	0	NA	NA	NA	NA	0	0	0	0	0	0	NA	NA	NA	TRUE
Rimator_naungmungensis	chordata	aves	pellorneidae	3	Sino-Japanese	Myanmar	0	3.02802	1	0	0	0	0	0	0	0	0	0	0	0	0	NA	NA	TRUE
Graminicola_striatus	chordata	aves	pellorneidae	3	Oriental;Sino-Japanese	Cambodia;China;Hong Kong;Myanmar	0	8.901398	1	0	0	0	0	0	0	0	0	0	0	0	0	NA	NA	TRUE
Acridotheres_melanopterus	chordata	aves	sturnidae	5	Oriental	Indonesia	1	1.71206	0	1	0	1	0	0	0	0	0	1	0	1	NA	0	NA	FALSE
Acridotheres_tricolor	chordata	aves	sturnidae	5	Oriental	Indonesia	1	1.71206	0	1	0	1	0	0	0	0	0	1	0	1	NA	0	NA	FALSE
Acridotheres_tertius	chordata	aves	sturnidae	5	Oriental	Indonesia	1	1.71206	0	1	0	1	0	0	0	0	0	1	0	1	NA	0	NA	FALSE
Acridotheres_javanicus	chordata	aves	sturnidae	3	Oriental	Indonesia	1	1.71206	0	1	0	1	0	0	0	0	0	0	0	0	NA	0	NA	TRUE
Montecincla_cachinnans	chordata	aves	leiotrichidae	4	Oriental	India	0	NA	1	0	0	0	0	0	0	0	0	0	0	0	0	NA	NA	TRUE
Montecincla_jerdoni	chordata	aves	leiotrichidae	4	Oriental	India	0	NA	1	0	0	0	0	0	0	0	0	0	0	0	0	NA	NA	TRUE
Montecincla_meridionalis	chordata	aves	leiotrichidae	3	Oriental	India	0	NA	1	0	0	0	0	1	0	0	0	0	0	0	0	NA	NA	TRUE
Rhabdornis_rabori	chordata	aves	sturnidae	3	Oriental	Philippines	1	9.971529	NA	0	NA	NA	NA	NA	0	0	0	0	0	0	NA	NA	NA	TRUE
Leiothrix_laurinae	chordata	aves	leiotrichidae	4	Oriental	Indonesia	1	4.647012	0	0	0	0	0	0	0	1	0	0	0	0	NA	NA	NA	TRUE
Gracula_venerata	chordata	aves	sturnidae	4	Oriental	Indonesia	1	2.949365	0	1	0	0	0	0	0	1	0	0	0	0	NA	1	NA	TRUE
Gracula_robusta	chordata	aves	sturnidae	5	Oriental	Indonesia	1	2.949365	0	1	0	0	0	0	0	1	0	0	0	1	NA	1	NA	FALSE
Cichlopsis_leucogenys	chordata	aves	turdidae	4	Neotropical	Brazil	0	6.223014	1	0	0	0	0	0	1	0	0	0	0	0	1	NA	NA	FALSE
Sitta_insularis	chordata	aves	sittidae	5	Panamanian	Bahamas	1	6.687625	1	0	1	0	1	0	0	0	0	0	0	0	0	NA	0	TRUE
Thryophilus_sernai	chordata	aves	troglodytidae	4	Neotropical;Panamanian	Colombia	0	6.255193	1	0	0	0	0	0	0	0	0	0	0	0	0	NA	NA	TRUE
Zosterops_ficedulinus	chordata	aves	zosteropidae	4	Afrotropical	São Tomé and Príncipe	1	1.197123	1	0	0	0	0	0	0	0	0	0	0	0	0	NA	NA	TRUE
Gracupica_jalla	chordata	aves	sturnidae	5	Oriental	Indonesia	1	5.41678	0	0	0	0	0	0	0	0	0	0	0	0	NA	NA	NA	TRUE
Mixornis_prillwitzi	chordata	aves	timaliidae	3	Oriental	Indonesia	0	16.99223	1	0	0	0	0	0	0	0	0	0	0	0	0	NA	NA	TRUE
Acrocephalus_caffer	chordata	aves	acrocephalidae	4	Oceanian	French Polynesia	1	1.830693	0	0	1	0	0	1	0	0	0	0	0	0	NA	NA	0	TRUE
Hylobates_agilis	chordata	mammalia	hylobatidae	4	Oriental	Indonesia;Malaysia;Thailand	0	5.746351287	1	0	0	0	0	1	0	1	0	0	0	1	0	NA	NA	FALSE
Hylobates_klossii	chordata	mammalia	hylobatidae	4	Oriental	Indonesia	0	6.605386718	1	0	0	0	0	1	0	1	0	0	0	1	0	NA	NA	FALSE
Hylobates_lar	chordata	mammalia	hylobatidae	4	Oriental	China;Indonesia;Laos;Malaysia;Myanmar;Thailand	0	5.715014263	1	0	0	0	0	1	1	1	0	0	0	1	1	NA	NA	FALSE
Hylobates_moloch	chordata	mammalia	hylobatidae	4	Oriental	Indonesia	1	5.80866935	1	0	0	0	0	1	0	1	0	0	0	1	0	NA	NA	FALSE
Hylobates_pileatus	chordata	mammalia	hylobatidae	4	Oriental	Cambodia;Laos;Thailand	0	5.767800802	1	0	0	0	0	1	1	1	0	0	0	1	1	NA	NA	FALSE
Neohylomys_hainanensis	chordata	mammalia	erinaceidae	4	Oriental	China	1	21.97811475	1	0	0	0	0	1	0	0	0	0	0	0	0	NA	NA	TRUE
Hylomys_parvus	chordata	mammalia	erinaceidae	3	Oriental	Indonesia	1	22.44870922	1	0	0	0	0	1	0	0	0	0	0	0	0	NA	NA	TRUE
Hylomyscus_baeri	chordata	mammalia	muridae	4	Afrotropical	Côte d'Ivoire;Ghana;Sierra Leone	0	5.821663325	1	0	0	0	0	1	0	0	0	0	0	0	0	NA	NA	TRUE
Hylopetes_sipora	chordata	mammalia	sciuridae	4	Oriental	Indonesia	0	7.420551214	1	0	0	0	0	1	0	0	0	0	0	0	0	NA	NA	TRUE
Hynobius_abei	chordata	amphibia	hynobiidae	5	Sino-Japanese	Japan	1	13.21993485	1	0	0	0	0	0	0	0	0	0	0	0	0	NA	NA	TRUE
Hynobius_dunni	chordata	amphibia	hynobiidae	4	Sino-Japanese	Japan	1	12.57013399	1	0	0	1	0	0	0	0	0	0	0	0	0	NA	NA	TRUE
Hynobius_hidamontanus	chordata	amphibia	hynobiidae	4	Sino-Japanese	Japan	1	14.91410624	1	0	0	1	0	0	0	0	0	0	0	0	0	NA	NA	TRUE
Hynobius_okiensis	chordata	amphibia	hynobiidae	5	Sino-Japanese	Japan	0	12.31224319	1	0	0	1	0	1	0	0	0	0	0	0	0	NA	NA	TRUE
Hynobius_ikioi	chordata	amphibia	hynobiidae	3	Sino-Japanese	Japan	1	NA	1	0	0	1	0	1	0	0	0	0	0	0	0	NA	NA	TRUE
Hynobius_takedai	chordata	amphibia	hynobiidae	4	Sino-Japanese	Japan	1	12.05183184	1	0	1	1	0	1	0	0	0	0	0	0	0	NA	0	TRUE
Hyosciurus_ileile	chordata	mammalia	sciuridae	3	Oriental	Indonesia	1	10.28106348	1	0	0	0	0	1	0	0	0	0	0	0	0	NA	NA	TRUE
Hyperolius_pickersgilli	chordata	amphibia	hyperoliidae	4	Afrotropical	South Africa	0	14.33746925	1	0	1	1	0	0	0	0	0	1	0	0	0	NA	0	FALSE
Hypogeomys_antimena	chordata	mammalia	nesomyidae	4	Madagascan	Madagascar	1	16.4710254	1	0	1	0	0	1	0	0	0	0	0	0	0	NA	0	TRUE
Hyloscirtus_diabolus	chordata	amphibia	hylidae	3	Neotropical	Peru	0	16.77905026	NA	0	NA	NA	NA	NA	0	0	0	0	0	0	NA	NA	NA	TRUE
Pristimantis_pulchridormientes	chordata	amphibia	craugastoridae	4	Neotropical	Peru	0	NA	1	0	0	0	0	1	0	0	0	0	0	0	0	NA	NA	TRUE
Hystrix_pumila	chordata	mammalia	hystricidae	3	Oriental	Philippines	1	8.604338875	0	0	0	0	0	1	0	0	0	0	0	0	NA	NA	NA	TRUE
Indri_indri	chordata	mammalia	indriidae	5	Madagascan	Madagascar	1	20.30505119	1	0	0	0	1	1	0	1	0	0	0	1	0	NA	NA	FALSE
Insuetophrynus_acarpicus	chordata	amphibia	rhinodermatidae	4	Neotropical	Chile	0	40.42351333	1	0	0	1	0	1	0	0	0	0	0	0	0	NA	NA	TRUE
Iomys_sipora	chordata	mammalia	sciuridae	4	Oriental	Indonesia	0	7.151274175	1	0	0	0	0	1	0	0	0	0	0	0	0	NA	NA	TRUE
Isoodon_auratus	chordata	mammalia	peramelidae	3	Australian;Oceanian	Australia	0	10.20755342	1	0	1	0	0	0	1	0	0	0	1	0	1	NA	0	FALSE
Neamblysomus_gunningi	chordata	mammalia	chrysochloridae	4	Afrotropical	South Africa	0	19.45004571	NA	0	NA	NA	NA	NA	0	0	0	0	0	0	NA	NA	NA	TRUE
Neamblysomus_julianae	chordata	mammalia	chrysochloridae	4	Afrotropical	South Africa	0	19.36498504	NA	0	NA	NA	NA	NA	0	0	0	1	0	0	NA	NA	NA	FALSE
Ambystoma_lermaense	chordata	amphibia	ambystomatidae	4	Nearctic	Mexico	0	17.5217892	1	0	1	1	0	1	0	0	0	0	0	0	0	NA	0	TRUE
Kadarsanomys_sodyi	chordata	mammalia	muridae	4	Oriental	Indonesia	1	9.825949723	NA	0	NA	NA	NA	NA	0	0	0	0	0	0	NA	NA	NA	TRUE
Kerivoula_africana	chordata	mammalia	vespertilionidae	4	Afrotropical	Tanzania	0	4.232606525	1	0	0	0	0	1	0	0	0	0	0	0	0	NA	NA	TRUE
Kerivoula_flora	chordata	mammalia	vespertilionidae	3	Oriental	Indonesia;Laos;Malaysia;Vietnam	0	3.975272802	1	0	0	0	0	1	0	0	0	0	0	0	0	NA	NA	TRUE
Ambystoma_californiense	chordata	amphibia	ambystomatidae	3	Nearctic	United States	0	14.35633083	1	0	1	1	0	1	0	0	0	0	0	0	0	NA	0	TRUE
Ambystoma_cingulatum	chordata	amphibia	ambystomatidae	3	Nearctic	United States	0	19.21981739	1	0	1	0	0	1	0	0	0	0	0	0	0	NA	0	TRUE
Kobus_megaceros	chordata	mammalia	bovidae	4	Afrotropical	Ethiopia;South Sudan	0	10.88719513	1	0	0	0	0	0	0	0	0	0	0	0	0	NA	NA	TRUE
Komodomys_rintjanus	chordata	mammalia	muridae	3	Oriental	Indonesia	1	8.636823792	NA	0	NA	NA	NA	NA	1	0	0	0	0	0	NA	NA	NA	FALSE
Sicista_loriger	chordata	mammalia	dipodidae	3	Palearctic	Romania;Russia;Ukraine	0	NA	NA	0	NA	NA	NA	NA	0	0	0	0	0	0	NA	NA	NA	TRUE
Gyldenstolpia_fronto	chordata	mammalia	cricetidae	5	NA	NA	NA	NA	NA	0	NA	NA	NA	NA	0	0	0	0	0	0	NA	NA	NA	TRUE
Myosorex_cafer	chordata	mammalia	soricidae	3	Afrotropical	South Africa	0	7.564824318	1	0	0	0	1	0	0	0	0	0	0	0	0	NA	NA	TRUE
Araucaria_goroensis	tracheophyta	pinopsida	araucariaceae	4	NA	NA	NA	NA	1	0	0	0	0	0	0	0	0	0	0	0	0	NA	NA	TRUE
Araucaria_muelleri	tracheophyta	pinopsida	araucariaceae	4	NA	NA	NA	24.666714	1	0	0	0	0	0	0	0	0	0	0	0	0	NA	NA	TRUE
Lagorchestes_hirsutus	chordata	mammalia	macropodidae	3	Australian	Australia	0	7.058132914	1	0	0	0	0	1	1	1	0	0	0	1	1	NA	NA	FALSE
Lagostrophus_fasciatus	chordata	mammalia	macropodidae	3	Australian	Australia	0	12.57835448	0	0	1	0	0	0	1	1	1	1	1	1	NA	NA	1	FALSE
Lamottemys_okuensis	chordata	mammalia	muridae	4	Afrotropical	Cameroon	0	9.616013691	1	0	0	0	0	0	0	0	0	0	0	0	0	NA	NA	TRUE
Magnolia_mindoensis	tracheophyta	magnoliopsida	magnoliaceae	3	NA	NA	NA	NA	1	0	0	0	0	0	0	0	0	0	0	0	0	NA	NA	TRUE
Pyrenaria_buisanensis	tracheophyta	magnoliopsida	theaceae	5	NA	NA	NA	NA	0	0	0	0	1	1	0	0	0	0	0	0	NA	NA	NA	TRUE
Microtus_irani	chordata	mammalia	cricetidae	3	Saharo-Arabian	Iran	0	4.237402955	NA	0	NA	NA	NA	NA	0	0	0	0	0	0	NA	NA	NA	TRUE
Crocidura_mdumai	chordata	mammalia	soricidae	4	Afrotropical	Tanzania	0	NA	NA	0	NA	NA	NA	NA	1	0	0	0	0	0	NA	NA	NA	FALSE
Crocidura_usambarae	chordata	mammalia	soricidae	3	Afrotropical	Tanzania	0	4.955908474	NA	0	NA	NA	NA	NA	0	0	0	0	0	0	NA	NA	NA	TRUE
Oedipina_kasios	chordata	amphibia	plethodontidae	4	Panamanian	Honduras	0	21.6639786	1	0	0	0	1	1	0	0	0	0	0	0	0	NA	NA	TRUE
Nototriton_nelsoni	chordata	amphibia	plethodontidae	5	Panamanian	Honduras	0	NA	1	0	0	0	1	1	1	0	0	0	0	0	1	NA	NA	FALSE
Nototriton_oreadorum	chordata	amphibia	plethodontidae	5	Panamanian	Honduras	0	NA	1	0	0	0	1	1	0	0	0	0	0	0	0	NA	NA	TRUE
Paramesotriton_aurantius	chordata	amphibia	salamandridae	3	Sino-Japanese	China	0	NA	1	0	0	0	0	0	0	1	0	0	0	1	0	NA	NA	FALSE
Gastrotheca_oresbios	chordata	amphibia	hemiphractidae	4	Neotropical	Peru	0	NA	NA	0	NA	NA	NA	NA	0	0	0	0	0	0	NA	NA	NA	TRUE
Ameerega_shihuemoy	chordata	amphibia	dendrobatidae	4	Neotropical	Peru	0	NA	1	0	0	0	0	0	0	0	0	0	0	0	0	NA	NA	TRUE
Capensibufo_rosei	chordata	amphibia	bufonidae	5	Afrotropical	South Africa	0	13.29705784	1	0	0	0	0	0	0	0	1	0	0	0	0	NA	NA	FALSE
Lasiorhinus_krefftii	chordata	mammalia	vombatidae	5	Australian	Australia	0	26.19057565	1	0	1	0	1	1	0	1	1	0	0	1	0	NA	1	FALSE
Latidens_salimalii	chordata	mammalia	pteropodidae	4	Oriental	India	0	8.671827177	1	0	0	0	0	1	0	0	0	0	0	0	0	NA	NA	TRUE
Nothophryne_broadleyi	chordata	amphibia	pyxicephalidae	4	Afrotropical	Malawi	0	18.63756157	1	0	1	0	0	0	1	0	0	0	0	0	1	NA	0	FALSE
Nothophryne_baylissi	chordata	amphibia	pyxicephalidae	4	Afrotropical	Mozambique	0	NA	0	0	0	0	1	1	0	0	0	0	0	0	NA	NA	NA	TRUE
Pyrenaria_cherrapunjeana	tracheophyta	magnoliopsida	theaceae	5	NA	NA	NA	NA	1	0	0	0	0	1	0	0	0	0	0	0	0	NA	NA	TRUE
Ammodorcas_clarkei	chordata	mammalia	bovidae	3	Afrotropical	Ethiopia;Somalia	0	7.410182877	1	0	0	0	1	0	0	0	0	0	0	0	0	NA	NA	TRUE
Ansonia_teneritas	chordata	amphibia	bufonidae	4	Oriental	Malaysia	1	NA	1	0	0	0	0	0	0	0	0	0	0	0	0	NA	NA	TRUE
Pristimantis_leopardus	chordata	amphibia	craugastoridae	3	Panamanian	Colombia	0	NA	0	0	0	0	1	0	0	0	0	0	0	0	NA	NA	NA	TRUE
Leiopelma_archeyi	chordata	amphibia	leiopelmatidae	5	Australian	New Zealand	1	62.80319614	1	0	1	0	0	1	0	0	1	0	0	0	0	NA	1	FALSE
Leiopelma_hamiltoni	chordata	amphibia	leiopelmatidae	3	Australian	New Zealand	0	58.55004864	0	0	1	0	0	1	0	0	1	0	1	0	NA	NA	1	FALSE
Ammospermophilus_nelsoni	chordata	mammalia	sciuridae	4	Nearctic	United States	0	5.840044086	1	0	0	0	0	1	0	0	0	0	0	0	0	NA	NA	TRUE
Lemur_catta	chordata	mammalia	lemuridae	4	Madagascan	Madagascar	1	13.57879103	1	0	0	0	1	1	0	1	0	0	0	1	0	NA	NA	FALSE
Leontopithecus_caissara	chordata	mammalia	callitrichidae	5	Neotropical	Brazil	0	4.772501496	1	0	0	0	0	1	0	1	0	1	0	1	0	NA	NA	FALSE
Leontopithecus_chrysopygus	chordata	mammalia	callitrichidae	4	Neotropical	Brazil	0	4.764172991	1	0	0	0	1	1	0	1	0	1	1	1	0	NA	NA	FALSE
Leontopithecus_rosalia	chordata	mammalia	callitrichidae	4	Neotropical	Brazil	0	4.780469477	1	0	0	0	0	0	0	1	0	1	1	1	0	NA	NA	FALSE
Ammotragus_lervia	chordata	mammalia	bovidae	3	Afrotropical;Saharo-Arabian	Algeria;Chad;Egypt;Libya;Mali;Mauritania;Morocco;Niger;Sudan;Tunisia;Western Sahara	0	9.474485038	1	0	1	0	1	0	1	1	0	0	1	1	1	NA	0	FALSE
Leopoldamys_siporanus	chordata	mammalia	muridae	3	Oriental	Indonesia	0	8.303191121	1	0	0	0	0	1	0	0	0	0	0	0	0	NA	NA	TRUE
Amorphochilus_schnablii	chordata	mammalia	furipteridae	3	Neotropical	Chile;Ecuador;Peru	0	31.15048102	1	0	0	0	0	1	0	0	0	0	0	0	0	NA	NA	TRUE
Oryzomys_gorgasi	chordata	mammalia	cricetidae	4	Neotropical;Panamanian	Colombia;Panama;Venezuela	0	3.471250288	0	0	1	0	0	1	1	0	0	0	0	0	NA	NA	0	FALSE
Sigmodon_alleni	chordata	mammalia	cricetidae	3	Nearctic;Panamanian	Mexico	0	5.027213246	1	0	0	0	0	1	0	0	0	0	0	0	0	NA	NA	TRUE
Lepilemur_dorsalis	chordata	mammalia	lepilemuridae	4	Madagascan	Madagascar	1	6.278975412	1	0	0	0	0	1	0	1	0	0	0	1	0	NA	NA	FALSE
Lepilemur_edwardsi	chordata	mammalia	lepilemuridae	4	Madagascan	Madagascar	1	6.837515829	1	0	0	0	0	0	0	1	0	0	0	1	0	NA	NA	FALSE
Lepilemur_leucopus	chordata	mammalia	lepilemuridae	4	Madagascan	Madagascar	1	6.356911885	1	0	0	0	0	1	0	1	0	0	0	1	0	NA	NA	FALSE
Lepilemur_microdon	chordata	mammalia	lepilemuridae	4	Madagascan	Madagascar	1	6.203944673	1	0	0	0	0	0	0	1	0	0	0	1	0	NA	NA	FALSE
Lepilemur_mustelinus	chordata	mammalia	lepilemuridae	3	Madagascan	Madagascar	1	6.198116089	1	0	0	0	0	1	0	1	0	0	0	1	0	NA	NA	FALSE
Lepilemur_ruficaudatus	chordata	mammalia	lepilemuridae	5	Madagascan	Madagascar	1	6.505321423	1	0	0	0	0	0	0	1	0	0	0	1	0	NA	NA	FALSE
Lepilemur_septentrionalis	chordata	mammalia	lepilemuridae	5	Madagascan	Madagascar	1	7.889074385	1	0	0	0	0	1	0	1	0	0	0	1	0	NA	NA	FALSE
Leptonycteris_nivalis	chordata	mammalia	phyllostomidae	4	Nearctic;Panamanian	Mexico;United States	0	9.062621219	1	0	1	0	0	1	1	0	0	0	0	0	1	NA	0	FALSE
Urocitellus_nancyae	chordata	mammalia	sciuridae	3	Nearctic	United States	0	NA	0	0	1	0	0	1	0	0	0	0	0	0	NA	NA	0	TRUE
Hybomys_badius	chordata	mammalia	muridae	4	Afrotropical	Cameroon	0	7.592328529	1	0	0	0	0	1	0	0	0	0	0	0	0	NA	NA	TRUE
Leptonycteris_curasoae	chordata	mammalia	phyllostomidae	3	Neotropical;Panamanian	Aruba;Bonaire;Sint Eustatius and Saba;Colombia;Curaçao;Venezuela	0	8.419629222	1	0	0	0	0	1	1	0	0	0	0	0	1	NA	NA	FALSE
Hybomys_eisentrauti	chordata	mammalia	muridae	4	Afrotropical	Cameroon	0	NA	0	0	0	0	0	1	0	0	0	0	0	0	NA	NA	NA	TRUE
Leptopelis_xenodactylus	chordata	amphibia	arthroleptidae	4	Afrotropical	South Africa	0	15.05479679	1	0	1	0	0	0	0	0	0	0	0	0	0	NA	0	TRUE
Gazella_arabica	chordata	mammalia	bovidae	3	Saharo-Arabian	Israel;Oman;Saudi Arabia;United Arab Emirates	0	3.098699331	1	0	0	0	0	0	0	0	0	0	0	1	0	NA	NA	FALSE
Carpinus_langaoensis	tracheophyta	magnoliopsida	betulaceae	5	NA	NA	NA	NA	NA	0	NA	NA	NA	NA	0	0	0	0	0	0	NA	NA	NA	TRUE
Lepus_flavigularis	chordata	mammalia	leporidae	4	Panamanian	Mexico	0	6.936800136	1	0	1	0	1	1	0	0	0	1	0	0	0	NA	0	FALSE
Lepus_callotis	chordata	mammalia	leporidae	3	Nearctic;Panamanian	Mexico;United States	0	6.917585228	1	0	1	0	0	1	0	0	0	0	0	0	0	NA	0	TRUE
Lepus_hainanus	chordata	mammalia	leporidae	4	Oriental	China	1	10.1768129	1	0	1	0	0	1	0	0	0	0	0	0	0	NA	0	TRUE
Lepus_insularis	chordata	mammalia	leporidae	3	Nearctic	Mexico	1	7.025575434	1	0	1	0	0	1	1	0	0	1	0	0	1	NA	0	FALSE
Lepus_castroviejoi	chordata	mammalia	leporidae	3	Palearctic	Spain	0	7.775920626	1	0	0	0	0	0	0	0	0	0	0	1	0	NA	NA	FALSE
Amentotaxus_yunnanensis	tracheophyta	pinopsida	taxaceae	3	NA	NA	NA	22.74703284	1	1	0	0	0	0	0	0	0	0	0	0	0	0	NA	TRUE
Pteropus_pelewensis	chordata	mammalia	pteropodidae	3	Oceanian	Micronesia;Palau	0	NA	1	1	0	0	1	1	0	1	0	0	0	1	0	1	NA	FALSE
Hoolock_leuconedys	chordata	mammalia	hylobatidae	3	Oriental;Sino-Japanese	India;Myanmar	0	7.467014637	1	0	0	0	0	1	0	1	0	1	0	1	0	NA	NA	FALSE
Hoolock_tianxing	chordata	mammalia	hylobatidae	4	Oriental;Sino-Japanese	China;Myanmar	0	NA	1	0	0	0	0	1	0	1	0	1	0	1	0	NA	NA	FALSE
Amazilia_alfaroana	chordata	aves	trochilidae	5	Panamanian	Costa Rica	0	NA	NA	NA	NA	NA	NA	NA	0	1	0	0	0	1	NA	NA	NA	FALSE
Poicephalus_robustus	chordata	aves	psittacidae	3	Afrotropical	South Africa	0	5.942535	0	0	0	0	0	1	1	1	0	1	0	1	NA	NA	NA	FALSE
Hynobius_unisacculus	chordata	amphibia	hynobiidae	4	Palearctic	South Korea	0	NA	1	0	0	1	0	1	0	0	0	0	0	0	0	NA	NA	TRUE
Hynobius_quelpaertensis	chordata	amphibia	hynobiidae	3	Palearctic	South Korea	0	12.93686311	1	0	0	1	0	1	0	0	0	0	0	0	0	NA	NA	TRUE
Leptobrachium_tengchongense	chordata	amphibia	megophryidae	4	Oriental	China	0	NA	1	0	0	0	0	0	0	0	0	0	0	0	0	NA	NA	TRUE
Thorius_tlaxiacus	chordata	amphibia	plethodontidae	4	Panamanian	Mexico	0	NA	1	0	0	0	0	0	0	0	0	0	0	0	0	NA	NA	TRUE
Liberiictis_kuhni	chordata	mammalia	herpestidae	3	Afrotropical	Côte d'Ivoire;Guinea;Liberia	0	12.8507602	1	0	0	0	0	1	0	0	0	0	0	0	0	NA	NA	TRUE
Limnogale_mergulus	chordata	mammalia	tenrecidae	3	Madagascan	Madagascar	1	20.75773329	1	0	0	1	0	1	0	0	0	0	0	0	0	NA	NA	TRUE
Pristimantis_dorado	chordata	amphibia	craugastoridae	4	Neotropical	Colombia	0	NA	1	0	0	0	0	0	0	0	0	0	0	0	0	NA	NA	TRUE
Uromys_vika	chordata	mammalia	muridae	5	Oceanian	Solomon Islands	1	NA	0	0	0	0	0	1	0	0	0	0	0	0	NA	NA	NA	TRUE
Pongo_tapanuliensis	chordata	mammalia	hominidae	5	Oriental	Indonesia	1	NA	1	0	0	0	1	0	0	1	0	1	0	1	0	NA	NA	FALSE
Nomascus_annamensis	chordata	mammalia	hylobatidae	4	Oriental	Cambodia;Laos;Vietnam	0	NA	1	0	0	0	0	1	0	1	0	1	0	1	0	NA	NA	FALSE
Heteromys_spectabilis	chordata	mammalia	heteromyidae	4	Nearctic	Mexico	0	NA	NA	0	NA	NA	NA	NA	0	0	0	0	0	0	NA	NA	NA	TRUE
Pongo_abelii	chordata	mammalia	hominidae	5	Oriental	Indonesia	1	13.67486909	1	0	0	0	1	0	0	1	0	1	0	1	0	NA	NA	FALSE
Isthmura_corrugata	chordata	amphibia	plethodontidae	5	Nearctic	Mexico	0	NA	1	0	0	0	0	0	0	0	0	0	0	0	0	NA	NA	TRUE
Andinobates_victimatus	chordata	amphibia	dendrobatidae	4	Panamanian	Colombia	0	NA	1	1	0	1	0	0	0	0	0	0	0	0	0	0	NA	TRUE
Bolitoglossa_yariguiensis	chordata	amphibia	plethodontidae	4	Neotropical	Colombia	0	NA	1	0	0	0	1	0	0	0	0	0	0	0	0	NA	NA	TRUE
Eupsophus_migueli	chordata	amphibia	alsodidae	4	Neotropical	Chile	0	8.654740664	1	0	0	0	0	1	0	0	0	0	0	0	0	NA	NA	TRUE
Litoria_aurea	chordata	amphibia	pelodryadidae	3	Australian	Australia	0	10.43232661	1	1	1	0	1	1	1	0	0	1	0	0	1	0	0	FALSE
Litoria_brevipalmata	chordata	amphibia	pelodryadidae	4	Australian	Australia	0	22.65424475	1	0	1	1	0	1	0	0	0	1	0	0	0	NA	0	FALSE
Litoria_castanea	chordata	amphibia	pelodryadidae	5	NA	NA	NA	13.53753257	1	0	1	1	0	0	0	0	0	1	0	0	0	NA	0	FALSE
Litoria_nannotis	chordata	amphibia	pelodryadidae	4	Australian	Australia	0	17.20981795	0	0	1	0	0	1	0	0	0	0	0	0	NA	NA	0	TRUE
Litoria_nyakalensis	chordata	amphibia	pelodryadidae	5	Australian	Australia	0	15.56550505	0	0	1	1	1	1	0	0	0	0	0	0	NA	NA	0	TRUE
Litoria_piperata	chordata	amphibia	pelodryadidae	5	NA	NA	NA	13.53753257	1	0	1	1	0	1	0	0	0	1	0	0	0	NA	0	FALSE
Litoria_raniformis	chordata	amphibia	pelodryadidae	4	Australian	Australia	0	11.55258968	1	0	1	1	1	0	1	0	0	0	0	0	1	NA	0	FALSE
Litoria_rheocola	chordata	amphibia	pelodryadidae	4	Australian	Australia	0	15.54403399	1	0	1	1	0	1	0	0	0	0	0	0	0	NA	0	TRUE
Litoria_spenceri	chordata	amphibia	pelodryadidae	5	Australian	Australia	0	15.82615008	1	0	1	1	0	1	0	0	0	0	0	0	0	NA	0	TRUE
Litoria_lorica	chordata	amphibia	pelodryadidae	5	Australian	Australia	0	13.53753257	1	0	1	0	1	1	0	0	0	0	0	0	0	NA	0	TRUE
Lonchophylla_bokermanni	chordata	mammalia	phyllostomidae	4	Neotropical	Brazil	0	6.329684997	NA	0	NA	NA	NA	NA	0	0	0	0	0	0	NA	NA	NA	TRUE
Lonchophylla_dekeyseri	chordata	mammalia	phyllostomidae	4	Neotropical	Brazil	0	6.257705497	1	0	0	0	0	1	0	0	0	0	0	0	0	NA	NA	TRUE
Lonchorhina_fernandezi	chordata	mammalia	phyllostomidae	4	Neotropical	Brazil;Venezuela	0	12.43896545	0	0	0	0	0	1	1	0	0	1	0	0	NA	NA	NA	FALSE
Lonchorhina_marinkellei	chordata	mammalia	phyllostomidae	3	Neotropical	Brazil;Colombia;Peru	0	12.93874237	1	0	0	0	0	1	0	0	0	0	0	0	0	NA	NA	TRUE
Lonchorhina_orinocensis	chordata	mammalia	phyllostomidae	3	Neotropical;Panamanian	Brazil;Colombia;Venezuela	0	12.90320424	1	0	0	0	0	1	1	0	0	0	0	0	1	NA	NA	FALSE
Lophocebus_albigena	chordata	mammalia	cercopithecidae	3	Afrotropical	Burundi;Cameroon;Central African Republic;Democratic Republic of the Congo;Equatorial Guinea;Gabon;Nigeria;Republic of Congo;Rwanda;Tanzania;Uganda	0	6.701201462	1	0	0	0	0	0	1	1	0	0	0	1	1	NA	NA	FALSE
Lophocebus_aterrimus	chordata	mammalia	cercopithecidae	3	Afrotropical	Angola;Democratic Republic of the Congo;Republic of Congo	0	6.695040705	0	0	0	0	0	1	1	1	0	0	0	1	NA	NA	NA	FALSE
Lophuromys_medicaudatus	chordata	mammalia	muridae	3	Afrotropical	Democratic Republic of the Congo;Rwanda;Uganda	0	3.843604564	1	0	0	0	0	1	0	0	0	0	0	0	0	NA	NA	TRUE
Lophuromys_melanonyx	chordata	mammalia	muridae	3	Afrotropical	Ethiopia	0	3.842678215	1	0	0	0	0	0	1	0	0	0	0	0	1	NA	NA	FALSE
Loris_tardigradus	chordata	mammalia	lorisidae	4	Oriental	Sri Lanka	1	21.42741495	1	0	0	1	0	1	0	1	0	0	0	1	0	NA	NA	FALSE
Louisea_edeaensis	arthropoda	malacostraca	potamonautidae	4	NA	NA	NA	NA	NA	0	NA	NA	NA	NA	0	0	0	0	0	0	NA	NA	NA	TRUE
Loxodonta_africana	chordata	mammalia	elephantidae	3	Afrotropical	Angola;Benin;Botswana;Burkina Faso;Cameroon;Central African Republic;Chad;Côte d'Ivoire;Democratic Republic of the Congo;Equatorial Guinea;Eritrea;Ethiopia;Gabon;Ghana;Guinea;Guinea-Bissau;Kenya;Liberia;Malawi;Mali;Mozambique;Namibia;Niger;Nigeria;Republic of Congo;Rwanda;Senegal;Sierra Leone;South Africa;South Sudan;Sudan;Swaziland;Tanzania;Togo;Uganda;Zambia;Zimbabwe	0	37.3127961	1	0	1	0	1	1	1	1	0	1	0	1	1	NA	0	FALSE
Lycaon_pictus	chordata	mammalia	canidae	4	Afrotropical;Saharo-Arabian	Algeria;Angola;Benin;Botswana;Burkina Faso;Cameroon;Central African Republic;Chad;Ethiopia;Guinea;Kenya;Libya;Malawi;Mozambique;Namibia;Nigeria;Senegal;Somalia;South Africa;South Sudan;Sudan;Tanzania;Zambia;Zimbabwe	0	3.871832099	1	0	0	0	0	0	1	0	0	1	0	1	1	NA	NA	FALSE
Ansonia_smeagol	chordata	amphibia	bufonidae	3	Oriental	Malaysia	0	NA	NA	0	NA	NA	NA	NA	0	0	0	0	0	0	NA	NA	NA	TRUE
Pristimantis_bounides	chordata	amphibia	craugastoridae	4	Neotropical	Peru	0	NA	1	0	0	0	0	0	0	0	0	0	0	0	0	NA	NA	TRUE
Sachatamia_electrops	chordata	amphibia	centrolenidae	4	Neotropical	Colombia	0	NA	1	0	0	0	0	0	0	0	0	0	0	0	0	NA	NA	TRUE
Nymphargus_caucanus	chordata	amphibia	centrolenidae	4	Neotropical	Colombia	0	NA	1	0	0	1	0	0	0	0	0	0	0	0	0	NA	NA	TRUE
Phrynopus_inti	chordata	amphibia	craugastoridae	4	Neotropical	Peru	0	NA	1	0	0	0	0	1	0	0	0	0	0	0	0	NA	NA	TRUE
Charadrahyla_esperancensis	chordata	amphibia	hylidae	3	Panamanian	Mexico	0	NA	1	0	1	0	0	1	0	0	0	0	0	0	0	NA	0	TRUE
Lynx_pardinus	chordata	mammalia	felidae	4	Palearctic	Spain	0	8.438658624	1	0	0	0	1	1	0	1	0	1	1	1	0	NA	NA	FALSE
Anomaloglossus_blanci	chordata	amphibia	aromobatidae	4	Neotropical	French Guiana	0	NA	0	0	1	0	0	0	0	0	0	0	0	0	NA	NA	0	TRUE
Anomaloglossus_dewynteri	chordata	amphibia	aromobatidae	5	Neotropical	French Guiana	0	NA	0	0	1	0	0	0	1	0	0	0	0	0	NA	NA	0	FALSE
Anomaloglossus_degranvillei	chordata	amphibia	aromobatidae	5	Neotropical	French Guiana	0	9.250181855	1	0	1	0	0	0	1	0	0	0	0	0	1	NA	0	FALSE
Macaca_arctoides	chordata	mammalia	cercopithecidae	3	Oriental;Sino-Japanese	Bangladesh;Cambodia;China;India;Laos;Malaysia;Myanmar;Thailand;Vietnam	0	7.124643986	1	1	0	0	0	1	1	1	0	0	0	1	1	1	NA	FALSE
Macaca_fascicularis	chordata	mammalia	cercopithecidae	3	Oriental	Bangladesh;Brunei;Cambodia;India;Indonesia;Laos;Malaysia;Myanmar;Philippines;Singapore;Thailand;Timor-Leste;Vietnam	0	6.925414284	0	1	0	0	0	1	0	1	0	0	0	1	NA	1	NA	FALSE
Macaca_maura	chordata	mammalia	cercopithecidae	4	Oriental	Indonesia	1	5.55875949	1	0	0	0	0	1	0	1	0	0	0	1	0	NA	NA	FALSE
Macaca_nemestrina	chordata	mammalia	cercopithecidae	4	Oriental	Brunei;Indonesia;Malaysia;Myanmar;Thailand	0	4.804473876	1	0	0	0	0	1	0	1	0	0	0	1	0	NA	NA	FALSE
Macaca_nigra	chordata	mammalia	cercopithecidae	5	Oriental	Indonesia	1	5.368442435	1	1	0	0	0	1	0	1	0	0	0	1	0	1	NA	FALSE
Macaca_ochreata	chordata	mammalia	cercopithecidae	3	Oriental	Indonesia	1	6.016397175	1	0	0	0	0	1	0	1	0	0	0	1	0	NA	NA	FALSE
Macaca_radiata	chordata	mammalia	cercopithecidae	3	Oriental	India	0	6.995415496	1	0	0	0	0	1	0	1	0	0	0	1	0	NA	NA	FALSE
Macaca_silenus	chordata	mammalia	cercopithecidae	4	Oriental	India	0	5.103723246	NA	0	NA	NA	NA	NA	0	1	0	0	0	1	NA	NA	NA	FALSE
Macaca_sinica	chordata	mammalia	cercopithecidae	4	Oriental	Sri Lanka	1	6.963874872	1	0	0	0	0	1	0	1	0	0	0	1	0	NA	NA	FALSE
Macaca_sylvanus	chordata	mammalia	cercopithecidae	4	Palearctic;Saharo-Arabian	Algeria;Gibraltar;Morocco;Spain	0	7.667080111	1	1	0	0	1	1	0	1	0	1	0	1	0	1	NA	FALSE
Macaca_tonkeana	chordata	mammalia	cercopithecidae	3	Oriental	Indonesia	1	5.162758205	1	0	0	0	0	1	0	1	0	0	0	1	0	NA	NA	FALSE
Macaca_nigrescens	chordata	mammalia	cercopithecidae	3	Oriental	Indonesia	1	5.367306823	1	0	0	0	0	0	0	1	0	0	0	1	0	NA	NA	FALSE
Macaca_hecki	chordata	mammalia	cercopithecidae	3	Oriental	Indonesia	1	5.165467085	1	0	0	0	0	1	0	1	0	0	0	1	0	NA	NA	FALSE
Macroderma_gigas	chordata	mammalia	megadermatidae	3	Australian;Oceanian	Australia	0	24.04669051	1	0	0	0	0	1	1	0	0	0	0	0	1	NA	NA	FALSE
Macrogalidia_musschenbroekii	chordata	mammalia	viverridae	3	Oriental	Indonesia	1	15.10496711	0	0	0	0	0	1	0	0	0	0	0	0	NA	NA	NA	TRUE
Macrotarsomys_ingens	chordata	mammalia	nesomyidae	4	Madagascan	Madagascar	1	13.6474249	1	0	1	0	0	1	0	0	0	0	0	0	0	NA	0	TRUE
Macrotis_lagotis	chordata	mammalia	thylacomyidae	3	Australian	Australia	0	37.57952548	0	0	1	0	0	0	1	1	1	1	1	1	NA	NA	1	FALSE
Mallomys_gunung	chordata	mammalia	muridae	4	Oceanian	Indonesia	1	8.139021487	1	0	1	0	1	0	0	0	0	0	0	0	0	NA	0	TRUE
Mandrillus_leucophaeus	chordata	mammalia	cercopithecidae	4	Afrotropical	Cameroon;Equatorial Guinea;Nigeria	0	5.245604935	1	0	0	0	0	1	0	1	0	0	0	1	0	NA	NA	FALSE
Mandrillus_sphinx	chordata	mammalia	cercopithecidae	3	Afrotropical	Cameroon;Equatorial Guinea;Gabon;Republic of Congo	0	5.245186794	0	0	0	0	0	0	1	1	0	0	0	1	NA	NA	NA	FALSE
Manis_crassicaudata	chordata	mammalia	manidae	4	Oriental;Saharo-Arabian;Sino-Japanese	Bangladesh;Bhutan;India;Nepal;Pakistan;Sri Lanka	0	20.68665552	0	1	0	0	0	0	0	1	0	1	0	1	NA	1	NA	FALSE
Smutsia_gigantea	chordata	mammalia	manidae	4	Afrotropical	Angola;Burundi;Cameroon;Central African Republic;Côte d'Ivoire;Democratic Republic of the Congo;Equatorial Guinea;Gabon;Ghana;Guinea;Guinea-Bissau;Kenya;Liberia;Nigeria;Republic of Congo;Rwanda;Senegal;Sierra Leone;South Sudan;Tanzania;Uganda	0	19.03131166	0	1	0	0	1	1	1	1	0	1	0	1	NA	1	NA	FALSE
Manis_javanica	chordata	mammalia	manidae	5	Oriental	Brunei;Cambodia;China;Indonesia;Laos;Malaysia;Myanmar;Singapore;Thailand;Vietnam	0	20.68642086	1	1	0	0	0	1	0	1	0	1	0	1	0	1	NA	FALSE
Manis_pentadactyla	chordata	mammalia	manidae	5	Oriental;Sino-Japanese	Bangladesh;Bhutan;China;Hong Kong;India;Laos;Macao;Myanmar;Nepal;Taiwan;Thailand;Vietnam	0	20.68665552	0	1	0	0	1	1	0	1	0	1	0	1	NA	1	NA	FALSE
Smutsia_temminckii	chordata	mammalia	manidae	3	Afrotropical	Angola;Botswana;Burundi;Central African Republic;Chad;Democratic Republic of the Congo;Ethiopia;Kenya;Malawi;Mozambique;Namibia;Rwanda;South Africa;South Sudan;Sudan;Swaziland;Tanzania;Uganda;Zambia;Zimbabwe	0	19.62022115	0	1	0	0	1	0	1	1	0	1	0	1	NA	1	NA	FALSE
Phataginus_tetradactyla	chordata	mammalia	manidae	3	Afrotropical	Angola;Cameroon;Central African Republic;Côte d'Ivoire;Democratic Republic of the Congo;Equatorial Guinea;Gabon;Ghana;Guinea;Liberia;Nigeria;Republic of Congo;Sierra Leone	0	19.63120696	1	1	0	0	0	1	1	1	0	1	0	1	1	1	NA	FALSE
Phataginus_tricuspis	chordata	mammalia	manidae	4	Afrotropical	Angola;Benin;Burkina Faso;Burundi;Cameroon;Central African Republic;Chad;Côte d'Ivoire;Democratic Republic of the Congo;Equatorial Guinea;Gabon;Ghana;Guinea;Guinea-Bissau;Kenya;Liberia;Mali;Nigeria;Republic of Congo;Rwanda;Sierra Leone;South Sudan;Tanzania;Togo;Uganda;Zambia	0	19.86079871	1	1	0	0	0	1	0	1	0	0	0	1	0	1	NA	FALSE
Mantella_aurantiaca	chordata	amphibia	mantellidae	5	Madagascan	Madagascar	1	11.52078053	1	1	0	0	0	1	0	1	0	0	0	1	0	1	NA	FALSE
Nomascus_gabriellae	chordata	mammalia	hylobatidae	4	Oriental	Cambodia;Vietnam	0	7.119216172	1	0	0	0	0	1	0	1	0	0	0	1	0	NA	NA	FALSE
Marmosa_xerophila	chordata	mammalia	didelphidae	3	Neotropical	Colombia;Venezuela	0	15.19923916	1	0	0	0	0	0	0	0	0	0	0	0	0	NA	NA	TRUE
Marmosops_handleyi	chordata	mammalia	didelphidae	5	Neotropical	Colombia	0	13.19468926	1	0	0	0	0	1	0	0	0	0	0	0	0	NA	NA	TRUE
Marmota_menzbieri	chordata	mammalia	sciuridae	3	Palearctic	Kazakhstan;Kyrgyzstan;Uzbekistan	0	5.281090424	1	0	0	0	0	0	0	0	0	1	0	0	0	NA	NA	FALSE
Marmota_vancouverensis	chordata	mammalia	sciuridae	5	Nearctic	Canada	1	4.894708135	0	0	0	0	0	1	0	0	0	0	0	0	NA	NA	NA	TRUE
Marmota_sibirica	chordata	mammalia	sciuridae	4	Palearctic	China;Mongolia;Russia	0	5.209966867	NA	NA	NA	NA	NA	NA	0	0	0	0	0	0	NA	NA	NA	TRUE
Martes_gwatkinsii	chordata	mammalia	mustelidae	3	Oriental	India	0	10.01228963	NA	0	NA	NA	NA	NA	0	1	0	0	0	1	NA	NA	NA	FALSE
Maxomys_inflatus	chordata	mammalia	muridae	3	Oriental	Indonesia	1	7.38549453	1	0	0	0	0	1	0	0	0	0	0	0	0	NA	NA	TRUE
Maxomys_pagensis	chordata	mammalia	muridae	3	Oriental	Indonesia	0	7.91501016	1	0	0	0	0	1	0	0	0	0	0	0	0	NA	NA	TRUE
Maxomys_rajah	chordata	mammalia	muridae	3	Oriental	Brunei;Indonesia;Malaysia;Thailand	0	7.74665902	1	0	0	0	0	1	0	0	0	0	0	0	0	NA	NA	TRUE
Maxomys_wattsi	chordata	mammalia	muridae	4	Oriental	Indonesia	1	7.891485065	1	0	0	0	0	1	0	0	0	0	0	0	0	NA	NA	TRUE
Maxomys_whiteheadi	chordata	mammalia	muridae	3	Oriental	Brunei;Indonesia;Malaysia;Thailand	0	7.6418589	1	0	0	0	0	1	0	0	0	0	0	0	0	NA	NA	TRUE
Mazama_chunyi	chordata	mammalia	cervidae	3	Neotropical	Bolivia;Peru	0	1.695040542	1	0	0	0	0	1	1	0	0	0	0	0	1	NA	NA	FALSE
Mazama_rufina	chordata	mammalia	cervidae	3	Neotropical;Panamanian	Colombia;Ecuador;Peru	0	1.747980198	1	0	0	1	0	1	0	0	0	0	0	1	0	NA	NA	FALSE
Megadendromus_nikolausi	chordata	mammalia	nesomyidae	3	Afrotropical	Ethiopia	0	13.95592806	1	0	0	0	0	0	1	0	0	0	0	0	1	NA	NA	FALSE
Megadontomys_cryophilus	chordata	mammalia	cricetidae	4	Panamanian	Mexico	0	7.104338582	NA	0	NA	NA	NA	NA	0	0	0	0	0	0	NA	NA	NA	TRUE
Megadontomys_nelsoni	chordata	mammalia	cricetidae	4	Nearctic;Panamanian	Mexico	0	7.067490759	1	0	0	0	0	1	0	0	0	0	0	0	0	NA	NA	TRUE
Megadontomys_thomasi	chordata	mammalia	cricetidae	4	Panamanian	Mexico	0	6.932861963	0	0	0	0	0	1	0	0	0	0	0	0	NA	NA	NA	TRUE
Megaerops_kusnotoi	chordata	mammalia	pteropodidae	3	Oriental	Indonesia	1	6.826262291	1	0	0	0	0	1	0	0	0	0	0	0	0	NA	NA	TRUE
Megaerops_wetmorei	chordata	mammalia	pteropodidae	3	Oriental	Brunei;Indonesia;Malaysia;Philippines	0	6.788322594	1	0	0	0	0	1	0	0	0	0	0	0	0	NA	NA	TRUE
Anhydrophryne_rattrayi	chordata	amphibia	pyxicephalidae	3	Afrotropical	South Africa	0	42.57066249	1	0	1	0	0	0	0	0	0	0	0	0	0	NA	0	TRUE
Melanobatrachus_indicus	chordata	amphibia	microhylidae	4	Oriental	India	0	42.4433973	1	0	0	0	0	0	0	0	0	0	0	0	0	NA	NA	TRUE
Melanomys_zunigae	chordata	mammalia	cricetidae	5	NA	NA	NA	5.604375489	1	0	0	0	0	0	0	0	0	0	0	0	0	NA	NA	TRUE
Melogale_everetti	chordata	mammalia	mustelidae	4	Oriental	Malaysia	1	10.11251204	NA	0	NA	NA	NA	NA	0	0	0	0	0	1	NA	NA	NA	FALSE
Melomys_aerosus	chordata	mammalia	muridae	4	Oceanian	Indonesia	1	6.212735056	0	0	1	0	0	1	0	0	0	0	0	0	NA	NA	0	TRUE
Melomys_fraterculus	chordata	mammalia	muridae	4	Oceanian	Indonesia	1	6.507619707	0	0	1	0	0	1	0	0	0	0	0	0	NA	NA	0	TRUE
Melursus_ursinus	chordata	mammalia	ursidae	3	Oriental;Sino-Japanese	Bhutan;India;Nepal;Sri Lanka	0	16.65124227	1	1	0	0	0	1	0	1	0	1	0	1	0	1	NA	FALSE
Meriones_dahli	chordata	mammalia	muridae	4	Palearctic	Armenia;Azerbaijan;Iran;Turkey	0	7.020880916	1	0	0	0	0	0	0	0	0	0	0	0	0	NA	NA	TRUE
Meriones_sacramenti	chordata	mammalia	muridae	3	Saharo-Arabian	Egypt;Israel;Palestina	0	7.06910346	1	0	0	0	0	1	0	0	0	0	0	0	0	NA	NA	TRUE
Mertensiella_caucasica	chordata	amphibia	salamandridae	3	Palearctic	Georgia;Turkey	0	31.83036538	1	0	0	1	0	1	0	0	0	0	0	0	0	NA	NA	TRUE
Mesembriomys_gouldii	chordata	mammalia	muridae	3	Australian;Oceanian	Australia	0	8.09799742	1	0	1	0	0	0	1	0	0	0	0	0	1	NA	0	FALSE
Mesocapromys_angelcabrerai	chordata	mammalia	capromyidae	5	Panamanian	Cuba	1	9.384331909	0	0	1	0	0	1	0	0	0	0	0	0	NA	NA	0	TRUE
Mesocapromys_auritus	chordata	mammalia	capromyidae	4	Panamanian	Cuba	0	9.558993333	0	0	1	0	1	0	1	0	0	0	0	0	NA	NA	0	FALSE
Mesocapromys_nanus	chordata	mammalia	capromyidae	5	NA	NA	NA	9.398138534	0	0	1	0	0	1	1	0	0	0	0	0	NA	NA	0	FALSE
Mesocapromys_sanfelipensis	chordata	mammalia	capromyidae	5	NA	NA	NA	9.385251976	1	0	1	0	0	1	0	0	0	0	0	0	0	NA	0	TRUE
Mesocricetus_auratus	chordata	mammalia	cricetidae	3	Saharo-Arabian	Syria;Turkey	0	8.612196443	1	0	0	0	0	1	0	0	0	0	0	0	0	NA	NA	TRUE
Microbatrachella_capensis	chordata	amphibia	pyxicephalidae	5	Afrotropical	South Africa	0	15.48397331	0	0	1	0	0	0	0	0	0	0	0	0	NA	NA	0	TRUE
Microcebus_myoxinus	chordata	mammalia	cheirogaleidae	3	Madagascan	Madagascar	1	9.069639587	NA	0	NA	NA	NA	NA	0	1	0	0	0	1	NA	NA	NA	FALSE
Microgale_dryas	chordata	mammalia	tenrecidae	3	Madagascan	Madagascar	1	8.711011822	1	0	0	0	0	1	0	0	0	0	0	0	0	NA	NA	TRUE
Calocedrus_rupestris	tracheophyta	pinopsida	cupressaceae	4	NA	NA	NA	8.821463206	0	0	0	0	0	0	0	0	0	0	0	0	NA	NA	NA	TRUE
Microperoryctes_murina	chordata	mammalia	peramelidae	3	Oceanian	Indonesia	1	9.432553581	NA	0	NA	NA	NA	NA	0	0	0	0	0	0	NA	NA	NA	TRUE
Micropotamogale_lamottei	chordata	mammalia	tenrecidae	3	Afrotropical	Côte d'Ivoire;Guinea;Liberia	0	20.86337221	1	0	0	0	0	1	0	0	0	0	0	1	0	NA	NA	FALSE
Microtus_breweri	chordata	mammalia	cricetidae	3	Nearctic	United States	0	5.153389575	NA	0	NA	NA	NA	NA	0	0	0	0	0	0	NA	NA	NA	TRUE
Terrathelphusa_kuchingensis	arthropoda	malacostraca	gecarcinucidae	4	NA	NA	NA	NA	NA	0	NA	NA	NA	NA	0	0	0	0	0	0	NA	NA	NA	TRUE
Microtus_oaxacensis	chordata	mammalia	cricetidae	4	Panamanian	Mexico	0	5.415140147	NA	0	NA	NA	NA	NA	0	0	0	0	0	0	NA	NA	NA	TRUE
Microtus_bavaricus	chordata	mammalia	cricetidae	5	Palearctic	Austria	0	4.802301418	1	0	0	0	0	0	0	0	0	0	0	1	0	NA	NA	FALSE
Typhlopseudothelphusa_mocinoi	arthropoda	malacostraca	pseudothelphusidae	4	NA	NA	NA	NA	NA	0	NA	NA	NA	NA	0	0	0	0	0	0	NA	NA	NA	TRUE
Rhinopithecus_strykeri	chordata	mammalia	cercopithecidae	5	Sino-Japanese	Myanmar	0	4.436643142	1	1	0	0	0	1	0	1	0	0	0	1	0	1	NA	FALSE
Sundathelphusa_rubra	arthropoda	malacostraca	gecarcinucidae	3	NA	NA	NA	NA	1	0	0	0	0	0	0	0	0	0	0	0	0	NA	NA	TRUE
Millardia_kondana	chordata	mammalia	muridae	4	Oriental	India	0	8.046594886	1	0	0	0	0	1	0	0	0	0	0	0	0	NA	NA	TRUE
Ateles_fusciceps	chordata	mammalia	atelidae	4	Neotropical;Panamanian	Colombia;Ecuador;Panama	0	8.108348581	1	1	0	0	0	1	0	1	0	0	0	1	0	1	NA	FALSE
Miniopterus_fuscus	chordata	mammalia	miniopteridae	4	Oriental	Japan	0	8.568096087	1	0	0	0	0	1	0	0	0	0	0	0	0	NA	NA	TRUE
Miniopterus_robustior	chordata	mammalia	miniopteridae	4	Australian	New Caledonia	1	8.753990844	0	0	0	0	0	1	0	0	0	0	0	0	NA	NA	NA	TRUE
Miopithecus_talapoin	chordata	mammalia	cercopithecidae	3	Afrotropical	Angola;Democratic Republic of the Congo;Republic of Congo	0	10.90781661	1	0	0	0	1	0	0	1	0	0	0	1	0	NA	NA	FALSE
Telmatobius_chusmisensis	chordata	amphibia	telmatobiidae	4	Neotropical	Bolivia;Chile	0	4.218120225	1	0	0	0	0	0	1	0	0	0	0	0	1	NA	NA	FALSE
Andinobates_dorisswansonae	chordata	amphibia	dendrobatidae	3	Panamanian	Colombia	0	10.64049694	1	0	0	0	0	1	0	1	0	1	0	1	0	NA	NA	FALSE
Plethodontohyla_guentheri	chordata	amphibia	microhylidae	4	Madagascan	Madagascar	1	30.03667786	1	0	1	0	0	0	0	0	0	0	0	0	0	NA	0	TRUE
Pristimantis_ornatus	chordata	amphibia	craugastoridae	4	Neotropical	Peru	0	16.42792702	NA	0	NA	NA	NA	NA	0	0	0	0	0	0	NA	NA	NA	TRUE
Eleutherodactylus_michaelschmidi	chordata	amphibia	eleutherodactylidae	4	Panamanian	Cuba	1	18.18809642	1	0	0	0	0	0	0	0	0	0	0	0	0	NA	NA	TRUE
Staurois_parvus	chordata	amphibia	ranidae	3	Oriental	Brunei;Malaysia	1	22.57769483	1	0	0	1	0	0	0	0	0	0	0	0	0	NA	NA	TRUE
Leptobrachella_sola	chordata	amphibia	megophryidae	4	Oriental	Malaysia;Thailand	0	NA	NA	0	NA	NA	NA	NA	0	0	0	0	0	0	NA	NA	NA	TRUE
Craugastor_chingopetaca	chordata	amphibia	craugastoridae	3	Panamanian	Costa Rica;Nicaragua	0	20.00211102	NA	0	NA	NA	NA	NA	1	0	0	0	0	0	NA	NA	NA	FALSE
Mantidactylus_bourgati	chordata	amphibia	mantellidae	4	Madagascan	Madagascar	1	22.86160116	1	0	0	0	0	0	0	0	0	0	0	0	0	NA	NA	TRUE
Tsingymantis_antitra	chordata	amphibia	mantellidae	4	Madagascan	Madagascar	1	43.93481944	1	0	0	0	0	0	1	0	0	0	0	0	1	NA	NA	FALSE
Ingerophrynus_gollum	chordata	amphibia	bufonidae	4	Oriental	Malaysia	0	14.67928457	1	0	0	0	0	1	1	0	0	0	0	0	1	NA	NA	FALSE
Pristimantis_colonensis	chordata	amphibia	craugastoridae	3	Neotropical	Colombia;Ecuador	0	16.42792702	NA	0	NA	NA	NA	NA	0	0	0	0	0	0	NA	NA	NA	TRUE
Pristimantis_zoilae	chordata	amphibia	craugastoridae	4	Neotropical	Colombia	0	16.42792702	NA	0	NA	NA	NA	NA	0	0	0	0	0	0	NA	NA	NA	TRUE
Speleomantes_sarrabusensis	chordata	amphibia	plethodontidae	3	Palearctic	Italy	1	16.85238464	NA	NA	NA	NA	NA	NA	1	0	0	0	0	0	NA	NA	NA	FALSE
Eleutherodactylus_juanariveroi	chordata	amphibia	eleutherodactylidae	5	Panamanian	Puerto Rico	1	18.18809642	1	0	0	0	0	0	0	0	0	0	0	0	0	NA	NA	TRUE
Amolops_vitreus	chordata	amphibia	ranidae	3	Oriental	Laos;Vietnam	0	9.746401874	1	0	0	0	0	0	1	0	0	0	0	0	1	NA	NA	FALSE
Nannophrys_naeyakai	chordata	amphibia	dicroglossidae	4	Oriental	Sri Lanka	1	26.69535965	1	0	0	1	0	1	1	0	0	0	0	0	1	NA	NA	FALSE
Mirza_coquereli	chordata	mammalia	cheirogaleidae	4	Madagascan	Madagascar	1	19.79409579	1	0	0	0	0	1	0	1	0	0	0	1	0	NA	NA	FALSE
Hyperolius_watsonae	chordata	amphibia	hyperoliidae	5	Afrotropical	Tanzania	1	14.33746925	1	0	0	0	0	1	0	0	0	0	0	0	0	NA	NA	TRUE
Colostethus_ucumari	chordata	amphibia	dendrobatidae	4	Panamanian	Colombia	0	12.81743411	1	0	1	0	0	0	0	0	0	0	0	0	0	NA	0	TRUE
Platymantis_paengi	chordata	amphibia	ceratobatrachidae	4	Oriental	Philippines	1	17.66915744	1	0	0	0	0	1	0	0	0	0	0	0	0	NA	NA	TRUE
Peltophryne_florentinoi	chordata	amphibia	bufonidae	5	Panamanian	Cuba	1	13.40388553	NA	0	NA	NA	NA	NA	1	0	0	1	0	0	NA	NA	NA	FALSE
Kassina_decorata	chordata	amphibia	hyperoliidae	3	Afrotropical	Cameroon	0	19.30985752	1	0	0	0	0	0	0	0	0	0	0	0	0	NA	NA	TRUE
Gephyromantis_runewsweeki	chordata	amphibia	mantellidae	3	Madagascan	Madagascar	1	16.95594777	1	0	0	0	0	1	1	0	0	0	0	0	1	NA	NA	FALSE
Tylototriton_vietnamensis	chordata	amphibia	salamandridae	4	Oriental	Vietnam	0	10.02380636	1	1	0	0	0	0	0	1	0	0	0	1	0	1	NA	FALSE
Pseudohynobius_kuankuoshuiensis	chordata	amphibia	hynobiidae	5	Sino-Japanese	China	0	13.97678212	NA	0	NA	NA	NA	NA	0	0	0	0	0	0	NA	NA	NA	TRUE
Anomaloglossus_kaiei	chordata	amphibia	aromobatidae	4	Neotropical	Brazil;Guyana	0	9.163579976	NA	0	NA	NA	NA	NA	0	0	0	0	0	0	NA	NA	NA	TRUE
Phrynobatrachus_ungujae	chordata	amphibia	phrynobatrachidae	4	Afrotropical	Kenya;Tanzania	0	26.74530061	1	0	0	0	0	1	1	0	0	0	0	0	1	NA	NA	FALSE
Nymphargus_mixomaculatus	chordata	amphibia	centrolenidae	5	Neotropical	Peru	0	8.428387627	1	0	0	0	0	0	0	0	0	0	0	0	0	NA	NA	TRUE
Ololygon_peixotoi	chordata	amphibia	hylidae	5	Neotropical	Brazil	0	NA	NA	0	NA	NA	NA	NA	0	0	0	0	0	0	NA	NA	NA	TRUE
Telmatobius_sanborni	chordata	amphibia	telmatobiidae	3	Neotropical	Bolivia;Peru	0	4.227104355	NA	0	NA	NA	NA	NA	0	0	0	0	0	0	NA	NA	NA	TRUE
Atelopus_pyrodactylus	chordata	amphibia	bufonidae	5	Neotropical	Peru	0	7.90768859	1	0	1	0	0	0	0	0	0	0	0	0	0	NA	0	TRUE
Allobates_subfolionidificans	chordata	amphibia	aromobatidae	3	Neotropical	Brazil	0	17.45894042	NA	0	NA	NA	NA	NA	0	0	0	0	0	0	NA	NA	NA	TRUE
Leptobrachium_ngoclinhense	chordata	amphibia	megophryidae	4	Oriental	Vietnam	0	16.9870726	1	0	0	0	0	0	0	0	0	0	0	0	0	NA	NA	TRUE
Pristimantis_albertus	chordata	amphibia	craugastoridae	3	Neotropical	Peru	0	16.42792702	NA	0	NA	NA	NA	NA	0	0	0	0	0	0	NA	NA	NA	TRUE
Bokermannohyla_vulcaniae	chordata	amphibia	hylidae	3	Neotropical	Brazil	0	11.8344642	1	0	0	0	0	0	0	0	0	0	0	0	0	NA	NA	TRUE
Hynobius_maoershanensis	chordata	amphibia	hynobiidae	5	Sino-Japanese	China	0	11.16552041	1	0	0	0	1	0	0	0	0	0	0	0	0	NA	NA	TRUE
Zhangixalus_minimus	chordata	amphibia	rhacophoridae	4	Sino-Japanese	China	0	NA	1	0	0	0	0	1	0	0	0	0	0	0	0	NA	NA	TRUE
Mixophyes_balbus	chordata	amphibia	myobatrachidae	3	Australian	Australia	0	20.46797925	1	0	1	1	0	1	0	0	0	0	0	0	0	NA	0	TRUE
Craugastor_cyanochthebius	chordata	amphibia	craugastoridae	4	Panamanian	Honduras	0	20.00211102	1	0	1	1	0	1	0	0	0	0	0	0	0	NA	0	TRUE
Mixophyes_fleayi	chordata	amphibia	myobatrachidae	4	Australian	Australia	0	20.31536672	1	0	1	0	0	1	0	0	0	1	0	0	0	NA	0	FALSE
Mixophyes_iteratus	chordata	amphibia	myobatrachidae	4	Australian	Australia	0	20.31536672	1	0	0	1	0	1	0	0	0	1	0	0	0	NA	NA	FALSE
Rhinella_yanachaga	chordata	amphibia	bufonidae	4	Neotropical	Peru	0	9.220120484	1	0	0	0	0	0	1	0	0	0	0	0	1	NA	NA	FALSE
Probreviceps_durirostris	chordata	amphibia	brevicipitidae	4	Afrotropical	Tanzania	0	24.95124284	1	0	0	0	0	1	0	0	0	0	0	0	0	NA	NA	TRUE
Melanophryniscus_admirabilis	chordata	amphibia	bufonidae	5	Neotropical	Brazil	0	12.97812754	0	0	0	1	0	0	0	0	0	0	0	0	NA	NA	NA	TRUE
Arthroleptis_nlonakoensis	chordata	amphibia	arthroleptidae	4	Afrotropical	Cameroon	0	22.12555269	1	0	0	0	0	1	0	0	0	0	0	0	0	NA	NA	TRUE
Nymphargus_laurae	chordata	amphibia	centrolenidae	5	Neotropical	Ecuador	0	7.419488708	1	0	0	0	0	0	0	0	0	0	0	0	0	NA	NA	TRUE
Microkayla_guillei	chordata	amphibia	craugastoridae	5	Neotropical	Bolivia	0	NA	1	0	0	0	0	0	1	0	0	0	0	0	1	NA	NA	FALSE
Theloderma_ryabovi	chordata	amphibia	rhacophoridae	4	Oriental	Vietnam	0	25.31837353	1	0	0	0	0	0	0	0	0	0	0	0	0	NA	NA	TRUE
Litoria_myola	chordata	amphibia	pelodryadidae	5	Australian	Australia	0	13.53753257	1	0	1	1	0	1	0	0	0	0	0	0	0	NA	0	TRUE
Bolitoglossa_tica	chordata	amphibia	plethodontidae	4	Panamanian	Costa Rica	0	9.592498077	1	0	0	0	0	0	0	0	0	0	0	0	0	NA	NA	TRUE
Nectophrynoides_paulae	chordata	amphibia	bufonidae	5	Afrotropical	Tanzania	0	9.360635082	1	0	0	0	0	0	0	1	0	0	0	1	0	NA	NA	FALSE
Platymantis_diesmosi	chordata	amphibia	ceratobatrachidae	4	Oriental	Philippines	1	17.66915744	1	0	0	0	0	1	0	0	0	0	0	0	0	NA	NA	TRUE
Oedipina_tomasi	chordata	amphibia	plethodontidae	5	Panamanian	Honduras	0	20.90933356	1	0	0	1	1	1	0	0	0	0	0	0	0	NA	NA	TRUE
Amolops_cucae	chordata	amphibia	ranidae	4	Oriental	Vietnam	0	9.197909253	1	0	0	0	0	1	0	0	0	0	0	0	0	NA	NA	TRUE
Microkayla_boettgeri	chordata	amphibia	craugastoridae	5	Neotropical	Peru	0	NA	1	0	0	0	0	0	0	0	0	0	0	0	0	NA	NA	TRUE
Bolitoglossa_tatamae	chordata	amphibia	plethodontidae	4	Neotropical;Panamanian	Colombia	0	12.5403924	0	0	0	0	0	1	0	0	0	0	0	0	NA	NA	NA	TRUE
Andinobates_tolimensis	chordata	amphibia	dendrobatidae	3	Panamanian	Colombia	0	10.64049694	NA	0	NA	NA	NA	NA	0	1	0	1	0	1	NA	NA	NA	FALSE
Microkayla_illampu	chordata	amphibia	craugastoridae	3	Neotropical	Bolivia	0	NA	NA	0	NA	NA	NA	NA	0	0	0	0	0	0	NA	NA	NA	TRUE
Pristimantis_wagteri	chordata	amphibia	craugastoridae	4	Neotropical	Peru	0	16.42792702	1	0	0	0	0	0	0	0	0	0	0	0	0	NA	NA	TRUE
Atelopus_mittermeieri	chordata	amphibia	bufonidae	4	Neotropical	Colombia	0	7.90768859	1	0	1	1	1	0	0	0	0	0	0	0	0	NA	0	TRUE
Ctenophryne_barbatula	chordata	amphibia	microhylidae	4	Neotropical	Peru	0	33.02656551	1	0	0	0	0	1	0	0	0	0	0	0	0	NA	NA	TRUE
Atelopus_petersi	chordata	amphibia	bufonidae	5	NA	NA	NA	7.90768859	0	0	1	0	1	0	0	0	0	0	0	0	NA	NA	0	TRUE
Mogera_etigo	chordata	mammalia	talpidae	4	Sino-Japanese	Japan	1	14.60724297	1	0	0	1	0	0	1	0	0	0	0	0	1	NA	NA	FALSE
Oreobates_ayacucho	chordata	amphibia	craugastoridae	4	Neotropical	Peru	0	22.71550171	1	0	0	0	0	1	0	0	0	0	0	0	0	NA	NA	TRUE
Fejervarya_nicobariensis	chordata	amphibia	dicroglossidae	4	Oriental	India	0	18.8323707	NA	0	NA	NA	NA	NA	0	0	0	0	0	0	NA	NA	NA	TRUE
Anomaloglossus_breweri	chordata	amphibia	aromobatidae	3	Neotropical	Venezuela	0	12.21996942	0	0	0	0	1	1	1	0	0	0	0	0	NA	NA	NA	FALSE
Microkayla_ankohuma	chordata	amphibia	craugastoridae	3	Neotropical	Bolivia	0	NA	NA	0	NA	NA	NA	NA	0	0	0	0	0	0	NA	NA	NA	TRUE
Anodonthyla_moramora	chordata	amphibia	microhylidae	4	Madagascan	Madagascar	1	19.89058556	1	0	1	0	0	0	0	0	0	0	0	0	0	NA	0	TRUE
Zhangixalus_yinggelingensis	chordata	amphibia	rhacophoridae	3	Oriental	China	1	NA	0	0	0	0	0	1	0	0	0	0	0	0	NA	NA	NA	TRUE
Nectophrynoides_laticeps	chordata	amphibia	bufonidae	5	Afrotropical	Tanzania	0	9.360635082	1	0	0	0	0	0	1	1	0	0	0	1	1	NA	NA	FALSE
Mantidactylus_delormei	chordata	amphibia	mantellidae	4	Madagascan	Madagascar	1	22.86160116	1	0	0	0	0	1	0	0	0	0	0	0	0	NA	NA	TRUE
Pristimantis_cordovae	chordata	amphibia	craugastoridae	4	Neotropical	Peru	0	16.42792702	1	0	0	0	0	1	0	0	0	0	0	0	0	NA	NA	TRUE
Megophrys_binchuanensis	chordata	amphibia	megophryidae	3	Sino-Japanese	China	0	18.89185098	1	0	0	0	0	0	0	0	0	0	0	0	0	NA	NA	TRUE
Ceuthomantis_aracamuni	chordata	amphibia	craugastoridae	3	Neotropical	Venezuela	0	45.42598292	NA	0	NA	NA	NA	NA	1	0	0	0	0	0	NA	NA	NA	FALSE
Chiromantis_samkosensis	chordata	amphibia	rhacophoridae	3	Oriental	Cambodia;Thailand	0	18.85079145	1	0	0	0	0	1	0	0	0	0	0	0	0	NA	NA	TRUE
Incilius_chompipe	chordata	amphibia	bufonidae	3	Panamanian	Costa Rica	0	10.23008312	NA	0	NA	NA	NA	NA	0	0	0	0	0	0	NA	NA	NA	TRUE
Leptodactylus_peritoaktites	chordata	amphibia	leptodactylidae	3	Neotropical	Ecuador	0	18.20097317	1	0	0	0	0	1	0	0	0	0	0	0	0	NA	NA	TRUE
Rana_holtzi	chordata	amphibia	ranidae	5	Palearctic	Turkey	0	14.57170771	1	0	1	0	0	1	0	0	0	1	0	1	0	NA	0	FALSE
Cycloramphus_faustoi	chordata	amphibia	cycloramphidae	5	Neotropical	Brazil	1	17.7720814	NA	0	NA	NA	NA	NA	0	0	0	0	0	0	NA	NA	NA	TRUE
Microkayla_illimani	chordata	amphibia	craugastoridae	5	Neotropical	Bolivia	0	NA	1	0	0	0	0	0	0	0	0	0	0	0	0	NA	NA	TRUE
Microkayla_quimsacruzis	chordata	amphibia	craugastoridae	3	Neotropical	Bolivia	0	NA	1	0	0	0	1	0	0	0	0	0	0	0	0	NA	NA	TRUE
Philautus_neelanethrus	chordata	amphibia	rhacophoridae	4	Oriental	India	0	NA	1	0	0	0	0	0	0	0	0	0	0	0	0	NA	NA	TRUE
Rana_draytonii	chordata	amphibia	ranidae	3	Nearctic	Mexico;United States	0	14.57170771	1	0	1	1	1	0	0	0	0	0	0	0	0	NA	0	TRUE
Rana_sierrae	chordata	amphibia	ranidae	4	Nearctic	United States	0	14.57170771	0	0	1	1	1	1	0	0	0	0	0	0	NA	NA	0	TRUE
Mannophryne_trujillensis	chordata	amphibia	aromobatidae	4	Panamanian	Venezuela	0	10.83843004	1	0	0	1	0	0	1	0	0	0	0	0	1	NA	NA	FALSE
Andinobates_daleswansoni	chordata	amphibia	dendrobatidae	4	Panamanian	Colombia	0	10.64049694	1	0	0	0	0	0	0	1	0	0	0	1	0	NA	NA	FALSE
Mannophryne_leonardoi	chordata	amphibia	aromobatidae	4	Neotropical;Panamanian	Venezuela	0	10.83843004	1	0	0	0	0	0	0	0	0	0	0	0	0	NA	NA	TRUE
Ambystoma_bishopi	chordata	amphibia	ambystomatidae	3	Nearctic	United States	0	17.5217892	1	0	1	0	0	1	0	0	0	0	0	0	0	NA	0	TRUE
Telmatobius_punctatus	chordata	amphibia	telmatobiidae	4	Neotropical	Peru	0	4.218120225	0	0	1	1	0	0	0	0	0	0	0	0	NA	NA	0	TRUE
Telmatobius_espadai	chordata	amphibia	telmatobiidae	5	Neotropical	Bolivia	0	4.421609247	NA	0	NA	NA	NA	NA	0	0	0	0	0	0	NA	NA	NA	TRUE
Pristimantis_pardalinus	chordata	amphibia	craugastoridae	4	Neotropical	Peru	0	16.42792702	1	0	0	0	0	0	0	0	0	0	0	0	0	NA	NA	TRUE
Kassina_jozani	chordata	amphibia	hyperoliidae	4	Afrotropical	Tanzania	1	19.30985752	1	0	0	0	0	1	0	0	0	0	0	0	0	NA	NA	TRUE
Ololygon_faivovichi	chordata	amphibia	hylidae	5	Neotropical	Brazil	0	NA	NA	0	NA	NA	NA	NA	0	0	0	0	0	0	NA	NA	NA	TRUE
Probreviceps_loveridgei	chordata	amphibia	brevicipitidae	4	Afrotropical	Tanzania	0	22.13365584	1	0	0	0	0	1	0	0	0	0	0	0	0	NA	NA	TRUE
Microkayla_kallawaya	chordata	amphibia	craugastoridae	5	Neotropical	Bolivia	0	NA	1	0	0	0	0	0	1	0	0	0	0	0	1	NA	NA	FALSE
Bromeliohyla_melacaena	chordata	amphibia	hylidae	4	Panamanian	Honduras	0	NA	1	0	1	1	1	1	0	0	0	0	0	0	0	NA	0	TRUE
Afrixalus_dorsimaculatus	chordata	amphibia	hyperoliidae	4	Afrotropical	Tanzania	0	16.20571747	1	0	0	0	0	1	0	0	0	0	0	0	0	NA	NA	TRUE
Microkayla_saltator	chordata	amphibia	craugastoridae	5	Neotropical	Bolivia	0	NA	1	0	0	0	0	1	1	0	0	0	0	0	1	NA	NA	FALSE
Papurana_waliesa	chordata	amphibia	ranidae	3	Oceanian	Papua New Guinea	1	16.09296203	1	0	0	0	0	1	0	0	0	0	0	0	0	NA	NA	TRUE
Gephyromantis_azzurrae	chordata	amphibia	mantellidae	4	Madagascan	Madagascar	1	28.07170857	1	0	0	0	0	0	0	0	0	0	0	0	0	NA	NA	TRUE
Atelopus_epikeisthos	chordata	amphibia	bufonidae	4	Neotropical	Peru	0	7.90768859	1	0	1	0	0	0	1	0	0	0	0	0	1	NA	0	FALSE
Microkayla_chacaltaya	chordata	amphibia	craugastoridae	3	Neotropical	Bolivia	0	NA	1	0	0	0	1	1	0	0	0	0	0	0	0	NA	NA	TRUE
Anodonthyla_hutchisoni	chordata	amphibia	microhylidae	4	Madagascan	Madagascar	1	22.63594675	1	0	0	0	0	0	0	0	0	0	0	0	0	NA	NA	TRUE
Myersiohyla_liliae	chordata	amphibia	hylidae	4	Neotropical	Guyana	0	NA	NA	0	NA	NA	NA	NA	0	0	0	0	0	0	NA	NA	NA	TRUE
Atelopus_onorei	chordata	amphibia	bufonidae	5	NA	NA	NA	7.90768859	1	0	1	0	0	1	0	0	0	0	0	0	0	NA	0	TRUE
Hynobius_yangi	chordata	amphibia	hynobiidae	4	Palearctic	South Korea	0	12.09466688	1	0	0	1	0	1	0	0	0	0	0	0	0	NA	NA	TRUE
Megophrys_synoria	chordata	amphibia	megophryidae	3	Oriental	Cambodia;Vietnam	0	NA	1	0	0	0	0	0	0	0	0	0	0	0	0	NA	NA	TRUE
Plethodontohyla_fonetana	chordata	amphibia	microhylidae	4	Madagascan	Madagascar	1	31.2914227	1	0	0	0	0	0	1	0	0	0	0	0	1	NA	NA	FALSE
Odorrana_indeprensa	chordata	amphibia	ranidae	3	Oriental	Thailand	0	13.0555286	NA	0	NA	NA	NA	NA	0	0	0	0	0	0	NA	NA	NA	TRUE
Pristimantis_carlossanchezi	chordata	amphibia	craugastoridae	4	Neotropical	Colombia	0	16.42792702	1	0	0	0	0	0	0	0	0	0	0	0	0	NA	NA	TRUE
Pseudohynobius_shuichengensis	chordata	amphibia	hynobiidae	5	Sino-Japanese	China	0	14.66837467	1	1	0	1	0	0	0	0	0	0	0	0	0	0	NA	TRUE
Hipposideros_orbiculus	chordata	mammalia	hipposideridae	3	Oriental	Indonesia;Malaysia	0	10.75436651	1	0	0	0	0	1	0	0	0	0	0	0	0	NA	NA	TRUE
Microcebus_lehilahytsara	chordata	mammalia	cheirogaleidae	3	Madagascan	Madagascar	1	9.656678069	1	0	0	0	0	1	0	1	0	0	0	1	0	NA	NA	FALSE
Phalanger_matabiru	chordata	mammalia	phalangeridae	3	Oceanian	Indonesia	0	10.14991505	0	0	0	0	0	1	0	0	0	0	0	0	NA	NA	NA	TRUE
Microcebus_mamiratra	chordata	mammalia	cheirogaleidae	4	Madagascan	Madagascar	1	9.656678069	NA	0	NA	NA	NA	NA	0	1	0	0	0	1	NA	NA	NA	FALSE
Pipistrellus_hanaki	chordata	mammalia	vespertilionidae	3	Palearctic;Saharo-Arabian	Greece;Libya	0	8.42854934	NA	0	NA	NA	NA	NA	0	0	0	0	0	0	NA	NA	NA	TRUE
Ailurops_melanotis	chordata	mammalia	phalangeridae	5	Oceanian	Indonesia	0	13.82470854	1	0	0	0	0	1	0	0	0	0	0	0	0	NA	NA	TRUE
Genetta_bourloni	chordata	mammalia	viverridae	3	Afrotropical	Côte d'Ivoire;Guinea;Liberia;Sierra Leone	0	8.09472319	NA	0	NA	NA	NA	NA	0	0	0	0	0	0	NA	NA	NA	TRUE
Suncus_aequatorius	chordata	mammalia	soricidae	4	Afrotropical	Kenya	0	6.59850212	1	0	0	0	0	1	0	0	0	0	0	0	0	NA	NA	TRUE
Echiothrix_centrosa	chordata	mammalia	muridae	3	Oriental	Indonesia	1	8.381196259	NA	0	NA	NA	NA	NA	0	0	0	0	0	0	NA	NA	NA	TRUE
Marmosa_phaea	chordata	mammalia	didelphidae	3	Neotropical	Colombia;Ecuador;Peru	0	15.40378867	1	0	0	0	0	0	0	0	0	0	0	0	0	NA	NA	TRUE
Rhinolophus_montanus	chordata	mammalia	rhinolophidae	4	Oriental	Timor-Leste	1	2.771444467	0	0	0	0	0	1	0	0	0	0	0	0	NA	NA	NA	TRUE
Sapajus_flavius	chordata	mammalia	cebidae	4	Neotropical	Brazil	0	NA	1	0	0	0	0	1	0	1	0	0	0	1	0	NA	NA	FALSE
Lepilemur_randrianasoloi	chordata	mammalia	lepilemuridae	4	Madagascan	Madagascar	1	7.025372523	1	0	0	0	0	1	0	1	0	0	0	1	0	NA	NA	FALSE
Thylogale_lanatus	chordata	mammalia	macropodidae	4	Oceanian	Papua New Guinea	1	5.178207943	NA	0	NA	NA	NA	NA	0	0	0	0	0	0	NA	NA	NA	TRUE
Lepilemur_fleuretae	chordata	mammalia	lepilemuridae	4	Madagascan	Madagascar	1	7.025372523	1	0	0	0	0	0	0	1	0	0	0	1	0	NA	NA	FALSE
Bullimus_gamay	chordata	mammalia	muridae	3	Oriental	Philippines	1	7.648466483	1	0	0	0	0	1	0	0	0	0	0	0	0	NA	NA	TRUE
Eulemur_rufifrons	chordata	mammalia	lemuridae	3	Madagascan	Madagascar	1	8.312247177	1	0	0	0	0	1	0	1	0	0	0	1	0	NA	NA	FALSE
Microcebus_mittermeieri	chordata	mammalia	cheirogaleidae	4	Madagascan	Madagascar	1	9.656678069	1	0	0	0	0	0	0	1	0	0	0	1	0	NA	NA	FALSE
Phyllomys_mantiqueirensis	chordata	mammalia	echimyidae	5	Neotropical	Brazil	0	5.205992703	NA	0	NA	NA	NA	NA	0	0	0	0	0	0	NA	NA	NA	TRUE
Avahi_peyrierasi	chordata	mammalia	indriidae	3	Madagascan	Madagascar	1	11.87685386	1	0	0	0	0	0	0	1	0	0	0	1	0	NA	NA	FALSE
Punomys_kofordi	chordata	mammalia	cricetidae	3	Neotropical	Peru	0	5.580980358	NA	0	NA	NA	NA	NA	0	0	0	0	0	0	NA	NA	NA	TRUE
Myotis_hajastanicus	chordata	mammalia	vespertilionidae	5	Palearctic	Armenia	0	5.068198234	1	0	0	0	0	1	0	0	0	0	0	1	0	NA	NA	FALSE
Ctenomys_pilarensis	chordata	mammalia	ctenomyidae	4	Neotropical	Argentina;Paraguay	0	5.542554222	1	0	0	0	0	1	0	0	0	0	0	0	0	NA	NA	TRUE
Cryptotis_merus	chordata	mammalia	soricidae	4	Panamanian	Colombia;Panama	0	9.751982101	0	0	0	1	0	1	0	0	0	0	0	0	NA	NA	NA	TRUE
Mazama_bricenii	chordata	mammalia	cervidae	3	Neotropical;Panamanian	Colombia;Venezuela	0	1.711660885	1	0	0	1	1	1	0	0	0	0	0	0	0	NA	NA	TRUE
Lasiurus_degelidus	chordata	mammalia	vespertilionidae	3	Panamanian	Jamaica	1	4.956030337	1	0	0	0	1	1	0	0	0	0	0	0	0	NA	NA	TRUE
Rhynchocyon_udzungwensis	chordata	mammalia	macroscelididae	3	Afrotropical	Tanzania	0	25.00663623	1	0	0	0	0	0	0	0	0	1	0	0	0	NA	NA	FALSE
Lepilemur_wrightae	chordata	mammalia	lepilemuridae	4	Madagascan	Madagascar	1	7.025372523	1	0	0	0	0	0	0	1	0	0	0	1	0	NA	NA	FALSE
Eliurus_petteri	chordata	mammalia	nesomyidae	4	Madagascan	Madagascar	1	5.996633033	1	0	0	0	0	1	0	0	0	0	0	0	0	NA	NA	TRUE
Melomys_talaudium	chordata	mammalia	muridae	4	Oceanian	Indonesia	0	5.651693623	0	0	1	0	0	1	0	0	0	0	0	0	NA	NA	0	TRUE
Zaglossus_attenboroughi	chordata	mammalia	tachyglossidae	5	Oceanian	Indonesia	1	46.569828	1	0	0	0	0	0	0	1	0	0	0	1	0	NA	NA	FALSE
Nesomys_lambertoni	chordata	mammalia	nesomyidae	4	Madagascan	Madagascar	1	12.15667288	1	0	0	0	0	1	0	0	0	0	0	0	0	NA	NA	TRUE
Heteromys_teleus	chordata	mammalia	heteromyidae	3	Neotropical	Ecuador	0	7.335290092	1	0	0	0	0	0	0	0	0	0	0	0	0	NA	NA	TRUE
Avahi_cleesei	chordata	mammalia	indriidae	5	Madagascan	Madagascar	1	11.87685386	1	0	0	0	0	1	0	1	0	0	0	1	0	NA	NA	FALSE
Sus_oliveri	chordata	mammalia	suidae	3	Oriental	Philippines	1	9.032107253	1	0	1	0	0	1	0	0	0	0	0	0	0	NA	0	TRUE
Congosorex_phillipsorum	chordata	mammalia	soricidae	5	Afrotropical	Tanzania	0	5.610054037	1	0	0	0	0	1	0	0	0	0	0	0	0	NA	NA	TRUE
Microcebus_danfossi	chordata	mammalia	cheirogaleidae	3	Madagascan	Madagascar	1	9.656678069	1	0	0	0	0	1	0	1	0	0	0	1	0	NA	NA	FALSE
Dyacopterus_brooksi	chordata	mammalia	pteropodidae	3	Oriental	Indonesia	1	6.976662532	1	0	0	0	0	1	0	0	0	0	0	0	0	NA	NA	TRUE
Apomys_camiguinensis	chordata	mammalia	muridae	3	Oriental	Philippines	1	3.402611923	1	0	0	0	0	1	0	0	0	0	0	0	0	NA	NA	TRUE
Marmosops_juninensis	chordata	mammalia	didelphidae	3	Neotropical	Peru	0	12.6984687	1	0	0	0	0	1	0	0	0	0	0	0	0	NA	NA	TRUE
Avahi_meridionalis	chordata	mammalia	indriidae	4	Madagascan	Madagascar	1	11.87685386	NA	0	NA	NA	NA	NA	0	1	0	0	0	1	NA	NA	NA	FALSE
Ctenomys_pundti	chordata	mammalia	ctenomyidae	4	Neotropical	Argentina	0	5.985962478	1	0	0	0	0	0	0	0	0	0	0	0	0	NA	NA	TRUE
Vandeleuria_nilagirica	chordata	mammalia	muridae	4	Oriental	India	0	8.534695455	1	0	0	1	0	1	0	0	0	0	0	0	0	NA	NA	TRUE
Lepilemur_aeeclis	chordata	mammalia	lepilemuridae	4	Madagascan	Madagascar	1	7.025372523	NA	0	NA	NA	NA	NA	0	1	0	0	0	1	NA	NA	NA	FALSE
Crocidura_trichura	chordata	mammalia	soricidae	5	NA	NA	NA	5.624856555	0	0	1	0	0	1	0	0	1	0	0	0	NA	NA	1	FALSE
Molossops_aequatorianus	chordata	mammalia	molossidae	4	Neotropical	Ecuador	0	10.50770854	1	0	0	0	0	0	0	0	0	0	0	0	0	NA	NA	TRUE
Hapalemur_meridionalis	chordata	mammalia	lemuridae	3	Madagascan	Madagascar	1	12.82123032	1	0	0	0	0	1	0	1	0	0	0	1	0	NA	NA	FALSE
Cryptotis_nelsoni	chordata	mammalia	soricidae	5	Panamanian	Mexico	0	9.591371329	1	0	0	0	0	1	0	0	0	0	0	0	0	NA	NA	TRUE
Ctenomys_osvaldoreigi	chordata	mammalia	ctenomyidae	5	Neotropical	Argentina	0	5.542554222	1	0	0	0	0	0	1	0	0	0	0	0	1	NA	NA	FALSE
Monodelphis_reigi	chordata	mammalia	didelphidae	3	Neotropical	Guyana;Venezuela	0	13.02312782	1	0	0	0	0	0	0	0	0	0	0	0	0	NA	NA	TRUE
Batomys_russatus	chordata	mammalia	muridae	4	Oriental	Philippines	1	7.770894786	1	0	0	0	0	1	0	0	0	0	0	0	0	NA	NA	TRUE
Pteropus_cognatus	chordata	mammalia	pteropodidae	3	Oceanian	Solomon Islands	0	5.387216022	1	1	0	0	0	1	0	1	0	0	0	1	0	1	NA	FALSE
Brachytarsomys_villosa	chordata	mammalia	nesomyidae	3	Madagascan	Madagascar	1	12.80194342	1	0	1	0	0	1	0	0	0	0	0	0	0	NA	0	TRUE
Phyllomys_lundi	chordata	mammalia	echimyidae	4	Neotropical	Brazil	0	5.205992703	NA	0	NA	NA	NA	NA	0	0	0	0	0	0	NA	NA	NA	TRUE
Rhinolophus_madurensis	chordata	mammalia	rhinolophidae	3	Oriental	Indonesia	1	2.879300067	1	0	0	0	0	1	0	0	0	0	0	0	0	NA	NA	TRUE
Trinomys_yonenagae	chordata	mammalia	echimyidae	4	Neotropical	Brazil	0	6.199974887	NA	0	NA	NA	NA	NA	0	0	0	0	0	0	NA	NA	NA	TRUE
Saccopteryx_antioquensis	chordata	mammalia	emballonuridae	4	Neotropical;Panamanian	Colombia	0	16.05814458	1	0	0	0	0	1	0	0	0	0	0	0	0	NA	NA	TRUE
Eumops_floridanus	chordata	mammalia	molossidae	3	Nearctic	United States	0	10.37608876	1	0	0	1	1	1	0	0	0	0	0	0	0	NA	NA	TRUE
Avahi_ramanantsoavanai	chordata	mammalia	indriidae	3	Madagascan	Madagascar	1	11.87685386	NA	0	NA	NA	NA	NA	0	1	0	0	0	1	NA	NA	NA	FALSE
Nyctimene_keasti	chordata	mammalia	pteropodidae	3	Oceanian;Oriental	Indonesia;Timor-Leste	1	6.739541429	1	0	0	0	0	0	0	0	0	0	0	0	0	NA	NA	TRUE
Spilocuscus_wilsoni	chordata	mammalia	phalangeridae	5	Oceanian	Indonesia	0	9.873063091	1	0	0	0	0	1	0	0	0	0	0	0	0	NA	NA	TRUE
Babyrousa_celebensis	chordata	mammalia	suidae	3	Oriental	Indonesia	1	15.31973299	1	0	0	0	0	1	0	1	0	0	0	1	0	NA	NA	FALSE
Microcebus_jollyae	chordata	mammalia	cheirogaleidae	4	Madagascan	Madagascar	1	9.656678069	1	0	0	0	0	0	0	1	0	0	0	1	0	NA	NA	FALSE
Ctenomys_flamarioni	chordata	mammalia	ctenomyidae	4	Neotropical	Brazil;Uruguay	0	5.542554222	1	0	0	0	0	1	0	0	0	0	0	0	0	NA	NA	TRUE
Microakodontomys_transitorius	chordata	mammalia	cricetidae	4	Neotropical	Brazil	0	5.611223452	1	0	0	0	0	0	1	0	0	0	0	0	1	NA	NA	FALSE
Uromys_emmae	chordata	mammalia	muridae	5	NA	NA	NA	6.465157727	1	0	0	0	0	1	0	0	0	0	0	0	0	NA	NA	TRUE
Babyrousa_togeanensis	chordata	mammalia	suidae	4	Oriental	Indonesia	0	15.45665654	1	0	0	0	0	1	0	1	0	0	0	1	0	NA	NA	FALSE
Thomasomys_macrotis	chordata	mammalia	cricetidae	3	Neotropical	Peru	0	3.419258212	1	0	0	0	0	1	0	0	0	0	0	0	0	NA	NA	TRUE
Aepeomys_reigi	chordata	mammalia	cricetidae	3	Neotropical;Panamanian	Venezuela	0	6.257660535	NA	0	NA	NA	NA	NA	0	0	0	0	0	0	NA	NA	NA	TRUE
Thomasomys_ucucha	chordata	mammalia	cricetidae	3	Neotropical	Colombia;Ecuador	0	3.419258212	1	0	0	0	0	1	0	0	0	0	0	0	0	NA	NA	TRUE
Lepilemur_jamesorum	chordata	mammalia	lepilemuridae	5	Madagascan	Madagascar	1	7.025372523	1	0	0	0	0	0	0	1	0	0	0	1	0	NA	NA	FALSE
Manis_culionensis	chordata	mammalia	manidae	5	Oriental	Philippines	1	20.68642086	1	1	0	0	0	0	0	1	0	1	0	1	0	1	NA	FALSE
Presbytis_natunae	chordata	mammalia	cercopithecidae	3	Oriental	Indonesia	1	4.32444728	1	0	0	0	0	1	0	1	0	0	0	1	0	NA	NA	FALSE
Plecotus_sardus	chordata	mammalia	vespertilionidae	3	Palearctic	Italy	1	7.820343823	1	0	0	0	0	1	0	0	0	0	0	1	0	NA	NA	FALSE
Pteropus_aruensis	chordata	mammalia	pteropodidae	5	NA	NA	NA	5.324164221	NA	0	NA	NA	NA	NA	0	1	0	0	0	1	NA	NA	NA	FALSE
Niviventer_cameroni	chordata	mammalia	muridae	3	Oriental	Malaysia	0	8.064410749	1	0	0	0	0	1	0	0	0	0	0	0	0	NA	NA	TRUE
Rattus_satarae	chordata	mammalia	muridae	3	Oriental	India	0	4.497150918	1	0	0	1	0	1	0	0	0	0	0	0	0	NA	NA	TRUE
Notopteris_neocaledonica	chordata	mammalia	pteropodidae	4	Oceanian	New Caledonia	1	10.57084327	0	0	1	0	0	1	0	0	0	0	0	0	NA	NA	0	TRUE
Cavia_intermedia	chordata	mammalia	caviidae	5	Neotropical	Brazil	0	10.00110409	0	0	0	0	0	1	1	0	0	0	0	0	NA	NA	NA	FALSE
Melomys_matambuai	chordata	mammalia	muridae	4	Oceanian	Papua New Guinea	1	6.301825034	1	0	0	0	0	0	0	0	0	0	0	0	0	NA	NA	TRUE
Pteropus_ualanus	chordata	mammalia	pteropodidae	3	Oceanian	Micronesia	0	5.368695348	0	1	0	0	1	1	0	1	0	0	0	1	NA	1	NA	FALSE
Styloctenium_mindorensis	chordata	mammalia	pteropodidae	4	Oriental	Philippines	1	9.595989302	1	0	0	0	0	0	0	0	0	0	0	0	0	NA	NA	TRUE
Microcebus_bongolavensis	chordata	mammalia	cheirogaleidae	4	Madagascan	Madagascar	1	9.656678069	1	0	0	0	0	1	0	1	0	0	0	1	0	NA	NA	FALSE
Microperoryctes_aplini	chordata	mammalia	peramelidae	3	Oceanian	Indonesia	1	9.720415057	NA	0	NA	NA	NA	NA	0	0	0	0	0	0	NA	NA	NA	TRUE
Trinomys_moojeni	chordata	mammalia	echimyidae	4	Neotropical	Brazil	0	6.199974887	NA	0	NA	NA	NA	NA	0	0	0	0	0	0	NA	NA	NA	TRUE
Zaglossus_bartoni	chordata	mammalia	tachyglossidae	3	Oceanian	Indonesia;Papua New Guinea	1	45.0175004	1	1	0	0	0	0	0	1	0	0	0	1	0	1	NA	FALSE
Tympanoctomys_aureus	chordata	mammalia	octodontidae	5	Neotropical	Argentina	0	22.19067908	1	0	0	0	0	0	0	0	0	0	0	0	0	NA	NA	TRUE
Ctenomys_lami	chordata	mammalia	ctenomyidae	3	Neotropical	Brazil	0	5.542554222	1	0	0	0	0	0	0	0	0	0	0	0	0	NA	NA	TRUE
Macaca_munzala	chordata	mammalia	cercopithecidae	4	Oriental	Bhutan;China;India	0	6.066213063	0	0	0	0	0	1	0	1	0	0	0	1	NA	NA	NA	FALSE
Thomasomys_onkiro	chordata	mammalia	cricetidae	3	Neotropical	Peru	0	3.419258212	1	0	0	0	0	1	0	0	0	0	0	0	0	NA	NA	TRUE
Habromys_ixtlani	chordata	mammalia	cricetidae	5	Panamanian	Mexico	0	7.354258128	NA	0	NA	NA	NA	NA	0	0	0	0	0	0	NA	NA	NA	TRUE
Hipposideros_scutinares	chordata	mammalia	hipposideridae	3	Oriental	Laos;Vietnam	0	10.75436651	0	0	0	0	0	1	0	0	0	0	0	0	NA	NA	NA	TRUE
Pteralopex_flanneryi	chordata	mammalia	pteropodidae	5	Oceanian	Papua New Guinea;Solomon Islands	1	7.10407039	0	0	0	0	0	1	0	0	0	0	0	0	NA	NA	NA	TRUE
Crocidura_hikmiya	chordata	mammalia	soricidae	4	Oriental	Sri Lanka	1	5.209467959	1	0	0	0	0	0	0	0	0	0	0	0	0	NA	NA	TRUE
Neofelis_diardi	chordata	mammalia	felidae	3	Oriental	Brunei;Indonesia;Malaysia	1	7.281392966	1	1	0	0	0	1	0	1	0	0	0	1	0	1	NA	FALSE
Melomys_bannisteri	chordata	mammalia	muridae	4	Oceanian	Indonesia	0	6.301825034	NA	0	NA	NA	NA	NA	0	0	0	0	0	0	NA	NA	NA	TRUE
Lepilemur_milanoii	chordata	mammalia	lepilemuridae	4	Madagascan	Madagascar	1	7.025372523	1	0	0	0	0	0	0	1	0	0	0	1	0	NA	NA	FALSE
Pteronotus_paraguanensis	chordata	mammalia	mormoopidae	4	Neotropical	Venezuela	0	15.62606577	0	0	0	0	0	1	0	0	0	1	0	0	NA	NA	NA	FALSE
Habromys_schmidlyi	chordata	mammalia	cricetidae	5	Nearctic	Mexico	0	7.660429286	NA	0	NA	NA	NA	NA	0	0	0	0	0	0	NA	NA	NA	TRUE
Lophuromys_eisentrauti	chordata	mammalia	muridae	5	Afrotropical	Cameroon	0	4.085071808	1	0	0	0	0	1	0	0	0	0	0	0	0	NA	NA	TRUE
Lepilemur_mittermeieri	chordata	mammalia	lepilemuridae	5	Madagascan	Madagascar	1	7.025372523	1	0	0	0	0	0	0	1	0	0	0	1	0	NA	NA	FALSE
Lasiurus_minor	chordata	mammalia	vespertilionidae	3	Panamanian	Bahamas;Dominican Republic;Haiti;Puerto Rico	1	4.965741649	1	0	0	0	1	0	0	0	0	0	0	0	0	NA	NA	TRUE
Microgale_jobihely	chordata	mammalia	tenrecidae	4	Madagascan	Madagascar	1	9.795561236	1	0	0	0	0	1	0	0	0	0	0	0	0	NA	NA	TRUE
Ctenomys_roigi	chordata	mammalia	ctenomyidae	5	Neotropical	Argentina	0	5.542554222	NA	0	NA	NA	NA	NA	0	0	0	0	0	0	NA	NA	NA	TRUE
Ctenomys_rionegrensis	chordata	mammalia	ctenomyidae	4	Neotropical	Argentina;Uruguay	0	5.684370644	1	0	0	0	0	0	0	0	0	0	0	0	0	NA	NA	TRUE
Heteromys_oasicus	chordata	mammalia	heteromyidae	4	Neotropical	Venezuela	0	7.335290092	1	0	0	0	0	0	0	0	0	0	0	0	0	NA	NA	TRUE
Cryptotis_phillipsii	chordata	mammalia	soricidae	3	Panamanian	Mexico	0	9.853299334	1	0	0	0	0	1	0	0	0	0	0	0	0	NA	NA	TRUE
Cacajao_hosomi	chordata	mammalia	pitheciidae	3	Neotropical	Brazil;Colombia;Venezuela	0	NA	NA	0	NA	NA	NA	NA	1	1	0	0	0	1	NA	NA	NA	FALSE
Moschus_anhuiensis	chordata	mammalia	moschidae	4	Sino-Japanese	China	0	8.364808234	1	1	0	0	0	1	0	1	0	0	0	1	0	1	NA	FALSE
Lepilemur_sahamalaza	chordata	mammalia	lepilemuridae	5	Madagascan	Madagascar	1	NA	1	0	0	0	0	1	0	0	0	1	0	1	0	NA	NA	FALSE
Alticola_olchonensis	chordata	mammalia	cricetidae	4	Palearctic	Russia	0	4.627704319	NA	0	NA	NA	NA	NA	0	0	0	0	0	0	NA	NA	NA	TRUE
Thylamys_karimii	chordata	mammalia	didelphidae	3	Neotropical	Brazil	0	17.57171794	1	0	0	0	0	1	1	0	0	0	0	0	1	NA	NA	FALSE
Lepilemur_betsileo	chordata	mammalia	lepilemuridae	4	Madagascan	Madagascar	1	7.025372523	1	0	0	0	0	1	0	1	0	0	0	1	0	NA	NA	FALSE
Thomasomys_apeco	chordata	mammalia	cricetidae	3	Neotropical	Peru	0	3.419258212	NA	0	NA	NA	NA	NA	0	0	0	0	0	0	NA	NA	NA	TRUE
Dendrolagus_mayri	chordata	mammalia	macropodidae	5	NA	NA	NA	6.291401007	NA	0	NA	NA	NA	NA	0	0	0	0	0	0	NA	NA	NA	TRUE
Lepilemur_petteri	chordata	mammalia	lepilemuridae	4	Madagascan	Madagascar	1	7.025372523	NA	0	NA	NA	NA	NA	0	1	0	0	0	1	NA	NA	NA	FALSE
Habromys_delicatulus	chordata	mammalia	cricetidae	4	Nearctic	Mexico	0	7.660429286	NA	0	NA	NA	NA	NA	0	0	0	0	0	0	NA	NA	NA	TRUE
Mirza_zaza	chordata	mammalia	cheirogaleidae	3	Madagascan	Madagascar	1	19.79409579	NA	0	NA	NA	NA	NA	0	1	0	0	0	1	NA	NA	NA	FALSE
Pteropus_rennelli	chordata	mammalia	pteropodidae	4	Oceanian	Solomon Islands	0	5.416364648	1	1	0	0	0	1	0	1	0	0	0	1	0	1	NA	FALSE
Bdeogale_omnivora	chordata	mammalia	herpestidae	3	Afrotropical	Kenya;Somalia;Tanzania	0	8.581364011	0	0	0	0	0	1	0	0	0	0	0	0	NA	NA	NA	TRUE
Ctenomys_bergi	chordata	mammalia	ctenomyidae	4	Neotropical	Argentina	0	6.056374159	1	0	0	0	0	0	0	0	0	0	0	0	0	NA	NA	TRUE
Notiosorex_villai	chordata	mammalia	soricidae	3	Nearctic	Mexico	0	10.84687257	1	0	0	0	0	0	0	0	0	0	0	0	0	NA	NA	TRUE
Tokudaia_tokunoshimensis	chordata	mammalia	muridae	4	Oriental	Japan	1	11.77629659	0	0	1	0	0	1	0	0	0	0	0	0	NA	NA	0	TRUE
Dendrolagus_pulcherrimus	chordata	mammalia	macropodidae	5	Oceanian	Indonesia;Papua New Guinea	1	5.422626105	1	0	0	0	0	0	0	0	0	0	0	1	0	NA	NA	FALSE
Paramelomys_gressitti	chordata	mammalia	muridae	4	Oceanian	Papua New Guinea	1	6.739405576	1	0	0	0	0	1	0	0	0	0	0	0	0	NA	NA	TRUE
Lepilemur_seali	chordata	mammalia	lepilemuridae	3	Madagascan	Madagascar	1	7.025372523	1	0	0	0	0	0	0	1	0	0	0	1	0	NA	NA	FALSE
Lepilemur_tymerlachsoni	chordata	mammalia	lepilemuridae	5	Madagascan	Madagascar	1	7.025372523	1	0	0	0	0	1	0	1	0	0	0	1	0	NA	NA	FALSE
Tympanoctomys_loschalchalerosorum	chordata	mammalia	octodontidae	5	Neotropical	Argentina	0	22.19067908	NA	0	NA	NA	NA	NA	0	0	0	0	0	0	NA	NA	NA	TRUE
Melomys_caurinus	chordata	mammalia	muridae	4	Oceanian	Indonesia	0	5.682652506	0	0	1	0	0	1	0	0	0	0	0	0	NA	NA	0	TRUE
Lepilemur_ankaranensis	chordata	mammalia	lepilemuridae	4	Madagascan	Madagascar	1	7.79586064	1	0	0	0	0	1	0	1	0	0	0	1	0	NA	NA	FALSE
Dendrolagus_notatus	chordata	mammalia	macropodidae	4	Oceanian	Papua New Guinea	1	6.291401007	1	0	0	0	0	1	0	0	0	0	0	0	0	NA	NA	TRUE
Hipposideros_inornatus	chordata	mammalia	hipposideridae	3	Australian	Australia	0	10.88291447	1	0	0	0	1	1	0	0	0	0	0	0	0	NA	NA	TRUE
Caenolestes_condorensis	chordata	mammalia	caenolestidae	3	Neotropical	Ecuador;Peru	0	24.21594509	1	0	0	0	0	0	0	0	0	0	0	0	0	NA	NA	TRUE
Moschus_cupreus	chordata	mammalia	moschidae	4	Oriental;Palearctic;Saharo-Arabian;Sino-Japanese	Afghanistan;India;Pakistan	0	5.653729173	NA	NA	NA	NA	NA	NA	0	1	0	0	0	1	NA	NA	NA	FALSE
Lasiurus_insularis	chordata	mammalia	vespertilionidae	3	Panamanian	Cuba	1	6.525239652	NA	0	NA	NA	NA	NA	0	0	0	0	0	0	NA	NA	NA	TRUE
Lepilemur_hubbardorum	chordata	mammalia	lepilemuridae	4	Madagascan	Madagascar	1	7.025372523	1	0	0	0	1	0	0	1	0	0	0	1	0	NA	NA	FALSE
Thomasomys_hudsoni	chordata	mammalia	cricetidae	3	Neotropical	Ecuador	0	3.416188178	NA	0	NA	NA	NA	NA	0	0	0	0	0	0	NA	NA	NA	TRUE
Pogonomys_fergussoniensis	chordata	mammalia	muridae	4	Oceanian	Papua New Guinea	1	8.249662551	NA	0	NA	NA	NA	NA	0	0	0	0	0	0	NA	NA	NA	TRUE
Nyctalus_furvus	chordata	mammalia	vespertilionidae	4	Sino-Japanese	Japan	1	6.561250395	1	0	0	0	0	1	0	0	0	0	0	0	0	NA	NA	TRUE
Avahi_betsileo	chordata	mammalia	indriidae	4	Madagascan	Madagascar	1	11.87685386	NA	0	NA	NA	NA	NA	0	1	0	0	0	1	NA	NA	NA	FALSE
Lepilemur_grewcockorum	chordata	mammalia	lepilemuridae	5	Madagascan	Madagascar	1	7.025372523	1	0	0	0	0	1	0	1	0	0	0	1	0	NA	NA	FALSE
Uromys_boeadii	chordata	mammalia	muridae	5	Oceanian	Indonesia	0	6.465157727	1	0	0	0	0	1	0	0	0	0	0	0	0	NA	NA	TRUE
Harpyionycteris_celebensis	chordata	mammalia	pteropodidae	3	Oriental	Indonesia	1	10.15868606	1	0	0	0	0	1	0	0	0	0	0	0	0	NA	NA	TRUE
Natalus_primus	chordata	mammalia	natalidae	3	Panamanian	Cuba	1	14.15517421	0	0	0	0	1	1	0	0	0	0	0	0	NA	NA	NA	TRUE
Rungwecebus_kipunji	chordata	mammalia	cercopithecidae	4	Afrotropical	Tanzania	0	5.459124366	0	0	0	0	1	0	0	1	0	1	0	1	NA	NA	NA	FALSE
Lepilemur_otto	chordata	mammalia	lepilemuridae	4	Madagascan	Madagascar	1	7.025372523	1	0	0	0	0	0	0	1	0	0	0	1	0	NA	NA	FALSE
Mico_rondoni	chordata	mammalia	callitrichidae	3	Neotropical	Bolivia;Brazil	0	2.552845813	1	0	0	0	0	1	0	1	0	0	0	1	0	NA	NA	FALSE
Nyctophilus_nebulosus	chordata	mammalia	vespertilionidae	5	Australian	New Caledonia	0	5.116124637	1	0	0	0	0	1	0	0	0	0	0	0	0	NA	NA	TRUE
Pseudomys_calabyi	chordata	mammalia	muridae	3	Australian	Australia	0	9.281192319	0	0	1	0	0	1	1	0	0	0	0	0	NA	NA	0	FALSE
Dendrolagus_stellarum	chordata	mammalia	macropodidae	3	Oceanian	Indonesia;Papua New Guinea	1	5.443648242	1	0	0	0	0	0	0	0	0	0	0	1	0	NA	NA	FALSE
Hipposideros_khaokhouayensis	chordata	mammalia	hipposideridae	3	Oriental	Laos;Thailand;Vietnam	0	10.75436651	1	0	0	0	0	1	0	0	0	0	0	0	0	NA	NA	TRUE
Neoromicia_malagasyensis	chordata	mammalia	vespertilionidae	3	Madagascan	Madagascar	1	7.592386918	NA	0	NA	NA	NA	NA	0	0	0	0	0	0	NA	NA	NA	TRUE
Reithrodontomys_bakeri	chordata	mammalia	cricetidae	4	Panamanian	Mexico	0	8.193307462	NA	0	NA	NA	NA	NA	0	0	0	0	0	0	NA	NA	NA	TRUE
Eptesicus_japonensis	chordata	mammalia	vespertilionidae	3	Sino-Japanese	Japan	1	6.271518791	1	0	0	0	0	1	0	0	0	0	0	0	0	NA	NA	TRUE
Natalus_jamaicensis	chordata	mammalia	natalidae	5	Panamanian	Jamaica	1	14.72050677	1	0	0	0	0	1	0	0	0	0	0	0	0	NA	NA	TRUE
Lepilemur_ahmansonori	chordata	mammalia	lepilemuridae	5	Madagascan	Madagascar	1	NA	NA	0	NA	NA	NA	NA	0	1	0	0	0	1	NA	NA	NA	FALSE
Presbytis_sumatranus	chordata	mammalia	cercopithecidae	4	Oriental	Indonesia	1	NA	1	0	0	0	0	0	0	1	0	0	0	1	0	NA	NA	FALSE
Cercopithecus_lowei	chordata	mammalia	cercopithecidae	3	Afrotropical	Côte d'Ivoire;Ghana;Guinea	0	5.130090349	1	0	0	0	0	0	1	1	0	0	0	1	1	NA	NA	FALSE
Cercocebus_atys	chordata	mammalia	cercopithecidae	3	Afrotropical	Côte d'Ivoire;Guinea;Guinea-Bissau;Liberia;Senegal;Sierra Leone	0	5.627658028	NA	0	NA	NA	NA	NA	0	1	0	0	0	1	NA	NA	NA	FALSE
Piliocolobus_rufomitratus	chordata	mammalia	cercopithecidae	5	Afrotropical	Kenya	0	NA	1	0	0	0	0	1	0	1	0	0	0	1	0	NA	NA	FALSE
Acerodon_celebensis	chordata	mammalia	pteropodidae	3	Oceanian;Oriental	Indonesia	1	5.966012259	1	1	0	0	0	1	0	1	0	0	0	1	0	1	NA	FALSE
Monodelphis_unistriata	chordata	mammalia	didelphidae	5	NA	NA	NA	12.23366879	1	0	0	0	0	1	0	0	0	0	0	0	0	NA	NA	TRUE
Acerodon_humilis	chordata	mammalia	pteropodidae	4	Oceanian	Indonesia	0	5.962898249	0	0	0	0	0	1	0	1	0	0	0	1	NA	NA	NA	FALSE
Leptophryne_javanica	chordata	amphibia	bufonidae	4	Oriental	Indonesia	1	NA	1	0	1	0	1	1	0	0	0	0	0	0	0	NA	0	TRUE
Leptophryne_cruentata	chordata	amphibia	bufonidae	5	Oriental	Indonesia	1	26.10079985	0	0	0	0	0	1	0	0	0	0	0	0	NA	NA	NA	TRUE
Mormopterus_minutus	chordata	mammalia	molossidae	3	Panamanian	Cuba	1	9.366944859	NA	0	NA	NA	NA	NA	0	0	0	0	0	0	NA	NA	NA	TRUE
Mormopterus_norfolkensis	chordata	mammalia	molossidae	3	Australian	Australia;Norfolk Island	0	9.858608933	1	0	0	0	0	1	0	0	0	0	0	0	0	NA	NA	TRUE
Mormopterus_phrudus	chordata	mammalia	molossidae	3	Neotropical	Peru	0	9.369816438	NA	0	NA	NA	NA	NA	0	0	0	0	0	0	NA	NA	NA	TRUE
Moschus_berezovskii	chordata	mammalia	moschidae	4	Oriental;Palearctic;Sino-Japanese	China;Vietnam	0	8.364808234	1	1	0	0	0	1	0	1	0	0	0	1	0	1	NA	FALSE
Moschus_chrysogaster	chordata	mammalia	moschidae	4	Oriental;Palearctic;Sino-Japanese	Bhutan;China;India;Nepal	0	5.598278906	1	1	0	0	0	1	0	1	0	0	0	1	0	1	NA	FALSE
Moschus_fuscus	chordata	mammalia	moschidae	4	Oriental;Sino-Japanese	Bhutan;China;India;Myanmar;Nepal	0	5.940276015	1	1	0	0	0	1	0	1	0	0	0	1	0	1	NA	FALSE
Moschus_moschiferus	chordata	mammalia	moschidae	3	Palearctic;Sino-Japanese	China;Kazakhstan;Mongolia;North Korea;Russia;South Korea	0	13.41568718	1	1	0	0	0	1	0	1	0	0	0	1	0	1	NA	FALSE
Acerodon_jubatus	chordata	mammalia	pteropodidae	4	Oriental	Philippines	1	5.907697995	1	0	0	0	0	1	0	1	0	1	0	1	0	NA	NA	FALSE
Moschus_leucogaster	chordata	mammalia	moschidae	4	Oriental;Saharo-Arabian;Sino-Japanese	Bhutan;China;India;Nepal;Pakistan	0	5.618036889	1	1	0	0	0	1	0	1	0	0	0	1	0	1	NA	FALSE
Mungotictis_decemlineata	chordata	mammalia	eupleridae	4	Madagascan	Madagascar	1	15.55327638	1	0	1	0	0	1	0	0	0	0	0	0	0	NA	0	TRUE
Muntiacus_crinifrons	chordata	mammalia	cervidae	3	Sino-Japanese	China	0	4.284458356	1	0	0	0	0	1	0	1	0	0	0	1	0	NA	NA	FALSE
Murina_aenea	chordata	mammalia	vespertilionidae	3	Oriental	Brunei;Indonesia;Malaysia;Thailand	0	5.159898308	1	0	0	0	0	1	0	0	0	0	0	0	0	NA	NA	TRUE
Murina_rozendaali	chordata	mammalia	vespertilionidae	3	Oriental	Brunei;Indonesia;Malaysia	1	5.156952413	1	0	0	0	0	1	0	0	0	0	0	0	0	NA	NA	TRUE
Murina_tenebrosa	chordata	mammalia	vespertilionidae	5	NA	NA	NA	5.052578459	NA	0	NA	NA	NA	NA	0	0	0	0	0	0	NA	NA	NA	TRUE
Mus_famulus	chordata	mammalia	muridae	4	Oriental	India	0	5.945654538	1	0	0	0	0	1	0	0	0	0	0	0	0	NA	NA	TRUE
Mus_fernandoni	chordata	mammalia	muridae	4	Oriental	Sri Lanka	1	3.447648377	1	0	1	1	0	0	0	0	0	0	0	0	0	NA	0	TRUE
Mus_mayori	chordata	mammalia	muridae	3	Oriental	Sri Lanka	1	6.0726255	1	0	1	0	0	1	0	0	0	0	0	0	0	NA	0	TRUE
Acerodon_leucotis	chordata	mammalia	pteropodidae	3	Oriental	Philippines	1	5.891220722	1	0	0	0	0	1	0	1	0	0	0	1	0	NA	NA	FALSE
Musonycteris_harrisoni	chordata	mammalia	phyllostomidae	3	Nearctic;Panamanian	Mexico	0	6.191562769	1	0	0	0	0	0	0	0	0	0	0	0	0	NA	NA	TRUE
Mustela_lutreola	chordata	mammalia	mustelidae	5	Palearctic	Estonia;France;Moldova;Romania;Spain;Ukraine	0	7.059374962	1	0	1	1	0	0	0	0	1	0	1	0	0	NA	1	FALSE
Mustela_nigripes	chordata	mammalia	mustelidae	4	Nearctic	United States	0	7.469461905	0	0	1	0	0	1	0	1	1	1	0	1	NA	NA	1	FALSE
Mustela_felipei	chordata	mammalia	mustelidae	3	Neotropical;Panamanian	Colombia;Ecuador	0	8.589565496	1	0	0	0	0	0	0	0	0	1	0	0	0	NA	NA	FALSE
Magnolia_jardinensis	tracheophyta	magnoliopsida	magnoliaceae	5	Panamanian	Colombia	0	NA	NA	0	NA	NA	NA	NA	0	0	0	0	0	0	NA	NA	NA	TRUE
Magnolia_coronata	tracheophyta	magnoliopsida	magnoliaceae	5	NA	NA	NA	NA	1	0	0	0	0	0	0	0	0	0	0	0	0	NA	NA	TRUE
Myomimus_roachi	chordata	mammalia	gliridae	3	Palearctic	Bulgaria;Greece;Turkey	0	19.10987011	1	0	0	0	0	0	0	0	0	0	0	1	0	NA	NA	FALSE
Myonycteris_brachycephala	chordata	mammalia	pteropodidae	4	Afrotropical	São Tomé and Príncipe	1	6.634841029	1	0	0	0	0	1	0	0	0	0	0	0	0	NA	NA	TRUE
Myosorex_eisentrauti	chordata	mammalia	soricidae	5	Afrotropical	Equatorial Guinea	1	7.535426426	1	0	0	0	0	1	1	0	0	0	0	0	1	NA	NA	FALSE
Myosorex_geata	chordata	mammalia	soricidae	4	Afrotropical	Tanzania	0	7.417436166	1	0	0	0	0	1	0	0	0	0	0	0	0	NA	NA	TRUE
Myosorex_longicaudatus	chordata	mammalia	soricidae	4	Afrotropical	South Africa	0	7.812805842	1	0	0	0	1	0	0	0	0	0	0	0	0	NA	NA	TRUE
Myosorex_blarina	chordata	mammalia	soricidae	4	Afrotropical	Democratic Republic of the Congo;Uganda	0	7.431838884	1	0	0	0	0	1	0	0	0	0	0	0	0	NA	NA	TRUE
Myosorex_okuensis	chordata	mammalia	soricidae	3	Afrotropical	Cameroon	0	7.62478752	1	0	0	0	0	1	0	0	0	0	0	0	0	NA	NA	TRUE
Myosorex_rumpii	chordata	mammalia	soricidae	4	Afrotropical	Cameroon	0	7.500905339	1	0	0	0	0	1	0	0	0	0	0	0	0	NA	NA	TRUE
Myosorex_sclateri	chordata	mammalia	soricidae	3	Afrotropical	South Africa	0	7.468038496	1	0	0	0	0	0	0	0	0	0	0	0	0	NA	NA	TRUE
Myotis_capaccinii	chordata	mammalia	vespertilionidae	3	Palearctic;Saharo-Arabian	Akrotiri and Dhekelia;Albania;Algeria;Andorra;Bosnia and Herzegovina;Bulgaria;Croatia;Cyprus;France;Greece;Iran;Iraq;Israel;Italy;Jordan;Kosovo;Lebanon;Macedonia;Montenegro;Morocco;Northern Cyprus;Palestina;Romania;Serbia;Slovenia;Spain;Switzerland;Syria;Turkey;Vatican City	0	4.752073845	1	0	0	1	0	1	1	0	0	0	0	1	1	NA	NA	FALSE
Myotis_grisescens	chordata	mammalia	vespertilionidae	3	Nearctic	United States	0	5.265851307	1	0	0	1	0	1	0	0	0	0	0	0	0	NA	NA	TRUE
Myotis_atacamensis	chordata	mammalia	vespertilionidae	4	Neotropical	Chile;Peru	0	4.887339854	0	0	0	0	0	1	0	0	0	0	0	0	NA	NA	NA	TRUE
Myotis_dominicensis	chordata	mammalia	vespertilionidae	3	Panamanian	Dominica;Guadeloupe	0	4.846386325	1	0	0	0	1	1	0	0	0	0	0	0	0	NA	NA	TRUE
Myotis_findleyi	chordata	mammalia	vespertilionidae	4	Nearctic	Mexico	0	4.916016293	1	0	1	0	0	0	0	0	0	0	0	0	0	NA	0	TRUE
Myotis_leibii	chordata	mammalia	vespertilionidae	4	Nearctic	Canada;United States	0	3.878616514	1	0	0	0	0	0	0	0	0	0	0	0	0	NA	NA	TRUE
Myotis_lucifugus	chordata	mammalia	vespertilionidae	4	Nearctic;Palearctic	Canada;Greenland;United States	0	5.409308894	NA	0	NA	NA	NA	NA	1	0	0	1	0	0	NA	NA	NA	FALSE
Myotis_peninsularis	chordata	mammalia	vespertilionidae	4	Nearctic	Mexico	0	5.037549689	NA	0	NA	NA	NA	NA	0	0	0	0	0	0	NA	NA	NA	TRUE
Myotis_planiceps	chordata	mammalia	vespertilionidae	4	Nearctic	Mexico	0	3.938258699	NA	0	NA	NA	NA	NA	0	0	0	0	0	0	NA	NA	NA	TRUE
Myotis_pruinosus	chordata	mammalia	vespertilionidae	4	Sino-Japanese	Japan	1	4.792546229	1	0	0	0	0	1	0	0	0	0	0	0	0	NA	NA	TRUE
Myotis_pilosus	chordata	mammalia	vespertilionidae	3	Oriental;Palearctic;Sino-Japanese	China;Hong Kong;Laos;Vietnam	0	5.223107554	0	0	0	1	0	0	0	0	0	0	0	0	NA	NA	NA	TRUE
Myotis_scotti	chordata	mammalia	vespertilionidae	3	Afrotropical	Ethiopia	0	5.868771772	1	0	0	0	0	1	0	0	0	0	0	0	0	NA	NA	TRUE
Acerodon_mackloti	chordata	mammalia	pteropodidae	3	Oriental	Indonesia;Timor-Leste	1	6.160717691	0	0	0	0	0	1	0	1	0	0	0	1	NA	NA	NA	FALSE
Myotis_sicarius	chordata	mammalia	vespertilionidae	3	Oriental;Sino-Japanese	Bangladesh;Bhutan;China;India;Nepal	0	4.030911318	1	0	0	0	0	1	0	0	0	0	0	0	0	NA	NA	TRUE
Myotis_vivesi	chordata	mammalia	vespertilionidae	3	Nearctic	Mexico	0	5.903125101	0	0	1	0	0	0	1	0	0	0	0	0	NA	NA	0	FALSE
Myrmecobius_fasciatus	chordata	mammalia	myrmecobiidae	4	Australian	Australia	0	31.32678353	0	0	1	0	0	1	0	0	1	1	1	1	NA	NA	1	FALSE
Myrmecophaga_tridactyla	chordata	mammalia	myrmecophagidae	3	Neotropical;Panamanian	Argentina;Bolivia;Brazil;Colombia;Costa Rica;Ecuador;El Salvador;French Guiana;Guatemala;Guyana;Honduras;Nicaragua;Panama;Paraguay;Peru;Suriname;Venezuela	0	32.70774045	1	0	0	0	0	0	1	1	0	1	1	1	1	NA	NA	FALSE
Sylvilagus_tapetillus	chordata	mammalia	leporidae	3	Neotropical	Brazil	0	NA	NA	0	NA	NA	NA	NA	0	0	0	0	0	0	NA	NA	NA	TRUE
Mysateles_melanurus	chordata	mammalia	capromyidae	3	Panamanian	Cuba	1	8.955048423	0	0	1	0	0	1	0	0	0	0	0	0	NA	NA	0	TRUE
Mystacina_robusta	chordata	mammalia	mystacinidae	5	NA	NA	NA	41.38425371	NA	0	NA	NA	NA	NA	0	0	1	0	0	0	NA	NA	NA	FALSE
Mystacina_tuberculata	chordata	mammalia	mystacinidae	3	Australian	New Zealand	1	41.38425371	0	0	1	0	0	1	0	0	1	0	0	0	NA	NA	1	FALSE
Mystromys_albicaudatus	chordata	mammalia	nesomyidae	3	Afrotropical	Lesotho;South Africa;Swaziland	0	12.77947625	1	0	0	0	0	0	0	0	0	0	0	0	0	NA	NA	TRUE
Naemorhedus_baileyi	chordata	mammalia	bovidae	3	Sino-Japanese	China;India;Myanmar	0	5.483006142	1	1	0	0	0	1	0	1	0	0	0	1	0	1	NA	FALSE
Naemorhedus_caudatus	chordata	mammalia	bovidae	3	Palearctic	China;North Korea;Russia;South Korea	0	5.760522486	1	1	0	0	1	1	0	1	0	0	0	1	0	1	NA	FALSE
Nasalis_larvatus	chordata	mammalia	cercopithecidae	4	Oriental	Brunei;Indonesia;Malaysia	1	5.758717438	1	1	0	0	0	1	0	1	0	0	0	1	0	1	NA	FALSE
Lithobates_lenca	chordata	amphibia	ranidae	4	Panamanian	Honduras	0	NA	1	0	0	1	1	1	0	0	0	0	0	0	0	NA	NA	TRUE
Oophaga_histrionica	chordata	amphibia	dendrobatidae	5	NA	NA	NA	8.612853948	1	1	0	1	0	0	0	1	0	0	0	1	0	1	NA	FALSE
Oophaga_solanensis	chordata	amphibia	dendrobatidae	3	Neotropical;Panamanian	Colombia	0	NA	1	1	0	1	0	0	0	1	0	0	0	1	0	1	NA	FALSE
Oophaga_anchicayensis	chordata	amphibia	dendrobatidae	4	Neotropical	Colombia	0	NA	1	1	0	1	0	0	0	1	0	0	0	1	0	1	NA	FALSE
Oophaga_andresi	chordata	amphibia	dendrobatidae	4	Neotropical	Colombia	0	NA	1	1	0	1	0	0	0	1	0	0	0	1	0	1	NA	FALSE
Nelsonia_goldmani	chordata	mammalia	cricetidae	4	Nearctic	Mexico	0	8.380860943	1	0	0	0	0	1	0	0	0	0	0	0	0	NA	NA	TRUE
Neofelis_nebulosa	chordata	mammalia	felidae	3	Oriental;Sino-Japanese	Bangladesh;Bhutan;Cambodia;China;India;Laos;Malaysia;Myanmar;Nepal;Thailand;Vietnam	0	7.281392966	1	1	0	0	0	1	0	1	0	0	0	1	0	1	NA	FALSE
Nasutixalus_yingjiangensis	chordata	amphibia	rhacophoridae	4	Oriental	China	0	NA	1	0	0	0	0	0	0	0	0	0	0	0	0	NA	NA	TRUE
Tylototriton_wenxianensis	chordata	amphibia	salamandridae	3	Sino-Japanese	China	0	12.41818963	1	0	0	1	0	0	0	1	0	0	0	1	0	NA	NA	FALSE
Tylototriton_anhuiensis	chordata	amphibia	salamandridae	5	Sino-Japanese	China	0	NA	NA	0	NA	NA	NA	NA	0	1	0	0	0	1	NA	NA	NA	FALSE
Pachytriton_wuguanfui	chordata	amphibia	salamandridae	4	Sino-Japanese	China	0	NA	0	1	0	0	1	0	0	0	0	0	0	0	NA	0	NA	TRUE
Leptobrachella_tengchongensis	chordata	amphibia	megophryidae	4	Oriental	China	0	NA	NA	0	NA	NA	NA	NA	0	0	0	0	0	0	NA	NA	NA	TRUE
Odorrana_kweichowensis	chordata	amphibia	ranidae	3	Sino-Japanese	China	0	NA	1	0	0	0	0	0	0	0	0	0	0	0	0	NA	NA	TRUE
Scutiger_wanglangensis	chordata	amphibia	megophryidae	3	Sino-Japanese	China	0	10.20583896	1	0	0	0	0	1	0	0	0	0	0	0	0	NA	NA	TRUE
Neopteryx_frosti	chordata	mammalia	pteropodidae	4	Oriental	Indonesia	1	9.400012043	1	0	0	0	0	1	0	0	0	0	0	0	0	NA	NA	TRUE
Mogera_uchidai	chordata	mammalia	talpidae	3	Oriental	Taiwan	0	18.38863444	NA	0	NA	NA	NA	NA	0	0	0	0	0	0	NA	NA	NA	TRUE
Neotoma_angustapalata	chordata	mammalia	cricetidae	4	Nearctic	Mexico	0	5.027648612	1	0	0	0	0	1	0	0	0	0	0	0	0	NA	NA	TRUE
Neotoma_nelsoni	chordata	mammalia	cricetidae	5	Nearctic	Mexico	0	5.081810211	1	0	1	0	0	0	0	0	0	0	0	0	0	NA	0	TRUE
Neotoma_palatina	chordata	mammalia	cricetidae	3	Nearctic	Mexico	0	5.16343537	NA	0	NA	NA	NA	NA	0	0	0	0	0	0	NA	NA	NA	TRUE
Nesokia_bunnii	chordata	mammalia	muridae	4	Saharo-Arabian	Iraq	0	8.787221753	1	0	0	0	0	0	0	0	0	0	0	0	0	NA	NA	TRUE
Sooglossus_thomasseti	chordata	amphibia	sooglossidae	5	Oceanian	Seychelles	1	50.86188903	1	0	1	0	1	0	0	0	0	0	0	0	0	NA	0	TRUE
Plecturocebus_caquetensis	chordata	mammalia	pitheciidae	5	Neotropical	Colombia	0	NA	1	0	0	1	0	1	0	1	0	0	0	1	0	NA	NA	FALSE
Nesoryzomys_fernandinae	chordata	mammalia	cricetidae	3	Neotropical	Ecuador	1	4.161586713	0	0	1	0	0	0	1	0	0	0	0	0	NA	NA	0	FALSE
Nesoryzomys_swarthi	chordata	mammalia	cricetidae	3	Neotropical	Ecuador	1	4.305089703	0	0	1	0	0	0	1	0	0	0	0	0	NA	NA	0	FALSE
Neurergus_crocatus	chordata	amphibia	salamandridae	3	Palearctic;Saharo-Arabian	Iran;Iraq;Turkey	0	11.64741584	1	1	0	1	1	0	0	0	0	0	0	0	0	0	NA	TRUE
Neurergus_strauchii	chordata	amphibia	salamandridae	3	Palearctic	Turkey	0	13.86979888	0	0	0	1	0	0	0	0	0	0	0	0	NA	NA	NA	TRUE
Neusticomys_mussoi	chordata	mammalia	cricetidae	3	Neotropical;Panamanian	Venezuela	0	6.259597706	1	0	0	0	0	1	0	0	0	0	0	0	0	NA	NA	TRUE
Neusticomys_venezuelae	chordata	mammalia	cricetidae	3	Neotropical;Panamanian	Brazil;Colombia;Guyana;Venezuela	0	6.181845044	1	0	0	1	0	1	1	0	0	0	0	0	1	NA	NA	FALSE
Niviventer_hinpoon	chordata	mammalia	muridae	4	Oriental	Thailand	0	7.770165022	NA	0	NA	NA	NA	NA	0	0	0	0	0	0	NA	NA	NA	TRUE
Notomys_aquilo	chordata	mammalia	muridae	4	Australian	Australia	1	8.268837799	1	0	1	0	0	0	0	0	1	0	0	0	0	NA	1	FALSE
Notomys_fuscus	chordata	mammalia	muridae	3	Australian	Australia	0	8.36670316	1	0	1	0	0	0	0	0	0	0	0	0	0	NA	0	TRUE
Notopteris_macdonaldi	chordata	mammalia	pteropodidae	3	Australian;Oceanian	Fiji;Vanuatu	1	10.58286771	1	0	0	0	0	1	0	0	0	0	0	0	0	NA	NA	TRUE
Nyctalus_lasiopterus	chordata	mammalia	vespertilionidae	3	Palearctic;Saharo-Arabian	Akrotiri and Dhekelia;Albania;Azerbaijan;Belarus;Bosnia and Herzegovina;Bulgaria;Caspian Sea;Croatia;Cyprus;Czech Republic;France;Georgia;Gibraltar;Greece;Hungary;Italy;Kazakhstan;Libya;Lithuania;Morocco;Northern Cyprus;Poland;Portugal;Romania;Russia;San Marino;Serbia;Slovakia;Slovenia;Spain;Switzerland;Turkey;Ukraine	0	5.835777045	1	0	0	0	0	1	1	0	0	0	0	1	1	NA	NA	FALSE
Nyctalus_azoreum	chordata	mammalia	vespertilionidae	3	Palearctic	Portugal	0	5.751829798	0	0	0	1	0	1	0	0	0	0	0	1	NA	NA	NA	FALSE
Nothophryne_unilurio	chordata	amphibia	pyxicephalidae	5	Afrotropical	Mozambique	0	NA	0	0	0	0	0	1	1	0	0	0	0	0	NA	NA	NA	FALSE
Nothophryne_ribauensis	chordata	amphibia	pyxicephalidae	4	Afrotropical	Mozambique	0	NA	0	0	0	0	1	1	0	0	0	0	0	0	NA	NA	NA	TRUE
Nothophryne_inagoensis	chordata	amphibia	pyxicephalidae	4	Afrotropical	Mozambique	0	NA	0	0	0	0	1	1	0	0	0	0	0	0	NA	NA	NA	TRUE
Nycteris_javanica	chordata	mammalia	nycteridae	3	Oriental	Indonesia;Timor-Leste	1	12.49401241	1	0	0	0	0	1	0	0	0	0	0	0	0	NA	NA	TRUE
Oedipina_gephyra	chordata	amphibia	plethodontidae	5	Panamanian	Honduras	0	21.02438761	1	0	0	0	1	0	0	0	0	0	0	0	0	NA	NA	TRUE
Nycticebus_pygmaeus	chordata	mammalia	lorisidae	4	Oriental	Cambodia;China;Laos;Myanmar;Thailand;Vietnam	0	19.1131949	1	1	0	0	0	1	1	1	0	0	0	1	1	1	NA	FALSE
Nyctimene_rabori	chordata	mammalia	pteropodidae	4	Oceanian;Oriental	Indonesia;Philippines	1	6.617924302	1	0	0	0	0	1	0	0	0	0	0	0	0	NA	NA	TRUE
Nyctimene_minutus	chordata	mammalia	pteropodidae	3	Oceanian	Indonesia	1	6.37345996	1	0	0	0	0	1	0	0	0	0	0	0	0	NA	NA	TRUE
Charadrahyla_sakbah	chordata	amphibia	hylidae	4	Panamanian	Mexico	0	NA	1	0	0	1	0	0	0	0	0	0	0	0	0	NA	NA	TRUE
Phrynobatrachus_afiabirago	chordata	amphibia	phrynobatrachidae	5	Afrotropical	Ghana	0	NA	1	0	0	0	0	0	0	0	0	0	0	0	0	NA	NA	TRUE
Litoria_dayi	chordata	amphibia	pelodryadidae	4	Australian	Australia	0	21.9993571	1	0	1	0	1	1	0	0	0	0	0	0	0	NA	0	TRUE
Nototriton_barbouri	chordata	amphibia	plethodontidae	4	Panamanian	Honduras	0	14.79208489	1	0	0	1	1	1	0	0	0	0	0	0	0	NA	NA	TRUE
Nyctophilus_howensis	chordata	mammalia	vespertilionidae	5	NA	NA	NA	5.116124637	NA	0	NA	NA	NA	NA	0	0	1	0	0	0	NA	NA	NA	FALSE
Hyloscirtus_japreria	chordata	amphibia	hylidae	4	Neotropical	Colombia;Venezuela	0	NA	1	0	0	0	0	0	0	0	0	0	0	0	0	NA	NA	TRUE
Chiropterotriton_aureus	chordata	amphibia	plethodontidae	5	Nearctic	Mexico	0	NA	1	0	0	0	0	0	0	0	0	0	0	0	0	NA	NA	TRUE
Chiropterotriton_nubilus	chordata	amphibia	plethodontidae	5	Nearctic	Mexico	0	NA	1	0	0	0	0	0	0	0	0	0	0	0	0	NA	NA	TRUE
Nyctophilus_sherrini	chordata	mammalia	vespertilionidae	3	Australian	Australia	1	5.116124637	1	0	0	0	1	0	0	0	0	0	0	0	0	NA	NA	TRUE
Ochotona_koslowi	chordata	mammalia	ochotonidae	4	Palearctic;Sino-Japanese	China	0	14.25191898	1	0	0	0	0	1	0	0	0	0	0	0	0	NA	NA	TRUE
Ochotona_iliensis	chordata	mammalia	ochotonidae	4	Palearctic	China	0	13.88437051	1	0	0	0	1	0	0	0	0	1	0	0	0	NA	NA	FALSE
Octodon_bridgesi	chordata	mammalia	octodontidae	3	Neotropical	Argentina;Chile	0	15.83333996	1	0	0	0	0	1	0	0	0	0	0	0	0	NA	NA	TRUE
Octodon_pacificus	chordata	mammalia	octodontidae	5	Neotropical	Chile	0	15.8515884	1	0	0	0	0	1	0	0	0	0	0	0	0	NA	NA	TRUE
Magnolia_cristalensis	tracheophyta	magnoliopsida	magnoliaceae	4	NA	NA	NA	NA	1	0	0	0	0	1	0	0	0	0	0	0	0	NA	NA	TRUE
Magnolia_guerrerensis	tracheophyta	magnoliopsida	magnoliaceae	4	NA	NA	NA	NA	1	0	0	0	1	0	0	0	0	0	0	0	0	NA	NA	TRUE
Magnolia_nilagirica	tracheophyta	magnoliopsida	magnoliaceae	3	Oriental	India	0	NA	1	0	0	0	0	0	0	0	0	0	0	0	0	NA	NA	TRUE
Magnolia_odoratissima	tracheophyta	magnoliopsida	magnoliaceae	4	Oriental;Sino-Japanese	China;Vietnam	0	NA	1	1	0	0	0	0	0	0	0	0	1	0	0	0	NA	FALSE
Magnolia_patungensis	tracheophyta	magnoliopsida	magnoliaceae	4	Sino-Japanese	China	0	NA	0	0	0	0	0	1	0	0	0	0	0	0	NA	NA	NA	TRUE
Magnolia_vazquezii	tracheophyta	magnoliopsida	magnoliaceae	4	Panamanian	Mexico	0	NA	1	0	0	0	0	0	0	0	0	0	0	0	0	NA	NA	TRUE
Mammillaria_bombycina	tracheophyta	magnoliopsida	cactaceae	3	NA	NA	NA	NA	0	1	0	0	0	0	0	1	0	0	0	1	NA	1	NA	FALSE
Turbinicarpus_subterraneus	tracheophyta	magnoliopsida	cactaceae	4	NA	NA	NA	NA	NA	NA	NA	NA	NA	NA	0	1	0	0	0	1	NA	NA	NA	FALSE
Turbinicarpus_saueri	tracheophyta	magnoliopsida	cactaceae	3	NA	NA	NA	NA	1	0	0	0	0	0	0	1	0	0	0	1	0	NA	NA	FALSE
Eleutherodactylus_erendirae	chordata	amphibia	eleutherodactylidae	4	Nearctic	Mexico	0	NA	NA	0	NA	NA	NA	NA	0	0	0	0	0	0	NA	NA	NA	TRUE
Eleutherodactylus_floresvillelai	chordata	amphibia	eleutherodactylidae	3	Nearctic	Mexico	0	NA	NA	0	NA	NA	NA	NA	0	0	0	0	0	0	NA	NA	NA	TRUE
Eleutherodactylus_jaliscoensis	chordata	amphibia	eleutherodactylidae	4	Nearctic	Mexico	0	NA	1	0	0	0	0	0	0	0	0	0	0	0	0	NA	NA	TRUE
Eleutherodactylus_manantlanensis	chordata	amphibia	eleutherodactylidae	5	Nearctic	Mexico	0	NA	1	0	1	0	0	1	0	0	0	0	0	0	0	NA	0	TRUE
Eleutherodactylus_nietoi	chordata	amphibia	eleutherodactylidae	4	Nearctic	Mexico	0	NA	1	0	1	0	0	0	0	0	0	0	0	0	0	NA	0	TRUE
Eriosyce_esmeraldana	tracheophyta	magnoliopsida	cactaceae	4	NA	NA	NA	NA	0	1	0	0	0	1	0	1	0	0	0	1	NA	1	NA	FALSE
Coleocephalocereus_braunii	tracheophyta	magnoliopsida	cactaceae	5	NA	NA	NA	NA	1	0	0	0	0	0	0	1	0	0	0	1	0	NA	NA	FALSE
Gymnocalycium_paraguayense	tracheophyta	magnoliopsida	cactaceae	3	NA	NA	NA	NA	1	0	0	0	0	1	0	1	0	0	0	1	0	NA	NA	FALSE
Mammillaria_melaleuca	tracheophyta	magnoliopsida	cactaceae	4	NA	NA	NA	NA	1	1	0	0	0	0	0	1	0	0	0	1	0	1	NA	FALSE
Corryocactus_tarijensis	tracheophyta	magnoliopsida	cactaceae	4	NA	NA	NA	NA	NA	0	NA	NA	NA	NA	0	1	0	0	0	1	NA	NA	NA	FALSE
Parodia_stockingeri	tracheophyta	magnoliopsida	cactaceae	4	NA	NA	NA	NA	1	0	0	0	0	0	0	1	0	0	0	1	0	NA	NA	FALSE
Mila_caespitosa	tracheophyta	magnoliopsida	cactaceae	3	NA	NA	NA	NA	1	0	0	0	0	0	0	1	0	0	0	1	0	NA	NA	FALSE
Mammillaria_schiedeana	tracheophyta	magnoliopsida	cactaceae	3	NA	NA	NA	NA	NA	NA	NA	NA	NA	NA	0	1	0	0	0	1	NA	NA	NA	FALSE
Ferocactus_flavovirens	tracheophyta	magnoliopsida	cactaceae	4	NA	NA	NA	NA	1	0	0	0	0	0	0	1	0	0	0	1	0	NA	NA	FALSE
Parodia_concinna	tracheophyta	magnoliopsida	cactaceae	3	NA	NA	NA	NA	1	0	0	0	0	0	0	1	0	0	0	1	0	NA	NA	FALSE
Mammillaria_oteroi	tracheophyta	magnoliopsida	cactaceae	3	NA	NA	NA	NA	1	0	0	0	0	0	0	1	0	0	0	1	0	NA	NA	FALSE
Copiapoa_cinerascens	tracheophyta	magnoliopsida	cactaceae	4	NA	NA	NA	NA	NA	0	NA	NA	NA	NA	0	1	0	0	0	1	NA	NA	NA	FALSE
Cereus_fricii	tracheophyta	magnoliopsida	cactaceae	3	NA	NA	NA	NA	1	0	0	0	0	0	0	1	0	0	0	1	0	NA	NA	FALSE
Disocactus_phyllanthoides	tracheophyta	magnoliopsida	cactaceae	3	NA	NA	NA	NA	1	0	0	0	0	0	0	1	0	0	0	1	0	NA	NA	FALSE
Melocactus_andinus	tracheophyta	magnoliopsida	cactaceae	4	NA	NA	NA	NA	1	0	0	0	0	0	0	1	0	0	0	1	0	NA	NA	FALSE
Parodia_nigrispina	tracheophyta	magnoliopsida	cactaceae	4	NA	NA	NA	NA	NA	0	NA	NA	NA	NA	0	1	0	0	0	1	NA	NA	NA	FALSE
Eriosyce_crispa	tracheophyta	magnoliopsida	cactaceae	4	NA	NA	NA	NA	1	1	0	0	0	0	0	1	0	0	0	1	0	1	NA	FALSE
Matucana_aureiflora	tracheophyta	magnoliopsida	cactaceae	5	NA	NA	NA	NA	1	0	0	0	0	0	0	1	0	0	0	1	0	NA	NA	FALSE
Leptocereus_arboreus	tracheophyta	magnoliopsida	cactaceae	4	NA	NA	NA	NA	1	0	0	0	0	0	0	1	0	0	0	1	0	NA	NA	FALSE
Cleistocactus_winteri	tracheophyta	magnoliopsida	cactaceae	4	NA	NA	NA	NA	NA	0	NA	NA	NA	NA	0	1	0	0	0	1	NA	NA	NA	FALSE
Melocactus_salvadorensis	tracheophyta	magnoliopsida	cactaceae	3	NA	NA	NA	NA	1	0	0	0	0	0	0	1	0	0	0	1	0	NA	NA	FALSE
Echinocereus_barthelowanus	tracheophyta	magnoliopsida	cactaceae	4	NA	NA	NA	NA	1	0	0	0	0	0	0	1	0	0	0	1	0	NA	NA	FALSE
Copiapoa_serpentisulcata	tracheophyta	magnoliopsida	cactaceae	4	NA	NA	NA	NA	0	0	0	0	1	1	0	1	0	0	0	1	NA	NA	NA	FALSE
Echinocereus_mapimiensis	tracheophyta	magnoliopsida	cactaceae	3	NA	NA	NA	NA	NA	0	NA	NA	NA	NA	0	1	0	0	0	1	NA	NA	NA	FALSE
Peniocereus_occidentalis	tracheophyta	magnoliopsida	cactaceae	5	NA	NA	NA	NA	NA	NA	NA	NA	NA	NA	0	1	0	0	0	1	NA	NA	NA	FALSE
Coleocephalocereus_diersianus	tracheophyta	magnoliopsida	cactaceae	5	NA	NA	NA	NA	1	0	0	0	0	0	0	1	0	0	0	1	0	NA	NA	FALSE
Gymnocalycium_oenanthemum	tracheophyta	magnoliopsida	cactaceae	4	NA	NA	NA	NA	1	0	0	0	0	0	0	1	0	0	0	1	0	NA	NA	FALSE
Mammillaria_deherdtiana	tracheophyta	magnoliopsida	cactaceae	3	NA	NA	NA	NA	1	0	0	0	0	0	0	1	0	0	0	1	0	NA	NA	FALSE
Parodia_langsdorfii	tracheophyta	magnoliopsida	cactaceae	3	NA	NA	NA	NA	1	1	0	0	0	1	0	1	0	0	0	1	0	1	NA	FALSE
Eriosyce_napina	tracheophyta	magnoliopsida	cactaceae	3	NA	NA	NA	NA	NA	NA	NA	NA	NA	NA	0	1	0	0	0	1	NA	NA	NA	FALSE
Echinopsis_pampana	tracheophyta	magnoliopsida	cactaceae	4	NA	NA	NA	NA	1	1	0	0	0	0	0	1	0	0	0	1	0	1	NA	FALSE
Eriosyce_calderana	tracheophyta	magnoliopsida	cactaceae	4	NA	NA	NA	NA	0	1	0	0	0	0	0	1	0	0	0	1	NA	1	NA	FALSE
Pachycereus_gatesii	tracheophyta	magnoliopsida	cactaceae	3	NA	NA	NA	NA	NA	0	NA	NA	NA	NA	0	1	0	0	0	1	NA	NA	NA	FALSE
Rebutia_krugerae	tracheophyta	magnoliopsida	cactaceae	4	NA	NA	NA	NA	1	0	0	0	0	0	0	1	0	0	0	1	0	NA	NA	FALSE
Peniocereus_maculatus	tracheophyta	magnoliopsida	cactaceae	5	NA	NA	NA	NA	1	0	0	0	0	0	0	1	0	0	0	1	0	NA	NA	FALSE
Brasilicereus_phaeacanthus	tracheophyta	magnoliopsida	cactaceae	4	NA	NA	NA	NA	1	0	0	0	0	0	0	1	0	0	0	1	0	NA	NA	FALSE
Eriosyce_taltalensis	tracheophyta	magnoliopsida	cactaceae	3	NA	NA	NA	NA	0	1	0	0	0	0	0	1	0	0	0	1	NA	1	NA	FALSE
Rebutia_glomeriseta	tracheophyta	magnoliopsida	cactaceae	4	NA	NA	NA	NA	NA	NA	NA	NA	NA	NA	0	1	0	0	0	1	NA	NA	NA	FALSE
Ferocactus_chrysacanthus	tracheophyta	magnoliopsida	cactaceae	4	NA	NA	NA	NA	NA	0	NA	NA	NA	NA	0	1	0	0	0	1	NA	NA	NA	FALSE
Disocactus_macdougallii	tracheophyta	magnoliopsida	cactaceae	4	NA	NA	NA	NA	NA	0	NA	NA	NA	NA	0	1	0	0	0	1	NA	NA	NA	FALSE
Cleistocactus_sulcifer	tracheophyta	magnoliopsida	cactaceae	4	NA	NA	NA	NA	NA	NA	NA	NA	NA	NA	0	1	0	0	0	0	NA	NA	NA	TRUE
Cylindropuntia_anteojoensis	tracheophyta	magnoliopsida	cactaceae	3	NA	NA	NA	NA	1	0	0	0	0	0	0	1	0	0	0	1	0	NA	NA	FALSE
Consolea_spinosissima	tracheophyta	magnoliopsida	cactaceae	4	NA	NA	NA	NA	1	0	0	0	0	1	0	1	0	0	0	1	0	NA	NA	FALSE
Parodia_muricata	tracheophyta	magnoliopsida	cactaceae	4	NA	NA	NA	NA	1	0	1	0	0	0	0	1	0	0	0	1	0	NA	0	FALSE
Disocactus_eichlamii	tracheophyta	magnoliopsida	cactaceae	4	NA	NA	NA	NA	1	0	0	0	0	1	0	1	0	0	0	1	0	NA	NA	FALSE
Okapia_johnstoni	chordata	mammalia	giraffidae	4	Afrotropical	Democratic Republic of the Congo	0	16.48287111	1	0	0	0	0	1	0	0	0	0	0	1	0	NA	NA	FALSE
Mammillaria_schumannii	tracheophyta	magnoliopsida	cactaceae	4	NA	NA	NA	NA	1	0	0	0	0	0	0	1	0	0	0	1	0	NA	NA	FALSE
Mammillaria_pringlei	tracheophyta	magnoliopsida	cactaceae	3	NA	NA	NA	NA	NA	0	NA	NA	NA	NA	0	1	0	0	0	1	NA	NA	NA	FALSE
Astrophytum_ornatum	tracheophyta	magnoliopsida	cactaceae	3	NA	NA	NA	NA	1	1	0	0	0	1	0	1	0	1	0	1	0	1	NA	FALSE
Pediocactus_paradinei	tracheophyta	magnoliopsida	cactaceae	4	NA	NA	NA	NA	0	1	0	0	0	1	0	1	0	0	0	1	NA	1	NA	FALSE
Eriosyce_chilensis	tracheophyta	magnoliopsida	cactaceae	5	NA	NA	NA	NA	0	0	0	0	0	0	0	1	0	0	0	1	NA	NA	NA	FALSE
Pereskia_quisqueyana	tracheophyta	magnoliopsida	cactaceae	5	NA	NA	NA	NA	0	0	0	0	0	1	0	0	0	1	0	0	NA	NA	NA	FALSE
Coleocephalocereus_goebelianus	tracheophyta	magnoliopsida	cactaceae	4	NA	NA	NA	NA	1	0	0	0	0	0	0	1	0	0	0	1	0	NA	NA	FALSE
Parodia_ottonis	tracheophyta	magnoliopsida	cactaceae	3	NA	NA	NA	NA	1	1	0	0	0	0	0	1	0	0	0	1	0	1	NA	FALSE
Discocactus_ferricola	tracheophyta	magnoliopsida	cactaceae	4	NA	NA	NA	NA	1	0	0	0	0	0	0	1	0	0	0	1	0	NA	NA	FALSE
Parodia_rechensis	tracheophyta	magnoliopsida	cactaceae	5	NA	NA	NA	NA	1	0	1	0	0	0	0	1	0	0	0	1	0	NA	0	FALSE
Schlumbergera_orssichiana	tracheophyta	magnoliopsida	cactaceae	4	NA	NA	NA	NA	1	1	0	0	0	1	0	1	0	0	0	1	0	1	NA	FALSE
Ferocactus_herrerae	tracheophyta	magnoliopsida	cactaceae	3	NA	NA	NA	NA	0	0	0	0	0	1	0	1	0	0	0	1	NA	NA	NA	FALSE
Yavia_cryptocarpa	tracheophyta	magnoliopsida	cactaceae	4	NA	NA	NA	NA	NA	0	NA	NA	NA	NA	0	1	0	0	0	1	NA	NA	NA	FALSE
Rebutia_albipectinata	tracheophyta	magnoliopsida	cactaceae	4	NA	NA	NA	NA	1	1	0	0	0	0	0	1	0	0	0	1	0	1	NA	FALSE
Lophophora_williamsii	tracheophyta	magnoliopsida	cactaceae	3	NA	NA	NA	NA	NA	NA	NA	NA	NA	NA	0	1	0	0	0	1	NA	NA	NA	FALSE
Eriosyce_rodentiophila	tracheophyta	magnoliopsida	cactaceae	3	NA	NA	NA	NA	0	0	0	0	0	0	0	1	0	0	0	1	NA	NA	NA	FALSE
Hylocereus_escuintlensis	tracheophyta	magnoliopsida	cactaceae	5	NA	NA	NA	NA	1	0	0	0	0	0	0	1	0	0	0	1	0	NA	NA	FALSE
Neobuxbaumia_euphorbioides	tracheophyta	magnoliopsida	cactaceae	3	NA	NA	NA	NA	1	0	0	0	0	0	0	1	0	0	0	1	0	NA	NA	FALSE
Echinocereus_pulchellus	tracheophyta	magnoliopsida	cactaceae	3	NA	NA	NA	NA	1	1	0	0	0	0	0	1	0	0	0	1	0	1	NA	FALSE
Pfeiffera_micrantha	tracheophyta	magnoliopsida	cactaceae	4	NA	NA	NA	NA	1	0	0	0	0	0	0	0	0	0	0	0	0	NA	NA	TRUE
Copiapoa_esmeraldana	tracheophyta	magnoliopsida	cactaceae	5	NA	NA	NA	NA	0	1	0	0	0	1	0	1	0	0	0	1	NA	1	NA	FALSE
Mammillaria_bocensis	tracheophyta	magnoliopsida	cactaceae	3	NA	NA	NA	NA	1	0	0	0	0	0	0	1	0	0	0	1	0	NA	NA	FALSE
Cleistocactus_hoffmannii	tracheophyta	magnoliopsida	cactaceae	5	NA	NA	NA	NA	1	0	0	0	0	0	0	1	0	0	0	1	0	NA	NA	FALSE
Hylocereus_minutiflorus	tracheophyta	magnoliopsida	cactaceae	3	NA	NA	NA	NA	NA	0	NA	NA	NA	NA	0	1	0	0	0	1	NA	NA	NA	FALSE
Copiapoa_taltalensis	tracheophyta	magnoliopsida	cactaceae	4	NA	NA	NA	NA	0	0	0	0	1	0	0	1	0	0	0	1	NA	NA	NA	FALSE
Mammillaria_longimamma	tracheophyta	magnoliopsida	cactaceae	3	NA	NA	NA	NA	1	0	0	0	0	1	0	1	0	0	0	1	0	NA	NA	FALSE
Gymnocalycium_amerhauseri	tracheophyta	magnoliopsida	cactaceae	4	NA	NA	NA	NA	NA	0	NA	NA	NA	NA	0	1	0	0	0	1	NA	NA	NA	FALSE
Parodia_nothorauschii	tracheophyta	magnoliopsida	cactaceae	5	NA	NA	NA	NA	1	0	0	0	0	0	0	1	0	0	0	1	0	NA	NA	FALSE
Eriosyce_recondita	tracheophyta	magnoliopsida	cactaceae	3	NA	NA	NA	NA	NA	NA	NA	NA	NA	NA	0	1	0	0	0	1	NA	NA	NA	FALSE
Peniocereus_oaxacensis	tracheophyta	magnoliopsida	cactaceae	3	NA	NA	NA	NA	NA	0	NA	NA	NA	NA	0	1	0	0	0	1	NA	NA	NA	FALSE
Ferocactus_wislizeni	tracheophyta	magnoliopsida	cactaceae	3	NA	NA	NA	NA	1	0	0	0	0	0	0	1	0	0	0	1	0	NA	NA	FALSE
Weberocereus_trichophorus	tracheophyta	magnoliopsida	cactaceae	4	NA	NA	NA	NA	1	0	0	0	0	0	0	1	0	0	0	1	0	NA	NA	FALSE
Hatiora_herminiae	tracheophyta	magnoliopsida	cactaceae	4	NA	NA	NA	NA	NA	NA	NA	NA	NA	NA	0	1	0	0	0	1	NA	NA	NA	FALSE
Mammillaria_armillata	tracheophyta	magnoliopsida	cactaceae	3	NA	NA	NA	NA	0	1	0	0	0	1	0	1	0	0	0	1	NA	1	NA	FALSE
Eriosyce_laui	tracheophyta	magnoliopsida	cactaceae	5	NA	NA	NA	NA	0	1	0	0	0	0	0	1	0	0	0	1	NA	1	NA	FALSE
Mammillaria_jaliscana	tracheophyta	magnoliopsida	cactaceae	3	NA	NA	NA	NA	1	0	0	0	0	0	0	1	0	0	0	1	0	NA	NA	FALSE
Copiapoa_hypogaea	tracheophyta	magnoliopsida	cactaceae	4	NA	NA	NA	NA	0	1	0	0	0	1	0	1	0	0	0	1	NA	1	NA	FALSE
Mammillaria_crucigera	tracheophyta	magnoliopsida	cactaceae	4	NA	NA	NA	NA	1	0	0	0	0	1	0	1	0	0	0	1	0	NA	NA	FALSE
Leptocereus_grantianus	tracheophyta	magnoliopsida	cactaceae	5	NA	NA	NA	NA	1	0	0	0	0	0	0	1	0	0	0	1	0	NA	NA	FALSE
Eriosyce_umadeave	tracheophyta	magnoliopsida	cactaceae	4	NA	NA	NA	NA	NA	0	NA	NA	NA	NA	0	1	0	0	0	1	NA	NA	NA	FALSE
Parodia_werdermanniana	tracheophyta	magnoliopsida	cactaceae	5	NA	NA	NA	NA	1	1	0	0	0	0	0	1	0	0	0	1	0	1	NA	FALSE
Peniocereus_lazaro-cardenasii	tracheophyta	magnoliopsida	cactaceae	4	NA	NA	NA	NA	1	0	0	0	0	0	0	1	0	0	0	1	0	NA	NA	FALSE
Matucana_paucicostata	tracheophyta	magnoliopsida	cactaceae	3	NA	NA	NA	NA	NA	NA	NA	NA	NA	NA	0	1	0	0	0	1	NA	NA	NA	FALSE
Pereskia_marcanoi	tracheophyta	magnoliopsida	cactaceae	3	NA	NA	NA	NA	NA	0	NA	NA	NA	NA	0	0	0	0	0	0	NA	NA	NA	TRUE
Parodia_hausteiniana	tracheophyta	magnoliopsida	cactaceae	4	NA	NA	NA	NA	NA	NA	NA	NA	NA	NA	0	1	0	0	0	1	NA	NA	NA	FALSE
Copiapoa_fiedleriana	tracheophyta	magnoliopsida	cactaceae	4	NA	NA	NA	NA	0	0	0	0	0	1	0	1	0	0	0	1	NA	NA	NA	FALSE
Mammillaria_coahuilensis	tracheophyta	magnoliopsida	cactaceae	4	NA	NA	NA	NA	0	1	0	0	0	0	0	1	0	0	0	1	NA	1	NA	FALSE
Peniocereus_castellae	tracheophyta	magnoliopsida	cactaceae	3	NA	NA	NA	NA	1	0	0	0	0	0	0	1	0	0	0	1	0	NA	NA	FALSE
Opuntia_schumannii	tracheophyta	magnoliopsida	cactaceae	3	NA	NA	NA	NA	1	0	0	0	0	0	0	1	0	0	0	1	0	NA	NA	FALSE
Parodia_allosiphon	tracheophyta	magnoliopsida	cactaceae	4	NA	NA	NA	NA	1	0	0	0	0	0	0	1	0	0	0	1	0	NA	NA	FALSE
Mammillaria_multidigitata	tracheophyta	magnoliopsida	cactaceae	3	NA	NA	NA	NA	NA	NA	NA	NA	NA	NA	0	1	0	0	0	1	NA	NA	NA	FALSE
Cleistocactus_longiserpens	tracheophyta	magnoliopsida	cactaceae	4	NA	NA	NA	NA	1	0	0	0	0	0	0	1	0	0	0	0	0	NA	NA	TRUE
Echinopsis_ancistrophora	tracheophyta	magnoliopsida	cactaceae	3	NA	NA	NA	NA	0	0	0	0	0	1	0	1	0	0	0	1	NA	NA	NA	FALSE
Echinocereus_maritimus	tracheophyta	magnoliopsida	cactaceae	3	NA	NA	NA	NA	1	0	0	1	0	0	0	1	0	0	0	1	0	NA	NA	FALSE
Frailea_fulviseta	tracheophyta	magnoliopsida	cactaceae	4	NA	NA	NA	NA	1	0	1	0	0	1	0	1	0	0	0	1	0	NA	0	FALSE
Peniocereus_zopilotensis	tracheophyta	magnoliopsida	cactaceae	5	NA	NA	NA	NA	NA	0	NA	NA	NA	NA	0	1	0	0	0	1	NA	NA	NA	FALSE
Gymnocalycium_denudatum	tracheophyta	magnoliopsida	cactaceae	4	NA	NA	NA	NA	1	0	1	0	0	0	0	1	0	0	0	1	0	NA	0	FALSE
Cephalocereus_senilis	tracheophyta	magnoliopsida	cactaceae	4	NA	NA	NA	NA	NA	NA	NA	NA	NA	NA	0	1	0	1	0	1	NA	NA	NA	FALSE
Pilosocereus_quadricentralis	tracheophyta	magnoliopsida	cactaceae	4	NA	NA	NA	NA	NA	0	NA	NA	NA	NA	0	1	0	0	0	1	NA	NA	NA	FALSE
Leptocereus_leonii	tracheophyta	magnoliopsida	cactaceae	5	NA	NA	NA	NA	1	0	0	0	0	0	0	1	0	0	0	1	0	NA	NA	FALSE
Melocactus_matanzanus	tracheophyta	magnoliopsida	cactaceae	4	NA	NA	NA	NA	1	0	0	0	0	1	0	1	0	0	0	1	0	NA	NA	FALSE
Echinopsis_famatinensis	tracheophyta	magnoliopsida	cactaceae	3	NA	NA	NA	NA	NA	NA	NA	NA	NA	NA	0	1	0	0	0	1	NA	NA	NA	FALSE
Echinopsis_oligotricha	tracheophyta	magnoliopsida	cactaceae	4	NA	NA	NA	NA	1	0	0	0	0	0	0	1	0	0	0	1	0	NA	NA	FALSE
Weberocereus_imitans	tracheophyta	magnoliopsida	cactaceae	4	NA	NA	NA	NA	1	0	0	0	0	0	0	1	0	0	0	1	0	NA	NA	FALSE
Parodia_neoarechavaletae	tracheophyta	magnoliopsida	cactaceae	3	NA	NA	NA	NA	1	0	0	0	0	0	0	1	0	0	0	1	0	NA	NA	FALSE
Corryocactus_erectus	tracheophyta	magnoliopsida	cactaceae	3	NA	NA	NA	NA	NA	0	NA	NA	NA	NA	0	1	0	0	0	1	NA	NA	NA	FALSE
Pseudorhipsalis_alata	tracheophyta	magnoliopsida	cactaceae	4	NA	NA	NA	NA	1	0	0	0	0	0	0	1	0	0	0	1	0	NA	NA	FALSE
Melocactus_braunii	tracheophyta	magnoliopsida	cactaceae	5	NA	NA	NA	NA	1	0	0	0	0	0	0	1	0	0	0	1	0	NA	NA	FALSE
Parodia_warasii	tracheophyta	magnoliopsida	cactaceae	4	NA	NA	NA	NA	NA	0	NA	NA	NA	NA	0	1	0	0	0	1	NA	NA	NA	FALSE
Peniocereus_chiapensis	tracheophyta	magnoliopsida	cactaceae	3	NA	NA	NA	NA	1	0	0	0	0	0	0	1	0	0	0	1	0	NA	NA	FALSE
Echinocereus_chisosensis	tracheophyta	magnoliopsida	cactaceae	4	NA	NA	NA	NA	0	0	1	0	0	0	0	1	0	0	0	1	NA	NA	0	FALSE
Echinopsis_albispinosa	tracheophyta	magnoliopsida	cactaceae	3	NA	NA	NA	NA	0	0	0	0	0	1	0	1	0	0	0	1	NA	NA	NA	FALSE
Discocactus_diersianus	tracheophyta	magnoliopsida	cactaceae	4	NA	NA	NA	NA	1	1	0	0	0	1	0	1	0	0	0	1	0	1	NA	FALSE
Copiapoa_grandiflora	tracheophyta	magnoliopsida	cactaceae	4	NA	NA	NA	NA	1	1	0	0	0	0	0	1	0	0	0	1	0	1	NA	FALSE
Eriosyce_simulans	tracheophyta	magnoliopsida	cactaceae	4	NA	NA	NA	NA	0	1	0	0	0	1	0	1	0	0	0	1	NA	1	NA	FALSE
Discocactus_boliviensis	tracheophyta	magnoliopsida	cactaceae	3	NA	NA	NA	NA	NA	0	NA	NA	NA	NA	0	1	0	0	0	1	NA	NA	NA	FALSE
Pachycereus_gaumeri	tracheophyta	magnoliopsida	cactaceae	4	NA	NA	NA	NA	1	0	0	0	0	0	0	1	0	0	0	1	0	NA	NA	FALSE
Hyloxalus_chocoensis	chordata	amphibia	dendrobatidae	4	Neotropical;Panamanian	Colombia	0	14.39229851	1	0	0	0	0	1	0	0	0	0	0	0	0	NA	NA	TRUE
Parodia_oxycostata	tracheophyta	magnoliopsida	cactaceae	3	NA	NA	NA	NA	1	0	0	0	0	0	0	1	0	0	0	1	0	NA	NA	FALSE
Mammillaria_carmenae	tracheophyta	magnoliopsida	cactaceae	5	NA	NA	NA	NA	NA	NA	NA	NA	NA	NA	0	1	0	0	0	1	NA	NA	NA	FALSE
Parodia_nivosa	tracheophyta	magnoliopsida	cactaceae	5	NA	NA	NA	NA	0	0	0	0	0	1	0	1	0	0	0	1	NA	NA	NA	FALSE
Cereus_estevesii	tracheophyta	magnoliopsida	cactaceae	5	NA	NA	NA	NA	1	0	0	0	0	0	0	1	0	0	0	1	0	NA	NA	FALSE
Dendrocereus_nudiflorus	tracheophyta	magnoliopsida	cactaceae	4	NA	NA	NA	NA	1	0	0	0	0	1	0	1	0	0	0	1	0	NA	NA	FALSE
Parodia_fusca	tracheophyta	magnoliopsida	cactaceae	3	NA	NA	NA	NA	1	0	0	0	0	0	0	1	0	0	0	1	0	NA	NA	FALSE
Mammillaria_hernandezii	tracheophyta	magnoliopsida	cactaceae	4	NA	NA	NA	NA	NA	NA	NA	NA	NA	NA	0	1	0	0	0	1	NA	NA	NA	FALSE
Eriosyce_senilis	tracheophyta	magnoliopsida	cactaceae	3	NA	NA	NA	NA	0	0	0	0	0	1	0	1	0	0	0	1	NA	NA	NA	FALSE
Ferocactus_macrodiscus	tracheophyta	magnoliopsida	cactaceae	3	NA	NA	NA	NA	1	0	0	0	0	0	0	1	0	0	0	1	0	NA	NA	FALSE
Echinopsis_thelegona	tracheophyta	magnoliopsida	cactaceae	3	NA	NA	NA	NA	1	0	0	0	0	0	0	1	0	0	0	1	0	NA	NA	FALSE
Echinopsis_hertrichiana	tracheophyta	magnoliopsida	cactaceae	4	NA	NA	NA	NA	NA	NA	NA	NA	NA	NA	0	1	0	0	0	1	NA	NA	NA	FALSE
Echinopsis_terscheckii	tracheophyta	magnoliopsida	cactaceae	3	NA	NA	NA	NA	1	0	0	0	0	0	0	1	0	0	0	1	0	NA	NA	FALSE
Matucana_ritteri	tracheophyta	magnoliopsida	cactaceae	5	NA	NA	NA	NA	NA	NA	NA	NA	NA	NA	0	1	0	0	0	1	NA	NA	NA	FALSE
Parodia_schumanniana	tracheophyta	magnoliopsida	cactaceae	3	NA	NA	NA	NA	1	0	0	0	0	1	0	1	0	0	0	1	0	NA	NA	FALSE
Strombocactus_disciformis	tracheophyta	magnoliopsida	cactaceae	3	NA	NA	NA	NA	NA	0	NA	NA	NA	NA	0	1	0	0	0	1	NA	NA	NA	FALSE
Pygmaeocereus_bieblii	tracheophyta	magnoliopsida	cactaceae	4	NA	NA	NA	NA	0	1	0	0	0	0	0	1	0	0	0	1	NA	1	NA	FALSE
Hatiora_epiphylloides	tracheophyta	magnoliopsida	cactaceae	4	NA	NA	NA	NA	NA	NA	NA	NA	NA	NA	0	1	0	0	0	1	NA	NA	NA	FALSE
Matucana_oreodoxa	tracheophyta	magnoliopsida	cactaceae	3	NA	NA	NA	NA	NA	NA	NA	NA	NA	NA	0	1	0	0	0	1	NA	NA	NA	FALSE
Amolops_loloensis	chordata	amphibia	ranidae	3	Sino-Japanese	China	0	9.797532116	1	0	0	1	0	0	0	0	0	0	0	0	0	NA	NA	TRUE
Gymnocalycium_horstii	tracheophyta	magnoliopsida	cactaceae	4	NA	NA	NA	NA	1	1	1	0	0	1	0	1	0	0	0	1	0	1	0	FALSE
Pilosocereus_diersianus	tracheophyta	magnoliopsida	cactaceae	5	NA	NA	NA	NA	NA	0	NA	NA	NA	NA	0	1	0	0	0	1	NA	NA	NA	FALSE
Haageocereus_pacalaensis	tracheophyta	magnoliopsida	cactaceae	5	NA	NA	NA	NA	1	0	0	0	0	0	0	1	0	0	0	0	0	NA	NA	TRUE
Oroya_peruviana	tracheophyta	magnoliopsida	cactaceae	4	NA	NA	NA	NA	1	1	0	0	0	0	0	1	0	0	0	1	0	1	NA	FALSE
Rhipsalis_pentaptera	tracheophyta	magnoliopsida	cactaceae	5	NA	NA	NA	NA	NA	NA	NA	NA	NA	NA	0	1	0	0	0	1	NA	NA	NA	FALSE
Cereus_vargasianus	tracheophyta	magnoliopsida	cactaceae	3	NA	NA	NA	NA	NA	0	NA	NA	NA	NA	0	1	0	0	0	1	NA	NA	NA	FALSE
Echinopsis_angelesiae	tracheophyta	magnoliopsida	cactaceae	4	NA	NA	NA	NA	NA	0	NA	NA	NA	NA	0	1	0	0	0	1	NA	NA	NA	FALSE
Myrtillocactus_eichlamii	tracheophyta	magnoliopsida	cactaceae	5	NA	NA	NA	NA	NA	0	NA	NA	NA	NA	0	1	0	0	0	1	NA	NA	NA	FALSE
Eriosyce_confinis	tracheophyta	magnoliopsida	cactaceae	3	NA	NA	NA	NA	0	1	0	0	0	0	0	1	0	0	0	1	NA	1	NA	FALSE
Matucana_madisoniorum	tracheophyta	magnoliopsida	cactaceae	5	NA	NA	NA	NA	0	1	0	0	0	1	0	1	0	0	0	1	NA	1	NA	FALSE
Peniocereus_cuixmalensis	tracheophyta	magnoliopsida	cactaceae	3	NA	NA	NA	NA	1	0	0	0	0	0	0	1	0	0	0	1	0	NA	NA	FALSE
Rhipsalis_dissimilis	tracheophyta	magnoliopsida	cactaceae	4	NA	NA	NA	NA	0	0	1	0	0	1	0	1	0	0	0	1	NA	NA	0	FALSE
Hylocereus_calcaratus	tracheophyta	magnoliopsida	cactaceae	4	NA	NA	NA	NA	1	0	0	0	0	1	0	1	0	0	0	1	0	NA	NA	FALSE
Pachycereus_militaris	tracheophyta	magnoliopsida	cactaceae	3	NA	NA	NA	NA	1	0	0	0	0	0	0	1	0	0	0	1	0	NA	NA	FALSE
Cylindropuntia_hystrix	tracheophyta	magnoliopsida	cactaceae	5	NA	NA	NA	NA	1	0	0	0	0	1	0	1	0	0	0	1	0	NA	NA	FALSE
Corynopuntia_reflexispina	tracheophyta	magnoliopsida	cactaceae	5	NA	NA	NA	NA	1	0	0	0	0	0	0	1	0	0	0	1	0	NA	NA	FALSE
Leptocereus_wrightii	tracheophyta	magnoliopsida	cactaceae	5	NA	NA	NA	NA	1	0	0	0	0	1	0	1	0	0	1	1	0	NA	NA	FALSE
Pereskia_zinniiflora	tracheophyta	magnoliopsida	cactaceae	3	NA	NA	NA	NA	1	0	1	0	1	0	0	0	0	0	0	0	0	NA	0	TRUE
Weberocereus_tonduzii	tracheophyta	magnoliopsida	cactaceae	3	NA	NA	NA	NA	1	0	0	0	0	0	0	1	0	0	0	1	0	NA	NA	FALSE
Parodia_leninghausii	tracheophyta	magnoliopsida	cactaceae	4	NA	NA	NA	NA	1	0	0	0	0	0	0	1	0	0	0	1	0	NA	NA	FALSE
Selenicereus_murrillii	tracheophyta	magnoliopsida	cactaceae	3	NA	NA	NA	NA	1	0	0	0	0	1	0	1	0	0	0	1	0	NA	NA	FALSE
Rhipsalis_mesembryanthemoides	tracheophyta	magnoliopsida	cactaceae	5	NA	NA	NA	NA	NA	NA	NA	NA	NA	NA	0	1	0	0	0	1	NA	NA	NA	FALSE
Parodia_horstii	tracheophyta	magnoliopsida	cactaceae	4	NA	NA	NA	NA	1	1	0	0	0	1	0	1	0	0	0	1	0	1	NA	FALSE
Corryocactus_brachypetalus	tracheophyta	magnoliopsida	cactaceae	4	NA	NA	NA	NA	1	0	0	0	1	0	0	1	0	0	0	1	0	NA	NA	FALSE
Echinopsis_bolligeriana	tracheophyta	magnoliopsida	cactaceae	4	NA	NA	NA	NA	1	0	0	0	0	1	0	1	0	0	0	1	0	NA	NA	FALSE
Echinopsis_chrysantha	tracheophyta	magnoliopsida	cactaceae	3	NA	NA	NA	NA	NA	NA	NA	NA	NA	NA	0	1	0	0	0	1	NA	NA	NA	FALSE
Mammillaria_eriacantha	tracheophyta	magnoliopsida	cactaceae	3	NA	NA	NA	NA	1	0	0	0	0	0	0	1	0	0	0	1	0	NA	NA	FALSE
Mammillaria_surculosa	tracheophyta	magnoliopsida	cactaceae	4	NA	NA	NA	NA	1	1	0	0	0	0	0	1	0	0	0	1	0	1	NA	FALSE
Sclerocactus_nyensis	tracheophyta	magnoliopsida	cactaceae	4	NA	NA	NA	NA	NA	NA	NA	NA	NA	NA	0	1	0	0	0	1	NA	NA	NA	FALSE
Echinopsis_coquimbana	tracheophyta	magnoliopsida	cactaceae	4	NA	NA	NA	NA	1	0	0	0	0	0	0	1	0	0	0	1	0	NA	NA	FALSE
Disocactus_biformis	tracheophyta	magnoliopsida	cactaceae	4	NA	NA	NA	NA	1	0	0	0	0	0	0	1	0	0	0	1	0	NA	NA	FALSE
Eriosyce_occulta	tracheophyta	magnoliopsida	cactaceae	4	NA	NA	NA	NA	1	1	0	0	0	0	0	1	0	0	0	1	0	1	NA	FALSE
Gymnocalycium_ragonesei	tracheophyta	magnoliopsida	cactaceae	5	NA	NA	NA	NA	0	1	0	0	0	0	0	1	0	0	0	1	NA	1	NA	FALSE
Parodia_turecekiana	tracheophyta	magnoliopsida	cactaceae	3	NA	NA	NA	NA	0	0	0	0	0	1	0	1	0	0	0	1	NA	NA	NA	FALSE
Mammillaria_petrophila	tracheophyta	magnoliopsida	cactaceae	3	NA	NA	NA	NA	NA	0	NA	NA	NA	NA	0	1	0	0	0	1	NA	NA	NA	FALSE
Pygmaeocereus_bylesianus	tracheophyta	magnoliopsida	cactaceae	5	NA	NA	NA	NA	0	0	0	0	0	1	0	1	0	0	0	1	NA	NA	NA	FALSE
Parodia_herteri	tracheophyta	magnoliopsida	cactaceae	5	NA	NA	NA	NA	1	0	0	0	0	0	0	1	0	0	0	1	0	NA	NA	FALSE
Matucana_weberbaueri	tracheophyta	magnoliopsida	cactaceae	4	NA	NA	NA	NA	NA	NA	NA	NA	NA	NA	0	1	0	0	0	1	NA	NA	NA	FALSE
Mammillaria_parkinsonii	tracheophyta	magnoliopsida	cactaceae	4	NA	NA	NA	NA	1	1	0	0	0	0	0	1	0	0	0	1	0	1	NA	FALSE
Leptocereus_paniculatus	tracheophyta	magnoliopsida	cactaceae	3	NA	NA	NA	NA	1	0	0	0	0	0	0	1	0	0	0	1	0	NA	NA	FALSE
Echinocereus_nivosus	tracheophyta	magnoliopsida	cactaceae	5	NA	NA	NA	NA	NA	NA	NA	NA	NA	NA	0	1	0	0	0	1	NA	NA	NA	FALSE
Weberocereus_frohningiorum	tracheophyta	magnoliopsida	cactaceae	5	NA	NA	NA	NA	NA	0	NA	NA	NA	NA	0	1	0	0	0	1	NA	NA	NA	FALSE
Frailea_schilinzkyana	tracheophyta	magnoliopsida	cactaceae	3	NA	NA	NA	NA	1	0	0	0	0	0	0	1	0	0	0	1	0	NA	NA	FALSE
Maihueniopsis_minuta	tracheophyta	magnoliopsida	cactaceae	4	NA	NA	NA	NA	0	1	0	0	0	0	0	1	0	0	0	1	NA	1	NA	FALSE
Mammillaria_theresae	tracheophyta	magnoliopsida	cactaceae	5	NA	NA	NA	NA	1	1	0	0	0	0	0	1	0	0	0	1	0	1	NA	FALSE
Echinocereus_sciurus	tracheophyta	magnoliopsida	cactaceae	4	NA	NA	NA	NA	1	0	0	0	0	0	0	1	0	0	0	1	0	NA	NA	FALSE
Melocactus_stramineus	tracheophyta	magnoliopsida	cactaceae	4	NA	NA	NA	NA	NA	0	NA	NA	NA	NA	0	1	0	0	0	1	NA	NA	NA	FALSE
Cleistocactus_jajoanus	tracheophyta	magnoliopsida	cactaceae	4	NA	NA	NA	NA	1	0	0	0	0	0	0	1	0	0	0	1	0	NA	NA	FALSE
Gymnocalycium_neuhuberi	tracheophyta	magnoliopsida	cactaceae	5	NA	NA	NA	NA	NA	NA	NA	NA	NA	NA	0	1	0	0	0	1	NA	NA	NA	FALSE
Schlumbergera_truncata	tracheophyta	magnoliopsida	cactaceae	3	NA	NA	NA	NA	1	0	0	0	0	0	0	1	0	0	0	1	0	NA	NA	FALSE
Eriosyce_iquiquensis	tracheophyta	magnoliopsida	cactaceae	4	NA	NA	NA	NA	0	1	0	0	1	0	0	1	0	0	0	1	NA	1	NA	FALSE
Acharagma_roseanum	tracheophyta	magnoliopsida	cactaceae	3	NA	NA	NA	NA	NA	NA	NA	NA	NA	NA	0	1	0	0	0	1	NA	NA	NA	FALSE
Hatiora_gaertneri	tracheophyta	magnoliopsida	cactaceae	3	NA	NA	NA	NA	1	1	0	0	0	0	0	1	0	0	0	1	0	1	NA	FALSE
Echinocereus_leucanthus	tracheophyta	magnoliopsida	cactaceae	4	NA	NA	NA	NA	1	0	0	0	0	0	0	1	0	0	0	1	0	NA	NA	FALSE
Mammillaria_capensis	tracheophyta	magnoliopsida	cactaceae	4	NA	NA	NA	NA	1	0	0	0	0	0	0	1	0	0	0	1	0	NA	NA	FALSE
Weberbauerocereus_cephalomacrostibas	tracheophyta	magnoliopsida	cactaceae	4	NA	NA	NA	NA	0	0	0	0	0	1	0	1	0	0	0	1	NA	NA	NA	FALSE
Ferocactus_robustus	tracheophyta	magnoliopsida	cactaceae	3	NA	NA	NA	NA	1	0	0	0	0	0	0	1	0	0	0	1	0	NA	NA	FALSE
Echinopsis_walteri	tracheophyta	magnoliopsida	cactaceae	5	NA	NA	NA	NA	1	0	0	0	0	1	0	1	0	0	0	1	0	NA	NA	FALSE
Pereskia_portulacifolia	tracheophyta	magnoliopsida	cactaceae	3	NA	NA	NA	NA	NA	0	NA	NA	NA	NA	0	0	0	0	0	0	NA	NA	NA	TRUE
Matucana_krahnii	tracheophyta	magnoliopsida	cactaceae	3	NA	NA	NA	NA	NA	NA	NA	NA	NA	NA	0	1	0	0	0	1	NA	NA	NA	FALSE
Stenocereus_chacalapensis	tracheophyta	magnoliopsida	cactaceae	5	NA	NA	NA	NA	NA	0	NA	NA	NA	NA	0	1	0	0	0	1	NA	NA	NA	FALSE
Pilosocereus_parvus	tracheophyta	magnoliopsida	cactaceae	3	NA	NA	NA	NA	NA	0	NA	NA	NA	NA	0	1	0	0	0	1	NA	NA	NA	FALSE
Cereus_saddianus	tracheophyta	magnoliopsida	cactaceae	5	NA	NA	NA	NA	1	0	0	0	0	0	0	1	0	0	0	1	0	NA	NA	FALSE
Peniocereus_macdougallii	tracheophyta	magnoliopsida	cactaceae	4	NA	NA	NA	NA	NA	0	NA	NA	NA	NA	0	1	0	0	0	1	NA	NA	NA	FALSE
Melocactus_brederooianus	tracheophyta	magnoliopsida	cactaceae	5	NA	NA	NA	NA	1	0	0	0	0	0	0	1	0	0	0	1	0	NA	NA	FALSE
Mammillaria_carretii	tracheophyta	magnoliopsida	cactaceae	3	NA	NA	NA	NA	NA	NA	NA	NA	NA	NA	0	1	0	0	0	1	NA	NA	NA	FALSE
Mammillaria_peninsularis	tracheophyta	magnoliopsida	cactaceae	4	NA	NA	NA	NA	0	0	0	0	0	1	0	1	0	0	0	1	NA	NA	NA	FALSE
Gymnocalycium_uruguayense	tracheophyta	magnoliopsida	cactaceae	3	NA	NA	NA	NA	1	0	1	0	0	0	0	1	0	0	0	1	0	NA	0	FALSE
Frailea_mammifera	tracheophyta	magnoliopsida	cactaceae	4	NA	NA	NA	NA	1	0	1	0	0	0	0	1	0	0	0	1	0	NA	0	FALSE
Peniocereus_fosterianus	tracheophyta	magnoliopsida	cactaceae	3	NA	NA	NA	NA	NA	0	NA	NA	NA	NA	0	1	0	0	0	1	NA	NA	NA	FALSE
Hatiora_cylindrica	tracheophyta	magnoliopsida	cactaceae	4	NA	NA	NA	NA	1	0	0	0	0	0	0	1	0	0	0	1	0	NA	NA	FALSE
Parodia_tenuicylindrica	tracheophyta	magnoliopsida	cactaceae	4	NA	NA	NA	NA	1	0	0	0	0	0	0	1	0	0	0	1	0	NA	NA	FALSE
Matucana_huagalensis	tracheophyta	magnoliopsida	cactaceae	5	NA	NA	NA	NA	1	0	0	0	0	0	0	1	0	0	0	1	0	NA	NA	FALSE
Escobaria_robbinsorum	tracheophyta	magnoliopsida	cactaceae	3	NA	NA	NA	NA	NA	0	NA	NA	NA	NA	0	1	0	0	0	1	NA	NA	NA	FALSE
Escobaria_cubensis	tracheophyta	magnoliopsida	cactaceae	4	NA	NA	NA	NA	1	0	1	1	0	0	0	1	0	1	0	1	0	NA	0	FALSE
Stenocereus_martinezii	tracheophyta	magnoliopsida	cactaceae	4	NA	NA	NA	NA	1	0	0	0	0	0	0	1	0	0	0	1	0	NA	NA	FALSE
Astrophytum_coahuilense	tracheophyta	magnoliopsida	cactaceae	3	NA	NA	NA	NA	1	1	0	0	0	0	0	1	0	0	0	1	0	1	NA	FALSE
Parodia_rudibuenekeri	tracheophyta	magnoliopsida	cactaceae	4	NA	NA	NA	NA	1	0	0	0	0	0	0	1	0	0	0	1	0	NA	NA	FALSE
Ferocactus_tiburonensis	tracheophyta	magnoliopsida	cactaceae	3	NA	NA	NA	NA	1	0	1	0	0	0	0	1	0	0	0	1	0	NA	0	FALSE
Cylindropuntia_santamaria	tracheophyta	magnoliopsida	cactaceae	3	NA	NA	NA	NA	NA	NA	NA	NA	NA	NA	0	1	0	0	0	1	NA	NA	NA	FALSE
Epiphyllum_lepidocarpum	tracheophyta	magnoliopsida	cactaceae	4	NA	NA	NA	NA	1	0	0	0	0	0	0	1	0	0	0	1	0	NA	NA	FALSE
Parodia_mueller-melchersii	tracheophyta	magnoliopsida	cactaceae	4	NA	NA	NA	NA	1	1	0	0	0	0	0	1	0	1	0	1	0	1	NA	FALSE
Echinopsis_caulescens	tracheophyta	magnoliopsida	cactaceae	4	NA	NA	NA	NA	1	0	0	0	0	1	0	1	0	0	0	1	0	NA	NA	FALSE
Mammillaria_pectinifera	tracheophyta	magnoliopsida	cactaceae	4	NA	NA	NA	NA	1	1	0	1	0	1	0	1	0	0	0	1	0	1	NA	FALSE
Eriosyce_odieri	tracheophyta	magnoliopsida	cactaceae	3	NA	NA	NA	NA	0	1	0	0	0	0	0	1	0	0	0	1	NA	1	NA	FALSE
Leptocereus_scopulophilus	tracheophyta	magnoliopsida	cactaceae	5	NA	NA	NA	NA	1	0	0	0	0	0	0	1	0	0	0	1	0	NA	NA	FALSE
Peniocereus_tepalcatepecanus	tracheophyta	magnoliopsida	cactaceae	3	NA	NA	NA	NA	1	0	0	0	0	0	0	1	0	0	0	1	0	NA	NA	FALSE
Parodia_arnostiana	tracheophyta	magnoliopsida	cactaceae	5	NA	NA	NA	NA	1	1	0	0	0	0	0	1	0	0	0	1	0	1	NA	FALSE
Parodia_neohorstii	tracheophyta	magnoliopsida	cactaceae	5	NA	NA	NA	NA	1	0	0	0	0	0	0	1	0	0	0	1	0	NA	NA	FALSE
Coryphantha_potosiana	tracheophyta	magnoliopsida	cactaceae	5	NA	NA	NA	NA	1	0	0	0	0	0	0	1	0	0	0	1	0	NA	NA	FALSE
Corynopuntia_bulbispina	tracheophyta	magnoliopsida	cactaceae	4	NA	NA	NA	NA	NA	NA	NA	NA	NA	NA	0	1	0	0	0	1	NA	NA	NA	FALSE
Echinopsis_backebergii	tracheophyta	magnoliopsida	cactaceae	3	NA	NA	NA	NA	1	1	0	0	0	0	0	1	0	0	0	1	0	1	NA	FALSE
Parodia_penicillata	tracheophyta	magnoliopsida	cactaceae	4	NA	NA	NA	NA	0	0	0	0	0	0	0	1	0	0	0	1	NA	NA	NA	FALSE
Parodia_magnifica	tracheophyta	magnoliopsida	cactaceae	4	NA	NA	NA	NA	1	0	0	0	0	0	0	1	0	0	0	1	0	NA	NA	FALSE
Astrophytum_caput-medusae	tracheophyta	magnoliopsida	cactaceae	5	NA	NA	NA	NA	0	1	0	0	0	1	0	1	0	0	0	1	NA	1	NA	FALSE
Parodia_alacriportana	tracheophyta	magnoliopsida	cactaceae	3	NA	NA	NA	NA	1	0	0	0	0	0	0	1	0	0	0	1	0	NA	NA	FALSE
Echinocereus_schmollii	tracheophyta	magnoliopsida	cactaceae	4	NA	NA	NA	NA	1	1	0	0	0	1	0	1	0	0	0	1	0	1	NA	FALSE
Peniocereus_rosei	tracheophyta	magnoliopsida	cactaceae	3	NA	NA	NA	NA	1	0	0	0	0	0	0	1	0	0	0	1	0	NA	NA	FALSE
Pachycereus_grandis	tracheophyta	magnoliopsida	cactaceae	3	NA	NA	NA	NA	1	0	0	0	0	0	0	1	0	0	0	1	0	NA	NA	FALSE
Mammillaria_tayloriorum	tracheophyta	magnoliopsida	cactaceae	3	NA	NA	NA	NA	NA	NA	NA	NA	NA	NA	0	1	0	0	0	1	NA	NA	NA	FALSE
Copiapoa_solaris	tracheophyta	magnoliopsida	cactaceae	4	NA	NA	NA	NA	0	0	0	0	1	0	0	1	0	0	0	1	NA	NA	NA	FALSE
Cleistocactus_xylorhizus	tracheophyta	magnoliopsida	cactaceae	5	NA	NA	NA	NA	1	0	0	1	0	0	0	1	0	0	0	0	0	NA	NA	TRUE
Schlumbergera_russelliana	tracheophyta	magnoliopsida	cactaceae	4	NA	NA	NA	NA	1	1	0	0	0	0	0	1	0	0	0	1	0	1	NA	FALSE
Selenicereus_atropilosus	tracheophyta	magnoliopsida	cactaceae	4	NA	NA	NA	NA	NA	0	NA	NA	NA	NA	0	1	0	0	0	1	NA	NA	NA	FALSE
Copiapoa_megarhiza	tracheophyta	magnoliopsida	cactaceae	3	NA	NA	NA	NA	1	1	0	0	1	0	0	1	0	0	0	1	0	1	NA	FALSE
Mammillaria_halei	tracheophyta	magnoliopsida	cactaceae	3	NA	NA	NA	NA	NA	NA	NA	NA	NA	NA	0	1	0	0	0	1	NA	NA	NA	FALSE
Arrojadoa_marylaniae	tracheophyta	magnoliopsida	cactaceae	5	NA	NA	NA	NA	0	0	0	0	0	1	0	1	0	0	0	1	NA	NA	NA	FALSE
Eriosyce_sociabilis	tracheophyta	magnoliopsida	cactaceae	4	NA	NA	NA	NA	0	0	0	0	1	0	0	1	0	0	0	1	NA	NA	NA	FALSE
Stenocereus_humilis	tracheophyta	magnoliopsida	cactaceae	4	NA	NA	NA	NA	NA	0	NA	NA	NA	NA	0	1	0	0	0	1	NA	NA	NA	FALSE
Ferocactus_haematacanthus	tracheophyta	magnoliopsida	cactaceae	4	NA	NA	NA	NA	NA	0	NA	NA	NA	NA	0	1	0	0	0	1	NA	NA	NA	FALSE
Discocactus_hartmannii	tracheophyta	magnoliopsida	cactaceae	5	NA	NA	NA	NA	1	0	0	0	0	1	0	1	0	0	0	1	0	NA	NA	FALSE
Matucana_tuberculata	tracheophyta	magnoliopsida	cactaceae	4	NA	NA	NA	NA	NA	NA	NA	NA	NA	NA	0	1	0	0	0	1	NA	NA	NA	FALSE
Mammillaria_zublerae	tracheophyta	magnoliopsida	cactaceae	4	NA	NA	NA	NA	NA	NA	NA	NA	NA	NA	0	1	0	0	0	1	NA	NA	NA	FALSE
Mammillaria_johnstonii	tracheophyta	magnoliopsida	cactaceae	4	NA	NA	NA	NA	0	0	0	0	0	1	0	1	0	0	0	1	NA	NA	NA	FALSE
Stenocereus_chrysocarpus	tracheophyta	magnoliopsida	cactaceae	4	NA	NA	NA	NA	0	0	0	0	0	0	0	1	0	0	0	1	NA	NA	NA	FALSE
Austrocylindropuntia_lagopus	tracheophyta	magnoliopsida	cactaceae	3	NA	NA	NA	NA	NA	0	NA	NA	NA	NA	0	1	0	0	0	0	NA	NA	NA	TRUE
Coleocephalocereus_pluricostatus	tracheophyta	magnoliopsida	cactaceae	4	NA	NA	NA	NA	1	0	0	0	0	1	0	1	0	0	0	1	0	NA	NA	FALSE
Parodia_crassigibba	tracheophyta	magnoliopsida	cactaceae	5	NA	NA	NA	NA	1	0	0	0	0	0	0	1	0	0	0	1	0	NA	NA	FALSE
Eriosyce_aspillagae	tracheophyta	magnoliopsida	cactaceae	4	NA	NA	NA	NA	NA	NA	NA	NA	NA	NA	0	1	0	0	0	1	NA	NA	NA	FALSE
Parodia_scopa	tracheophyta	magnoliopsida	cactaceae	3	NA	NA	NA	NA	0	1	0	0	0	0	0	1	0	0	0	1	NA	1	NA	FALSE
Leptocereus_carinatus	tracheophyta	magnoliopsida	cactaceae	5	NA	NA	NA	NA	1	0	0	0	0	0	0	1	0	0	0	1	0	NA	NA	FALSE
Mammillaria_laui	tracheophyta	magnoliopsida	cactaceae	5	NA	NA	NA	NA	NA	NA	NA	NA	NA	NA	0	1	0	0	0	1	NA	NA	NA	FALSE
Frailea_gracillima	tracheophyta	magnoliopsida	cactaceae	3	NA	NA	NA	NA	1	0	1	0	0	1	0	1	0	0	0	1	0	NA	0	FALSE
Gymnocalycium_albiareolatum	tracheophyta	magnoliopsida	cactaceae	5	NA	NA	NA	NA	1	0	0	0	0	1	0	1	0	0	0	1	0	NA	NA	FALSE
Parodia_haselbergii	tracheophyta	magnoliopsida	cactaceae	3	NA	NA	NA	NA	1	0	0	0	0	1	0	1	0	0	0	1	0	NA	NA	FALSE
Browningia_altissima	tracheophyta	magnoliopsida	cactaceae	3	NA	NA	NA	NA	NA	0	NA	NA	NA	NA	0	1	0	0	0	1	NA	NA	NA	FALSE
Haageocereus_tenuis	tracheophyta	magnoliopsida	cactaceae	5	NA	NA	NA	NA	1	0	0	1	0	0	0	1	0	0	0	1	0	NA	NA	FALSE
Pilosocereus_ulei	tracheophyta	magnoliopsida	cactaceae	4	NA	NA	NA	NA	1	0	0	0	0	0	0	1	0	0	0	1	0	NA	NA	FALSE
Mammillaria_humboldtii	tracheophyta	magnoliopsida	cactaceae	5	NA	NA	NA	NA	1	1	0	0	0	0	0	1	0	0	0	1	0	1	NA	FALSE
Weberocereus_bradei	tracheophyta	magnoliopsida	cactaceae	3	NA	NA	NA	NA	1	0	0	0	0	0	0	1	0	0	0	1	0	NA	NA	FALSE
Mammillaria_perbella	tracheophyta	magnoliopsida	cactaceae	3	NA	NA	NA	NA	1	1	0	0	0	0	0	1	0	0	0	1	0	1	NA	FALSE
Pediocactus_knowltonii	tracheophyta	magnoliopsida	cactaceae	5	NA	NA	NA	NA	0	1	0	0	1	1	0	1	0	0	0	1	NA	1	NA	FALSE
Ferocactus_fordii	tracheophyta	magnoliopsida	cactaceae	3	NA	NA	NA	NA	0	0	0	1	0	1	0	1	0	0	0	1	NA	NA	NA	FALSE
Mammillaria_supertexta	tracheophyta	magnoliopsida	cactaceae	4	NA	NA	NA	NA	NA	0	NA	NA	NA	NA	0	1	0	0	0	1	NA	NA	NA	FALSE
Frailea_phaeodisca	tracheophyta	magnoliopsida	cactaceae	3	NA	NA	NA	NA	1	0	1	0	0	0	0	1	0	0	0	1	0	NA	0	FALSE
Copiapoa_decorticans	tracheophyta	magnoliopsida	cactaceae	5	NA	NA	NA	NA	0	1	0	0	1	0	0	1	0	0	0	1	NA	1	NA	FALSE
Coryphantha_pulleineana	tracheophyta	magnoliopsida	cactaceae	4	NA	NA	NA	NA	0	0	0	0	0	1	0	1	0	0	0	1	NA	NA	NA	FALSE
Frailea_buenekeri	tracheophyta	magnoliopsida	cactaceae	4	NA	NA	NA	NA	1	0	1	0	0	1	0	1	0	0	0	1	0	NA	0	FALSE
Austrocactus_spiniflorus	tracheophyta	magnoliopsida	cactaceae	4	NA	NA	NA	NA	NA	0	NA	NA	NA	NA	0	1	0	0	0	1	NA	NA	NA	FALSE
Frailea_curvispina	tracheophyta	magnoliopsida	cactaceae	4	NA	NA	NA	NA	1	0	1	0	0	1	0	1	0	0	0	1	0	NA	0	FALSE
Mammillaria_eichlamii	tracheophyta	magnoliopsida	cactaceae	4	NA	NA	NA	NA	1	0	0	0	0	0	0	1	0	0	0	1	0	NA	NA	FALSE
Neobuxbaumia_polylopha	tracheophyta	magnoliopsida	cactaceae	3	NA	NA	NA	NA	1	0	0	0	0	0	0	1	0	0	0	1	0	NA	NA	FALSE
Parodia_buiningii	tracheophyta	magnoliopsida	cactaceae	5	NA	NA	NA	NA	1	1	0	0	0	0	0	1	0	0	0	1	0	1	NA	FALSE
Cereus_pierre-braunianus	tracheophyta	magnoliopsida	cactaceae	3	NA	NA	NA	NA	NA	0	NA	NA	NA	NA	0	1	0	0	0	1	NA	NA	NA	FALSE
Echinopsis_thelegonoides	tracheophyta	magnoliopsida	cactaceae	3	NA	NA	NA	NA	1	0	0	0	0	0	0	1	0	0	0	1	0	NA	NA	FALSE
Copiapoa_ahremephiana	tracheophyta	magnoliopsida	cactaceae	5	NA	NA	NA	NA	0	1	0	0	1	1	0	1	0	0	0	1	NA	1	NA	FALSE
Hylocereus_stenopterus	tracheophyta	magnoliopsida	cactaceae	3	NA	NA	NA	NA	NA	NA	NA	NA	NA	NA	0	1	0	0	0	1	NA	NA	NA	FALSE
Melocactus_schatzlii	tracheophyta	magnoliopsida	cactaceae	3	NA	NA	NA	NA	NA	0	NA	NA	NA	NA	0	1	0	0	0	1	NA	NA	NA	FALSE
Corryocactus_ayacuchoensis	tracheophyta	magnoliopsida	cactaceae	4	NA	NA	NA	NA	NA	0	NA	NA	NA	NA	0	1	0	0	0	1	NA	NA	NA	FALSE
Tacinga_subcylindrica	tracheophyta	magnoliopsida	cactaceae	4	NA	NA	NA	NA	1	0	0	0	0	0	0	1	0	0	0	1	0	NA	NA	FALSE
Leopardus_guigna	chordata	mammalia	felidae	3	Neotropical	Argentina;Chile	0	8.154578041	1	0	0	0	0	1	1	1	0	0	0	1	1	NA	NA	FALSE
Onychogalea_fraenata	chordata	mammalia	macropodidae	3	Australian	Australia	0	6.34521811	1	0	1	0	1	1	0	1	0	1	1	1	0	NA	0	FALSE
Bolitoglossa_hartwegi	chordata	amphibia	plethodontidae	3	Panamanian	Mexico	0	17.35537722	1	0	0	0	0	1	0	0	0	0	0	0	0	NA	NA	TRUE
Leopardus_jacobita	chordata	mammalia	felidae	4	Neotropical	Argentina;Bolivia;Chile;Peru	0	8.147354096	1	0	0	0	1	1	1	1	0	1	0	1	1	NA	NA	FALSE
Anthocephala_floriceps	chordata	aves	trochilidae	3	Neotropical	Colombia	0	6.109162	1	0	0	0	0	0	0	1	0	0	0	1	0	NA	NA	FALSE
Anthocephala_berlepschi	chordata	aves	trochilidae	3	Neotropical;Panamanian	Colombia	0	NA	1	0	0	0	0	0	0	1	0	0	0	1	0	NA	NA	FALSE
Pyrrhura_chapmani	chordata	aves	psittacidae	3	Neotropical	Colombia	0	NA	1	0	0	0	0	0	1	1	0	0	0	1	1	NA	NA	FALSE
Eclectus_cornelia	chordata	aves	psittacidae	4	Oriental	Indonesia	1	NA	1	1	0	0	0	0	0	1	0	0	0	1	0	1	NA	FALSE
Eclectus_riedeli	chordata	aves	psittacidae	3	Oriental	Indonesia	1	NA	NA	0	NA	NA	NA	NA	0	1	0	0	0	1	NA	NA	NA	FALSE
Zosterops_melanurus	chordata	aves	zosteropidae	3	Oriental	Indonesia	1	NA	0	1	0	0	0	0	0	0	0	0	0	0	NA	0	NA	TRUE
Megascops_gilesi	chordata	aves	strigidae	3	Neotropical	Colombia	0	NA	NA	0	NA	NA	NA	NA	0	1	0	0	0	1	NA	NA	NA	FALSE
Oryx_leucoryx	chordata	mammalia	bovidae	3	Saharo-Arabian	Israel;Oman;Saudi Arabia;United Arab Emirates	0	7.227438298	NA	NA	NA	NA	NA	NA	0	1	0	0	0	1	NA	NA	NA	FALSE
Oryx_beisa	chordata	mammalia	bovidae	4	Afrotropical;Saharo-Arabian	Djibouti;Eritrea;Ethiopia;Kenya;South Sudan;Tanzania;Uganda	0	7.009973757	1	0	0	0	0	0	0	0	0	0	0	0	0	NA	NA	TRUE
Handleyomys_chapmani	chordata	mammalia	cricetidae	3	Nearctic;Panamanian	Mexico	0	4.445547817	NA	0	NA	NA	NA	NA	0	0	0	0	0	0	NA	NA	NA	TRUE
Aegialomys_galapagoensis	chordata	mammalia	cricetidae	3	Neotropical	Ecuador	1	4.447141486	0	0	1	0	0	0	1	0	0	0	0	0	NA	NA	0	FALSE
Mindomys_hammondi	chordata	mammalia	cricetidae	4	Neotropical	Ecuador	0	4.4172327	1	0	0	0	0	0	0	0	0	0	0	0	0	NA	NA	TRUE
Euryoryzomys_lamia	chordata	mammalia	cricetidae	3	Neotropical	Brazil	0	3.428076845	1	0	0	0	0	1	0	0	0	0	0	0	0	NA	NA	TRUE
Handleyomys_rhabdops	chordata	mammalia	cricetidae	4	Panamanian	Guatemala	0	4.445584798	NA	0	NA	NA	NA	NA	0	0	0	0	0	0	NA	NA	NA	TRUE
Osteolaemus_tetraspis	chordata	reptilia	crocodylidae	3	NA	NA	NA	NA	NA	0	NA	NA	NA	NA	1	1	0	0	0	1	NA	NA	NA	FALSE
Anotomys_leander	chordata	mammalia	cricetidae	4	Neotropical;Panamanian	Colombia;Ecuador	0	7.413352337	NA	NA	NA	NA	NA	NA	0	0	0	0	0	0	NA	NA	NA	TRUE
Otomys_occidentalis	chordata	mammalia	muridae	3	Afrotropical	Cameroon;Nigeria	0	7.563500971	NA	0	NA	NA	NA	NA	0	0	0	0	0	0	NA	NA	NA	TRUE
Oxymycterus_hucucha	chordata	mammalia	cricetidae	4	Neotropical	Bolivia	0	3.706910768	1	0	0	0	0	1	0	0	0	0	0	0	0	NA	NA	TRUE
Atelopus_eusebiodiazi	chordata	amphibia	bufonidae	5	NA	NA	NA	7.90768859	1	0	0	0	0	0	0	0	0	0	0	0	0	NA	NA	TRUE
Atelopus_patazensis	chordata	amphibia	bufonidae	5	NA	NA	0	7.90768859	1	0	1	1	0	0	0	0	0	0	0	0	0	NA	0	TRUE
Atelopus_oxapampae	chordata	amphibia	bufonidae	4	Neotropical	Peru	0	11.20894069	1	0	0	1	0	0	0	0	0	0	0	0	0	NA	NA	TRUE
Melanophryniscus_langonei	chordata	amphibia	bufonidae	5	Neotropical	Uruguay	0	12.97812754	1	0	0	0	1	0	0	0	0	0	0	0	0	NA	NA	TRUE
Hyloscirtus_tigrinus	chordata	amphibia	hylidae	4	Neotropical	Colombia;Ecuador	0	10.18606267	1	0	1	1	0	0	0	0	0	0	0	0	0	NA	0	TRUE
Phrynobatrachus_pintoi	chordata	amphibia	phrynobatrachidae	4	Afrotropical	Guinea	0	19.83282111	1	0	0	0	0	0	0	0	0	0	0	0	0	NA	NA	TRUE
Ansonia_jeetsukumarani	chordata	amphibia	bufonidae	3	Oriental	Malaysia	0	15.95712143	1	0	0	1	0	0	0	0	0	0	0	0	0	NA	NA	TRUE
Stenocereus_alamosensis	tracheophyta	magnoliopsida	cactaceae	3	NA	NA	NA	NA	1	0	0	0	0	0	0	1	0	0	0	1	0	NA	NA	FALSE
Pelophryne_murudensis	chordata	amphibia	bufonidae	5	Oriental	Malaysia	1	12.8859152	0	0	0	0	1	0	0	0	0	0	0	0	NA	NA	NA	TRUE
Pelophryne_linanitensis	chordata	amphibia	bufonidae	5	Oriental	Malaysia	1	12.8859152	0	0	0	0	0	0	0	0	0	0	0	0	NA	NA	NA	TRUE
Amolops_minutus	chordata	amphibia	ranidae	4	Oriental	China;Vietnam	0	16.9208217	1	0	0	0	1	0	0	0	0	0	0	0	0	NA	NA	TRUE
Amolops_splendissimus	chordata	amphibia	ranidae	3	Oriental	China;Vietnam	0	16.9208217	1	0	0	1	0	0	0	0	0	0	0	0	0	NA	NA	TRUE
Pan_paniscus	chordata	mammalia	hominidae	4	Afrotropical	Democratic Republic of the Congo;Republic of Congo	0	10.35436234	1	0	0	0	1	1	1	1	0	1	1	1	1	NA	NA	FALSE
Pan_troglodytes	chordata	mammalia	hominidae	4	Afrotropical	Angola;Burundi;Cameroon;Central African Republic;Côte d'Ivoire;Democratic Republic of the Congo;Equatorial Guinea;Gabon;Ghana;Guinea;Guinea-Bissau;Liberia;Mali;Nigeria;Republic of Congo;Rwanda;Senegal;Sierra Leone;South Sudan;Tanzania;Uganda	0	10.35436234	1	0	0	0	1	1	1	1	0	1	0	1	1	NA	NA	FALSE
Panthera_leo	chordata	mammalia	felidae	3	Afrotropical;Oriental	Angola;Benin;Botswana;Burkina Faso;Burundi;Cameroon;Central African Republic;Chad;Democratic Republic of the Congo;Ethiopia;Guinea;India;Kenya;Malawi;Mali;Mozambique;Namibia;Niger;Nigeria;Rwanda;Senegal;South Africa;South Sudan;Sudan;Tanzania;Uganda;Zambia;Zimbabwe	0	8.259226649	1	1	0	1	0	1	1	1	0	1	0	1	1	1	NA	FALSE
Panthera_pardus	chordata	mammalia	felidae	3	Afrotropical;Oriental;Palearctic;Saharo-Arabian;Sino-Japanese	Afghanistan;Angola;Armenia;Azerbaijan;Bangladesh;Benin;Bhutan;Botswana;Burkina Faso;Burundi;Cambodia;Cameroon;Caspian Sea;Central African Republic;Chad;China;Côte d'Ivoire;Democratic Republic of the Congo;Djibouti;Equatorial Guinea;Eritrea;Ethiopia;Gabon;Georgia;Ghana;Guinea;Guinea-Bissau;India;Indonesia;Iran;Iraq;Kenya;Laos;Lesotho;Liberia;Malawi;Malaysia;Mali;Mozambique;Myanmar;Namibia;Nepal;Ni…	0	8.264510432	1	1	0	0	0	1	1	1	0	1	1	1	1	1	NA	FALSE
Panthera_tigris	chordata	mammalia	felidae	4	Oriental;Palearctic;Sino-Japanese	Bangladesh;Bhutan;China;India;Indonesia;Laos;Malaysia;Myanmar;Nepal;Russia;Thailand;Vietnam	0	8.333032207	1	1	0	0	0	1	1	1	0	1	0	1	1	1	NA	FALSE
Eleutherodactylus_rufescens	chordata	amphibia	eleutherodactylidae	3	Nearctic	Mexico	0	18.18809642	1	0	0	0	0	0	0	0	0	0	0	0	0	NA	NA	TRUE
Lagothrix_lagothricha	chordata	mammalia	atelidae	3	Neotropical	Bolivia;Brazil;Colombia;Ecuador;Peru;Venezuela	0	NA	1	0	0	0	0	0	1	1	0	0	0	1	1	NA	NA	FALSE
Saguinus_niger	chordata	mammalia	callitrichidae	3	Neotropical	Brazil	0	4.633425368	1	0	0	0	0	1	1	1	0	0	0	1	1	NA	NA	FALSE
Paraleptomys_rufilatus	chordata	mammalia	muridae	4	Oceanian	Indonesia;Papua New Guinea	1	7.885247392	0	0	0	0	0	1	0	0	0	0	0	0	NA	NA	NA	TRUE
Piliocolobus_badius	chordata	mammalia	cercopithecidae	4	Afrotropical	Côte d'Ivoire;Gambia;Guinea;Guinea-Bissau;Liberia;Senegal;Sierra Leone	0	NA	1	0	0	0	0	0	0	1	0	0	0	1	0	NA	NA	FALSE
Parantechinus_apicalis	chordata	mammalia	dasyuridae	4	Australian	Australia	0	8.44466072	1	0	1	0	0	0	0	0	1	1	1	0	0	NA	1	FALSE
Paraxerus_vincenti	chordata	mammalia	sciuridae	4	Afrotropical	Mozambique	0	7.290530136	1	0	0	0	0	1	0	0	0	0	0	0	0	NA	NA	TRUE
Capricornis_sumatraensis	chordata	mammalia	bovidae	3	Oriental;Palearctic;Saharo-Arabian;Sino-Japanese	Bangladesh;Bhutan;Cambodia;China;India;Indonesia;Laos;Malaysia;Myanmar;Nepal;Pakistan;Thailand;Vietnam	0	5.720502622	1	1	0	0	0	1	1	1	0	0	0	1	1	1	NA	FALSE
Nycticebus_menagensis	chordata	mammalia	lorisidae	3	Oriental	Brunei;Indonesia;Malaysia;Philippines	1	18.88917616	1	0	0	0	0	1	0	1	0	0	0	1	0	NA	NA	FALSE
Nycticebus_kayan	chordata	mammalia	lorisidae	3	Oriental	Brunei;Indonesia;Malaysia	1	NA	1	0	0	0	0	0	0	1	0	0	0	1	0	NA	NA	FALSE
Nycticebus_bancanus	chordata	mammalia	lorisidae	5	NA	NA	NA	NA	1	0	0	0	0	0	0	1	0	0	0	1	0	NA	NA	FALSE
Nycticebus_borneanus	chordata	mammalia	lorisidae	3	Oriental	Indonesia;Malaysia	1	NA	1	0	0	0	0	0	0	1	0	0	0	1	0	NA	NA	FALSE
Nycticebus_coucang	chordata	mammalia	lorisidae	4	Oriental	Indonesia;Malaysia;Singapore;Thailand	0	18.33908543	1	1	0	0	0	1	0	1	0	0	0	1	0	1	NA	FALSE
Nycticebus_hilleri	chordata	mammalia	lorisidae	4	Oriental	Indonesia	1	NA	1	0	0	0	0	0	0	1	0	1	0	1	0	NA	NA	FALSE
Cheirogaleus_shethi	chordata	mammalia	cheirogaleidae	4	Madagascan	Madagascar	1	NA	1	0	0	0	0	0	0	1	0	0	0	1	0	NA	NA	FALSE
Cheirogaleus_crossleyi	chordata	mammalia	cheirogaleidae	3	Madagascan	Madagascar	1	17.41320089	1	0	0	0	0	0	0	1	0	0	0	1	0	NA	NA	FALSE
Cheirogaleus_andysabini	chordata	mammalia	cheirogaleidae	4	Madagascan	Madagascar	1	NA	1	0	0	0	0	1	0	1	0	0	0	1	0	NA	NA	FALSE
Cheirogaleus_lavasoensis	chordata	mammalia	cheirogaleidae	4	Madagascan	Madagascar	1	NA	NA	0	NA	NA	NA	NA	0	1	0	0	0	1	NA	NA	NA	FALSE
Cheirogaleus_thomasi	chordata	mammalia	cheirogaleidae	4	Madagascan	Madagascar	1	NA	1	0	0	0	0	0	0	1	0	0	0	1	0	NA	NA	FALSE
Cheirogaleus_medius	chordata	mammalia	cheirogaleidae	3	Madagascan	Madagascar	1	19.28627631	1	0	0	0	0	0	0	1	0	0	0	1	0	NA	NA	FALSE
Microcebus_tanosi	chordata	mammalia	cheirogaleidae	4	Madagascan	Madagascar	1	NA	1	0	0	0	0	0	0	1	0	0	0	1	0	NA	NA	FALSE
Consolea_corallicola	tracheophyta	magnoliopsida	cactaceae	5	NA	NA	NA	NA	1	0	1	0	1	1	0	1	0	0	0	1	0	NA	0	FALSE
Consolea_falcata	tracheophyta	magnoliopsida	cactaceae	5	NA	NA	NA	NA	1	0	0	0	1	0	0	1	0	0	0	1	0	NA	NA	FALSE
Copiapoa_angustiflora	tracheophyta	magnoliopsida	cactaceae	5	NA	NA	NA	NA	1	1	0	0	0	1	0	1	0	0	0	1	0	1	NA	FALSE
Corryocactus_pulquinensis	tracheophyta	magnoliopsida	cactaceae	4	NA	NA	NA	NA	NA	0	NA	NA	NA	NA	0	1	0	0	0	1	NA	NA	NA	FALSE
Microcebus_ganzhorni	chordata	mammalia	cheirogaleidae	4	NA	NA	1	NA	1	0	0	0	0	0	0	1	0	0	0	1	0	NA	NA	FALSE
Gymnocalycium_marianae	tracheophyta	magnoliopsida	cactaceae	3	NA	NA	NA	NA	NA	NA	NA	NA	NA	NA	0	1	0	0	0	1	NA	NA	NA	FALSE
Microcebus_manitatra	chordata	mammalia	cheirogaleidae	5	Madagascan	Madagascar	1	NA	NA	0	NA	NA	NA	NA	0	1	0	0	0	1	NA	NA	NA	FALSE
Pilosocereus_frewenii	tracheophyta	magnoliopsida	cactaceae	5	NA	NA	NA	NA	1	0	0	0	0	1	0	1	0	0	0	1	0	NA	NA	FALSE
Microcebus_simmonsi	chordata	mammalia	cheirogaleidae	4	Madagascan	Madagascar	1	9.656678069	NA	0	NA	NA	NA	NA	0	1	0	0	0	1	NA	NA	NA	FALSE
Pilosocereus_tillianus	tracheophyta	magnoliopsida	cactaceae	4	NA	NA	NA	NA	1	0	0	0	0	0	0	1	0	0	0	1	0	NA	NA	FALSE
Discocactus_petr-halfari	tracheophyta	magnoliopsida	cactaceae	5	NA	NA	NA	NA	1	1	0	0	0	0	0	1	0	0	0	1	0	1	NA	FALSE
Cephalocereus_totolapensis	tracheophyta	magnoliopsida	cactaceae	3	NA	NA	NA	NA	NA	0	NA	NA	NA	NA	0	1	0	0	0	1	NA	NA	NA	FALSE
Cephalocereus_nizandensis	tracheophyta	magnoliopsida	cactaceae	3	NA	NA	NA	NA	NA	NA	NA	NA	NA	NA	0	1	0	0	0	1	NA	NA	NA	FALSE
Paulamys_naso	chordata	mammalia	muridae	4	Oriental	Indonesia	1	7.804360066	1	0	0	0	0	1	0	0	0	0	0	0	0	NA	NA	TRUE
Pedostibes_tuberculosus	chordata	amphibia	bufonidae	4	Oriental	India	0	20.59310711	1	0	0	0	0	1	0	0	0	0	0	0	0	NA	NA	TRUE
Boophis_baetkei	chordata	amphibia	mantellidae	5	Madagascan	Madagascar	1	24.62979596	1	0	0	0	0	0	1	0	0	0	0	0	1	NA	NA	FALSE
Mannophryne_molinai	chordata	amphibia	aromobatidae	4	Neotropical	Venezuela	0	NA	1	0	0	0	0	0	0	0	0	0	0	0	0	NA	NA	TRUE
Pentalagus_furnessi	chordata	mammalia	leporidae	4	Oriental	Japan	1	19.28047634	1	0	1	0	0	1	0	0	1	0	0	0	0	NA	1	FALSE
Perameles_bougainville	chordata	mammalia	peramelidae	3	Australian	Australia	0	12.73350699	NA	0	NA	NA	NA	NA	0	1	1	1	1	1	NA	NA	NA	FALSE
Perameles_gunnii	chordata	mammalia	peramelidae	3	Australian	Australia	1	12.00869641	1	0	1	0	0	0	0	0	1	1	1	0	0	NA	1	FALSE
Arthroleptis_bioko	chordata	amphibia	arthroleptidae	4	Afrotropical	Equatorial Guinea	1	22.12555269	1	0	0	0	0	1	1	0	0	0	0	0	1	NA	NA	FALSE
Phrynobatrachus_danko	chordata	amphibia	phrynobatrachidae	4	Afrotropical	Nigeria	0	26.74530061	1	0	0	0	0	0	0	0	0	0	0	0	0	NA	NA	TRUE
Voalavo_antsahabensis	chordata	mammalia	nesomyidae	4	Madagascan	Madagascar	1	12.60143827	NA	0	NA	NA	NA	NA	0	0	0	0	0	0	NA	NA	NA	TRUE
Perognathus_alticola	chordata	mammalia	heteromyidae	3	Nearctic	United States	0	9.059800309	1	0	0	0	0	0	0	0	0	0	0	0	0	NA	NA	TRUE
Peromyscus_bullatus	chordata	mammalia	cricetidae	5	Nearctic	Mexico	0	5.158678946	NA	0	NA	NA	NA	NA	0	0	0	0	0	0	NA	NA	NA	TRUE
Peromyscus_caniceps	chordata	mammalia	cricetidae	5	Nearctic	Mexico	0	5.235204122	NA	0	NA	NA	NA	NA	1	0	0	0	0	0	NA	NA	NA	FALSE
Peromyscus_dickeyi	chordata	mammalia	cricetidae	5	Nearctic	Mexico	1	5.143884009	0	0	0	0	1	0	1	0	0	0	0	0	NA	NA	NA	FALSE
Peromyscus_guardia	chordata	mammalia	cricetidae	5	NA	NA	NA	5.299728753	0	0	1	0	0	1	1	0	0	0	0	0	NA	NA	0	FALSE
Peromyscus_interparietalis	chordata	mammalia	cricetidae	5	Nearctic	Mexico	1	5.178220976	0	0	1	0	0	0	1	0	0	0	0	0	NA	NA	0	FALSE
Peromyscus_madrensis	chordata	mammalia	cricetidae	4	Nearctic	Mexico	0	5.354182628	0	0	1	0	0	0	1	0	0	0	0	0	NA	NA	0	FALSE
Peromyscus_mayensis	chordata	mammalia	cricetidae	5	Panamanian	Guatemala	0	5.121638197	0	0	0	0	0	1	0	0	0	0	0	0	NA	NA	NA	TRUE
Peromyscus_mekisturus	chordata	mammalia	cricetidae	5	NA	NA	NA	5.194575734	1	0	0	0	1	0	0	0	0	0	0	0	0	NA	NA	TRUE
Peromyscus_melanocarpus	chordata	mammalia	cricetidae	4	Panamanian	Mexico	0	5.362523991	1	0	0	0	0	1	0	0	0	0	0	0	0	NA	NA	TRUE
Peromyscus_melanurus	chordata	mammalia	cricetidae	4	Panamanian	Mexico	0	5.258385577	1	0	0	0	0	0	0	0	0	0	0	0	0	NA	NA	TRUE
Peromyscus_ochraventer	chordata	mammalia	cricetidae	4	Nearctic	Mexico	0	5.262265702	1	0	0	0	0	1	0	0	0	0	0	0	0	NA	NA	TRUE
Peromyscus_pseudocrinitus	chordata	mammalia	cricetidae	5	Nearctic	Mexico	1	5.264039273	NA	0	NA	NA	NA	NA	1	0	1	0	0	0	NA	NA	NA	FALSE
Peromyscus_sejugis	chordata	mammalia	cricetidae	4	Nearctic	Mexico	0	5.065108407	NA	0	NA	NA	NA	NA	1	0	0	0	0	0	NA	NA	NA	FALSE
Peromyscus_simulus	chordata	mammalia	cricetidae	3	Nearctic	Mexico	0	5.110141799	1	0	0	0	0	1	0	0	0	0	0	0	0	NA	NA	TRUE
Peromyscus_slevini	chordata	mammalia	cricetidae	5	Nearctic	Mexico	1	5.334490601	NA	0	NA	NA	NA	NA	1	0	0	0	0	0	NA	NA	NA	FALSE
Peromyscus_stephani	chordata	mammalia	cricetidae	5	Nearctic	Mexico	1	5.156659423	NA	0	NA	NA	NA	NA	1	0	0	0	0	0	NA	NA	NA	FALSE
Peromyscus_winkelmanni	chordata	mammalia	cricetidae	4	Nearctic;Panamanian	Mexico	0	5.271449491	NA	0	NA	NA	NA	NA	0	0	0	0	0	0	NA	NA	NA	TRUE
Peromyscus_zarhynchus	chordata	mammalia	cricetidae	3	Panamanian	Mexico	0	5.181674143	1	0	0	0	0	1	0	0	0	0	0	0	0	NA	NA	TRUE
Peroryctes_broadbenti	chordata	mammalia	peramelidae	4	Oceanian	Papua New Guinea	1	11.02946016	1	0	0	0	0	0	0	0	0	0	0	0	0	NA	NA	TRUE
Petaurus_abidi	chordata	mammalia	petauridae	5	Oceanian	Papua New Guinea	1	8.528984568	1	0	0	0	0	0	0	0	0	0	0	0	0	NA	NA	TRUE
Petaurus_gracilis	chordata	mammalia	petauridae	4	Australian	Australia	0	8.5966378	1	0	1	0	0	0	0	0	0	0	0	0	0	NA	0	TRUE
Petinomys_genibarbis	chordata	mammalia	sciuridae	3	Oriental	Brunei;Indonesia;Malaysia;Thailand	0	6.244422198	1	0	0	0	0	1	0	0	0	0	0	0	0	NA	NA	TRUE
Petinomys_lugens	chordata	mammalia	sciuridae	3	Oriental	Indonesia	0	6.123671151	1	0	0	0	0	1	0	0	0	0	0	1	0	NA	NA	FALSE
Petinomys_setosus	chordata	mammalia	sciuridae	3	Oriental;Sino-Japanese	Brunei;Indonesia;Malaysia;Myanmar;Thailand;Vietnam	0	5.917236623	1	0	0	0	0	1	1	0	0	0	0	0	1	NA	NA	FALSE
Petinomys_vordermanni	chordata	mammalia	sciuridae	3	Oriental	Brunei;Indonesia;Malaysia;Myanmar	0	6.209655869	1	0	0	0	0	1	0	0	0	0	0	0	0	NA	NA	TRUE
Petrogale_penicillata	chordata	mammalia	macropodidae	3	Australian	Australia	0	5.906745289	1	0	1	0	0	1	0	0	0	1	1	0	0	NA	0	FALSE
Petrogale_persephone	chordata	mammalia	macropodidae	4	Australian	Australia	0	6.06094607	1	0	1	0	0	1	0	0	0	0	1	0	0	NA	0	FALSE
Petrogale_lateralis	chordata	mammalia	macropodidae	3	Australian	Australia	0	5.69817999	0	0	1	0	0	0	1	0	1	1	1	0	NA	NA	1	FALSE
Petrogale_coenensis	chordata	mammalia	macropodidae	4	Australian	Australia	0	6.129164998	1	0	0	0	0	1	0	0	0	0	0	0	0	NA	NA	TRUE
Petrogale_sharmani	chordata	mammalia	macropodidae	3	Australian	Australia	0	6.129164998	0	0	0	0	0	1	0	0	1	0	0	0	NA	NA	NA	FALSE
Petrogale_concinna	chordata	mammalia	macropodidae	4	Australian	Australia	0	4.725512006	1	0	1	0	0	0	1	0	0	0	0	0	1	NA	0	FALSE
Arthroleptis_kutogundua	chordata	amphibia	arthroleptidae	5	NA	NA	NA	22.12555269	1	0	0	0	0	0	0	0	0	0	0	0	0	NA	NA	TRUE
Nimbaphrynoides_occidentalis	chordata	amphibia	bufonidae	5	Afrotropical	Côte d'Ivoire;Guinea;Liberia	0	14.85855297	1	0	0	0	0	0	0	1	0	0	0	1	0	NA	NA	FALSE
Phaenomys_ferrugineus	chordata	mammalia	cricetidae	4	Neotropical	Brazil	0	6.004201201	1	0	0	0	0	1	0	0	0	0	0	0	0	NA	NA	TRUE
Phaeognathus_hubrichti	chordata	amphibia	plethodontidae	4	Nearctic	United States	0	30.02467313	1	0	1	0	0	1	0	0	0	0	0	0	0	NA	0	TRUE
Phalanger_lullulae	chordata	mammalia	phalangeridae	4	Oceanian	Papua New Guinea	0	11.0808294	NA	0	NA	NA	NA	NA	0	0	0	0	0	0	NA	NA	NA	TRUE
Phalanger_matanim	chordata	mammalia	phalangeridae	5	NA	NA	NA	11.99404209	1	0	0	0	0	0	0	0	0	0	0	0	0	NA	NA	TRUE
Cardioglossa_manengouba	chordata	amphibia	arthroleptidae	5	Afrotropical	Cameroon	0	14.6075854	1	0	0	0	0	1	0	0	0	0	0	0	0	NA	NA	TRUE
Phalanger_alexandrae	chordata	mammalia	phalangeridae	4	Oceanian	Indonesia	0	10.14991505	1	0	1	0	0	0	0	0	0	0	0	0	0	NA	0	TRUE
Phaner_furcifer	chordata	mammalia	cheirogaleidae	4	Madagascan	Madagascar	1	12.76338685	1	0	0	0	0	1	0	1	0	0	0	1	0	NA	NA	FALSE
Phaner_parienti	chordata	mammalia	cheirogaleidae	4	Madagascan	Madagascar	1	13.21442536	1	0	0	0	0	1	0	1	0	0	0	1	0	NA	NA	FALSE
Phaner_pallescens	chordata	mammalia	cheirogaleidae	4	Madagascan	Madagascar	1	13.08583752	1	0	0	0	0	1	0	1	0	0	0	1	0	NA	NA	FALSE
Phaner_electromontis	chordata	mammalia	cheirogaleidae	4	Madagascan	Madagascar	1	12.70061984	1	0	0	0	0	0	0	1	0	0	0	1	0	NA	NA	FALSE
Pharotis_imogene	chordata	mammalia	vespertilionidae	5	Oceanian	Papua New Guinea	1	10.64190877	1	0	0	0	0	0	0	0	0	0	0	0	0	NA	NA	TRUE
Phascogale_pirata	chordata	mammalia	dasyuridae	3	Australian	Australia	0	7.578592221	1	0	1	0	0	0	0	0	0	0	0	0	0	NA	0	TRUE
Phascolarctos_cinereus	chordata	mammalia	phascolarctidae	3	Australian	Australia	0	41.49148988	0	0	1	0	0	0	1	0	0	1	1	0	NA	NA	0	FALSE
Microcebus_margotmarshae	chordata	mammalia	cheirogaleidae	4	Madagascan	Madagascar	1	9.656678069	NA	0	NA	NA	NA	NA	0	1	0	0	0	1	NA	NA	NA	FALSE
Microcebus_arnholdi	chordata	mammalia	cheirogaleidae	3	Madagascan	Madagascar	1	9.656678069	1	0	0	0	0	0	0	1	0	0	0	1	0	NA	NA	FALSE
Microcebus_macarthurii	chordata	mammalia	cheirogaleidae	4	Madagascan	Madagascar	1	9.656678069	1	0	0	0	0	0	0	1	0	0	0	1	0	NA	NA	FALSE
Microcebus_gerpi	chordata	mammalia	cheirogaleidae	5	Madagascan	Madagascar	1	9.656678069	1	0	0	0	0	1	0	1	0	0	0	1	0	NA	NA	FALSE
Lepilemur_hollandorum	chordata	mammalia	lepilemuridae	5	Madagascan	Madagascar	1	7.025372523	1	0	0	0	0	0	0	1	0	0	0	1	0	NA	NA	FALSE
Lepilemur_scottorum	chordata	mammalia	lepilemuridae	4	Madagascan	Madagascar	1	7.025372523	1	0	0	0	0	0	0	1	0	0	0	1	0	NA	NA	FALSE
Avahi_mooreorum	chordata	mammalia	indriidae	4	Madagascan	Madagascar	1	11.87685386	1	0	0	0	0	0	0	1	0	0	0	1	0	NA	NA	FALSE
Philoria_frosti	chordata	amphibia	limnodynastidae	5	Australian	Australia	0	24.93435256	1	0	1	1	1	1	0	0	0	1	0	0	0	NA	0	FALSE
Phyllonycteris_aphylla	chordata	mammalia	phyllostomidae	5	Panamanian	Jamaica	1	8.837551563	0	0	1	0	0	1	0	0	0	0	0	0	NA	NA	0	TRUE
Mammillaria_manana	tracheophyta	magnoliopsida	cactaceae	5	NA	NA	NA	NA	NA	0	NA	NA	NA	NA	0	1	0	0	0	1	NA	NA	NA	FALSE
Phyllotis_definitus	chordata	mammalia	cricetidae	4	Neotropical	Peru	0	4.511062277	1	0	0	0	0	0	0	0	0	0	0	0	0	NA	NA	TRUE
Mico_munduruku	chordata	mammalia	callitrichidae	3	Neotropical	Brazil	0	NA	0	0	0	0	0	1	1	0	0	0	0	0	NA	NA	NA	FALSE
Rhampholeon_acuminatus	chordata	reptilia	chamaeleonidae	5	Afrotropical	Tanzania	0	18.73603376	1	1	0	0	0	0	0	1	0	0	0	1	0	1	NA	FALSE
Kinyongia_vosseleri	chordata	reptilia	chamaeleonidae	4	Afrotropical	Tanzania	0	11.77462142	1	0	0	0	0	0	0	1	0	0	0	1	0	NA	NA	FALSE
Rhampholeon_temporalis	chordata	reptilia	chamaeleonidae	4	Afrotropical	Tanzania	0	20.7484087	1	0	0	0	0	0	0	0	0	0	0	0	0	NA	NA	TRUE
Nadzikambia_mlanjensis	chordata	reptilia	chamaeleonidae	4	Afrotropical	Malawi	0	16.5367356	1	0	1	0	0	0	0	1	1	0	0	1	0	NA	1	FALSE
Rhampholeon_platyceps	chordata	reptilia	chamaeleonidae	4	Afrotropical	Malawi	0	18.18353319	1	0	0	0	0	0	0	1	1	0	0	1	0	NA	NA	FALSE
Kinyongia_magomberae	chordata	reptilia	chamaeleonidae	4	Afrotropical	Tanzania	0	15.80216784	NA	0	NA	NA	NA	NA	0	1	0	0	0	1	NA	NA	NA	FALSE
Kinyongia_matschiei	chordata	reptilia	chamaeleonidae	4	Afrotropical	Tanzania	0	13.33835207	1	0	0	0	0	0	0	1	0	0	0	1	0	NA	NA	FALSE
Rhampholeon_beraduccii	chordata	reptilia	chamaeleonidae	3	Afrotropical	Tanzania	0	18.9122433	NA	0	NA	NA	NA	NA	0	1	0	0	0	1	NA	NA	NA	FALSE
Bradypodion_caeruleogula	chordata	reptilia	chamaeleonidae	4	Afrotropical	South Africa	0	11.56742206	1	0	0	0	0	0	0	1	0	0	0	1	0	NA	NA	FALSE
Kinyongia_tenuis	chordata	reptilia	chamaeleonidae	4	Afrotropical	Kenya;Tanzania	0	15.34117773	NA	NA	NA	NA	NA	NA	0	1	0	0	0	1	NA	NA	NA	FALSE
Rhampholeon_chapmanorum	chordata	reptilia	chamaeleonidae	5	NA	NA	NA	18.14211466	1	0	0	0	0	0	0	1	0	0	0	1	0	NA	NA	FALSE
Kinyongia_excubitor	chordata	reptilia	chamaeleonidae	3	Afrotropical	Kenya	0	18.36803925	1	0	0	0	0	0	0	1	0	0	0	1	0	NA	NA	FALSE
Trioceros_quadricornis	chordata	reptilia	chamaeleonidae	3	Afrotropical	Cameroon;Nigeria	0	11.13597103	1	0	0	0	0	0	0	1	0	0	0	1	0	NA	NA	FALSE
Trioceros_pfefferi	chordata	reptilia	chamaeleonidae	4	Afrotropical	Cameroon;Nigeria	0	11.99467014	1	0	0	0	0	0	0	1	0	0	0	1	0	NA	NA	FALSE
Kinyongia_multituberculata	chordata	reptilia	chamaeleonidae	4	Afrotropical	Tanzania	0	12.53748458	1	0	0	0	0	0	0	1	0	0	0	1	0	NA	NA	FALSE
Furcifer_belalandaensis	chordata	reptilia	chamaeleonidae	5	Madagascan	Madagascar	1	13.28484666	0	1	0	0	0	0	0	1	0	0	0	1	NA	1	NA	FALSE
Brookesia_karchei	chordata	reptilia	chamaeleonidae	4	Madagascan	Madagascar	1	27.34811872	NA	0	NA	NA	NA	NA	0	1	0	0	0	1	NA	NA	NA	FALSE
Furcifer_rhinoceratus	chordata	reptilia	chamaeleonidae	3	Madagascan	Madagascar	1	12.80110236	1	0	0	0	0	0	0	1	0	0	0	1	0	NA	NA	FALSE
Calumma_tsaratananense	chordata	reptilia	chamaeleonidae	3	Madagascan	Madagascar	1	9.968187211	NA	0	NA	NA	NA	NA	1	1	0	0	0	1	NA	NA	NA	FALSE
Palleon_nasus	chordata	reptilia	chamaeleonidae	3	Madagascan	Madagascar	1	43.81605479	1	0	0	0	0	0	0	1	0	0	0	1	0	NA	NA	FALSE
Brookesia_ramanantsoai	chordata	reptilia	chamaeleonidae	4	Madagascan	Madagascar	1	28.76571285	1	0	0	0	0	0	0	1	0	0	0	1	0	NA	NA	FALSE
Brookesia_peyrierasi	chordata	reptilia	chamaeleonidae	4	Madagascan	Madagascar	1	27.34811872	1	0	0	0	0	0	0	1	0	0	0	1	0	NA	NA	FALSE
Calumma_hafahafa	chordata	reptilia	chamaeleonidae	5	Madagascan	Madagascar	1	10.01916138	1	0	0	0	0	1	0	1	0	0	0	1	0	NA	NA	FALSE
Calumma_furcifer	chordata	reptilia	chamaeleonidae	4	Madagascan	Madagascar	1	14.84069323	1	0	0	0	0	1	0	1	0	0	0	1	0	NA	NA	FALSE
Brookesia_dentata	chordata	reptilia	chamaeleonidae	4	Madagascan	Madagascar	1	27.46927644	1	0	0	0	0	0	0	1	0	0	0	1	0	NA	NA	FALSE
Calumma_globifer	chordata	reptilia	chamaeleonidae	4	Madagascan	Madagascar	1	11.6501874	1	0	0	0	0	0	0	1	0	0	0	1	0	NA	NA	FALSE
Calumma_cucullatum	chordata	reptilia	chamaeleonidae	3	Madagascan	Madagascar	1	18.49437003	1	0	0	0	0	0	0	1	0	0	0	1	0	NA	NA	FALSE
Calumma_capuroni	chordata	reptilia	chamaeleonidae	3	Madagascan	Madagascar	1	16.84477774	NA	0	NA	NA	NA	NA	0	1	0	0	0	1	NA	NA	NA	FALSE
Brookesia_ebenaui	chordata	reptilia	chamaeleonidae	3	Madagascan	Madagascar	1	19.49864344	1	0	0	0	0	0	0	1	0	0	0	1	0	NA	NA	FALSE
Calumma_andringitraense	chordata	reptilia	chamaeleonidae	4	Madagascan	Madagascar	1	11.55640966	1	0	0	0	0	0	0	1	0	0	0	1	0	NA	NA	FALSE
Brookesia_vadoni	chordata	reptilia	chamaeleonidae	3	Madagascan	Madagascar	1	13.51009127	NA	0	NA	NA	NA	NA	0	1	0	0	0	1	NA	NA	NA	FALSE
Furcifer_nicosiai	chordata	reptilia	chamaeleonidae	4	Madagascan	Madagascar	1	12.09890213	1	0	0	0	0	0	0	1	0	0	0	1	0	NA	NA	FALSE
Brookesia_bonsi	chordata	reptilia	chamaeleonidae	5	Madagascan	Madagascar	1	14.11976755	1	0	0	0	0	0	1	1	0	0	0	1	1	NA	NA	FALSE
Calumma_vencesi	chordata	reptilia	chamaeleonidae	4	Madagascan	Madagascar	1	13.00616798	1	0	0	0	0	0	0	1	0	0	0	1	0	NA	NA	FALSE
Brookesia_decaryi	chordata	reptilia	chamaeleonidae	4	Madagascan	Madagascar	1	14.07970535	1	0	0	0	0	0	0	1	0	0	0	1	0	NA	NA	FALSE
Furcifer_antimena	chordata	reptilia	chamaeleonidae	3	Madagascan	Madagascar	1	10.34409317	1	0	0	0	0	0	0	1	0	0	0	1	0	NA	NA	FALSE
Brookesia_lineata	chordata	reptilia	chamaeleonidae	4	Madagascan	Madagascar	1	14.05122763	1	0	0	0	0	0	0	1	0	0	0	1	0	NA	NA	FALSE
Calumma_oshaughnessyi	chordata	reptilia	chamaeleonidae	3	Madagascan	Madagascar	1	12.17598896	1	0	0	0	0	0	0	1	0	0	0	1	0	NA	NA	FALSE
Calumma_hilleniusi	chordata	reptilia	chamaeleonidae	4	Madagascan	Madagascar	1	12.09981931	1	0	1	0	0	0	0	1	0	0	0	1	0	NA	0	FALSE
Furcifer_balteatus	chordata	reptilia	chamaeleonidae	4	Madagascan	Madagascar	1	24.29850606	1	1	0	0	0	0	0	1	0	0	0	1	0	1	NA	FALSE
Furcifer_petteri	chordata	reptilia	chamaeleonidae	3	Madagascan	Madagascar	1	16.9479118	1	1	0	0	0	0	0	1	0	0	0	1	0	1	NA	FALSE
Calumma_jejy	chordata	reptilia	chamaeleonidae	3	Madagascan	Madagascar	1	10.71826037	NA	0	NA	NA	NA	NA	1	1	0	0	0	1	NA	NA	NA	FALSE
Calumma_tsycorne	chordata	reptilia	chamaeleonidae	3	Madagascan	Madagascar	1	10.78797199	1	0	0	0	0	0	0	1	0	0	0	1	0	NA	NA	FALSE
Pristimantis_fasciatus	chordata	amphibia	craugastoridae	4	Neotropical	Venezuela	0	16.42792702	1	0	0	0	0	0	1	0	0	0	0	0	1	NA	NA	FALSE
Nyctibatrachus_dattatreyaensis	chordata	amphibia	nyctibatrachidae	5	Oriental	India	0	14.22713784	1	0	0	0	0	1	0	0	0	0	0	0	0	NA	NA	TRUE
Pipistrellus_maderensis	chordata	mammalia	vespertilionidae	3	Palearctic	Portugal;Spain	1	8.096381507	0	0	0	1	0	1	0	0	0	0	0	1	NA	NA	NA	FALSE
Perimyotis_subflavus	chordata	mammalia	vespertilionidae	3	Nearctic;Panamanian	Belize;Canada;Guatemala;Honduras;Mexico;United States	0	NA	1	0	0	0	0	1	0	0	0	0	0	0	0	NA	NA	TRUE
Pithecheir_melanurus	chordata	mammalia	muridae	3	Oriental	Indonesia	1	8.83120952	NA	0	NA	NA	NA	NA	0	0	0	0	0	0	NA	NA	NA	TRUE
Pithecia_milleri	chordata	mammalia	pitheciidae	3	Neotropical	Colombia;Ecuador;Peru	0	NA	0	1	0	0	0	1	0	1	0	0	0	1	NA	1	NA	FALSE
Arthroleptis_krokosua	chordata	amphibia	arthroleptidae	5	Afrotropical	Ghana;Guinea	0	16.60940992	1	0	0	0	0	1	0	0	0	0	0	0	0	NA	NA	TRUE
Plagiodontia_aedium	chordata	mammalia	capromyidae	4	Panamanian	Dominican Republic;Haiti	1	20.25229519	1	0	1	0	0	1	0	0	0	0	0	0	0	NA	0	TRUE
Arthroleptella_rugosa	chordata	amphibia	pyxicephalidae	5	Afrotropical	South Africa	0	13.781339	1	0	1	0	0	0	0	0	1	0	0	0	0	NA	1	FALSE
Platacanthomys_lasiurus	chordata	mammalia	platacanthomyidae	3	Oriental	India	0	15.2687502	1	0	0	0	0	1	0	0	0	0	0	0	0	NA	NA	TRUE
Platymantis_insulatus	chordata	amphibia	ceratobatrachidae	5	Oriental	Philippines	1	17.66915744	1	0	0	0	0	1	0	0	0	0	0	0	0	NA	NA	TRUE
Platymantis_spelaeus	chordata	amphibia	ceratobatrachidae	4	Oriental	Philippines	1	17.66915744	1	0	0	0	0	0	0	0	0	0	0	0	0	NA	NA	TRUE
Platymantis_hazelae	chordata	amphibia	ceratobatrachidae	3	Oriental	Philippines	1	20.25553777	1	0	0	0	0	1	0	0	0	0	0	0	0	NA	NA	TRUE
Arthroleptis_fichika	chordata	amphibia	arthroleptidae	4	Afrotropical	Tanzania	0	22.12555269	0	0	0	0	0	1	0	0	0	0	0	0	NA	NA	NA	TRUE
Arthroleptis_kidogo	chordata	amphibia	arthroleptidae	5	Afrotropical	Tanzania	0	22.12555269	1	0	0	0	0	0	0	0	0	0	0	0	0	NA	NA	TRUE
Arthroleptis_langeri	chordata	amphibia	arthroleptidae	4	Afrotropical	Côte d'Ivoire;Guinea;Liberia	0	22.12555269	1	0	0	0	0	1	0	0	0	0	0	0	0	NA	NA	TRUE
Callulina_dawida	chordata	amphibia	brevicipitidae	5	Afrotropical	Kenya	0	21.54719459	NA	0	NA	NA	NA	NA	0	0	0	1	0	0	NA	NA	NA	FALSE
Platymantis_levigatus	chordata	amphibia	ceratobatrachidae	4	Oriental	Philippines	1	17.66915744	1	0	0	0	0	0	0	0	0	0	0	0	0	NA	NA	TRUE
Phrynobatrachus_intermedius	chordata	amphibia	phrynobatrachidae	5	Afrotropical	Ghana	0	26.74530061	1	0	0	0	0	1	1	0	0	0	0	0	1	NA	NA	FALSE
Platymantis_panayensis	chordata	amphibia	ceratobatrachidae	4	Oriental	Philippines	1	17.66915744	1	0	0	0	0	1	0	0	0	0	0	0	0	NA	NA	TRUE
Phrynobatrachus_chukuchuku	chordata	amphibia	phrynobatrachidae	5	Afrotropical	Cameroon	0	26.74530061	1	0	0	0	1	0	0	0	0	0	0	0	0	NA	NA	TRUE
Xenopus_itombwensis	chordata	amphibia	pipidae	4	Afrotropical	Democratic Republic of the Congo	0	16.71702851	1	0	0	0	0	1	0	0	0	0	0	0	0	NA	NA	TRUE
Platymantis_subterrestris	chordata	amphibia	ceratobatrachidae	4	Oriental	Philippines	1	17.66915744	1	0	0	1	0	0	0	0	0	1	0	0	0	NA	NA	FALSE
Presbytis_hosei	chordata	mammalia	cercopithecidae	3	Oriental	Brunei;Indonesia;Malaysia	1	4.391677213	1	1	0	0	0	1	0	1	0	0	0	1	0	1	NA	FALSE
Platyrrhinus_chocoensis	chordata	mammalia	phyllostomidae	3	Neotropical	Colombia;Ecuador	0	4.286817287	1	0	0	0	0	0	0	0	0	0	0	0	0	NA	NA	TRUE
Plecotus_teneriffae	chordata	mammalia	vespertilionidae	3	Palearctic	Spain	0	8.034884419	NA	0	NA	NA	NA	NA	1	0	0	0	0	1	NA	NA	NA	FALSE
Plethodon_stormi	chordata	amphibia	plethodontidae	4	Nearctic	United States	0	15.73106887	NA	0	NA	NA	NA	NA	0	0	0	0	0	0	NA	NA	NA	TRUE
Arthroleptis_nguruensis	chordata	amphibia	arthroleptidae	3	Afrotropical	Tanzania	0	22.12555269	NA	0	NA	NA	NA	NA	0	0	0	0	0	0	NA	NA	NA	TRUE
Plethodon_shenandoah	chordata	amphibia	plethodontidae	3	Nearctic	United States	0	11.94206411	NA	0	NA	NA	NA	NA	0	0	0	0	0	0	NA	NA	NA	TRUE
Bradypodion_caffer	chordata	reptilia	chamaeleonidae	4	Afrotropical	South Africa	0	12.268816	1	0	0	0	0	0	0	1	0	0	0	1	0	NA	NA	FALSE
Brookesia_bekolosy	chordata	reptilia	chamaeleonidae	4	Madagascan	Madagascar	1	16.84629542	1	0	0	0	0	0	1	1	0	0	0	1	1	NA	NA	FALSE
Brookesia_exarmata	chordata	reptilia	chamaeleonidae	4	Madagascan	Madagascar	1	27.36540253	1	0	0	0	0	1	0	1	0	0	0	1	0	NA	NA	FALSE
Brookesia_tuberculata	chordata	reptilia	chamaeleonidae	3	Madagascan	Madagascar	1	25.09768987	1	0	0	0	0	1	0	1	0	0	0	1	0	NA	NA	FALSE
Brookesia_valerieae	chordata	reptilia	chamaeleonidae	4	Madagascan	Madagascar	1	13.39803667	1	0	0	0	0	1	0	1	0	0	0	1	0	NA	NA	FALSE
Calumma_gallus	chordata	reptilia	chamaeleonidae	4	Madagascan	Madagascar	1	13.57137064	1	0	0	0	0	1	0	1	0	0	0	1	0	NA	NA	FALSE
Calumma_glawi	chordata	reptilia	chamaeleonidae	4	Madagascan	Madagascar	1	11.36965748	1	0	0	0	0	0	0	1	0	0	0	1	0	NA	NA	FALSE
Calumma_peyrierasi	chordata	reptilia	chamaeleonidae	3	Madagascan	Madagascar	1	11.29904081	NA	NA	NA	NA	NA	NA	0	1	0	0	0	1	NA	NA	NA	FALSE
Plethodon_fourchensis	chordata	amphibia	plethodontidae	3	Nearctic	United States	0	11.01527151	1	0	0	0	0	1	0	0	0	0	0	0	0	NA	NA	TRUE
Trioceros_laterispinis	chordata	reptilia	chamaeleonidae	4	Afrotropical	Tanzania	0	12.95452691	NA	NA	NA	NA	NA	NA	0	1	0	0	0	1	NA	NA	NA	FALSE
Plethodon_hubrichti	chordata	amphibia	plethodontidae	3	Nearctic	United States	0	10.52847629	0	0	1	0	0	1	0	0	0	0	0	0	NA	NA	0	TRUE
Rhampholeon_marshalli	chordata	reptilia	chamaeleonidae	3	Afrotropical	Mozambique;Zimbabwe	0	23.13644343	1	0	0	0	0	0	0	1	0	0	0	1	0	NA	NA	FALSE
Rhampholeon_spinosus	chordata	reptilia	chamaeleonidae	4	Afrotropical	Tanzania	0	22.0637971	1	0	0	0	0	0	0	1	0	0	0	1	0	NA	NA	FALSE
Morerella_cyanophthalma	chordata	amphibia	hyperoliidae	3	Afrotropical	Côte d'Ivoire;Ghana	0	29.84508851	1	0	0	0	0	0	0	0	0	0	0	0	0	NA	NA	TRUE
Podogymnura_aureospinula	chordata	mammalia	erinaceidae	4	Oriental	Philippines	1	22.60177975	1	0	0	0	0	1	0	0	0	0	0	0	0	NA	NA	TRUE
Podoxymys_roraimae	chordata	mammalia	cricetidae	3	Neotropical	Brazil;Guyana;Venezuela	0	6.266770259	1	0	0	0	0	1	0	0	0	0	0	0	0	NA	NA	TRUE
Zamia_stricta	tracheophyta	cycadopsida	zamiaceae	3	NA	NA	NA	5.719640435	NA	NA	NA	NA	NA	NA	1	1	0	0	0	1	NA	NA	NA	FALSE
Ceratozamia_zoquorum	tracheophyta	cycadopsida	zamiaceae	5	NA	NA	NA	4.441074294	1	1	0	0	0	0	0	1	0	0	0	1	0	1	NA	FALSE
Cycas_elephantipes	tracheophyta	cycadopsida	cycadaceae	4	NA	NA	NA	6.9894891	NA	NA	NA	NA	NA	NA	0	1	0	0	0	1	NA	NA	NA	FALSE
Ceratozamia_mirandae	tracheophyta	cycadopsida	zamiaceae	4	NA	NA	NA	4.969081354	NA	NA	NA	NA	NA	NA	0	1	0	0	0	1	NA	NA	NA	FALSE
Cycas_saxatilis	tracheophyta	cycadopsida	cycadaceae	3	NA	NA	NA	6.550728341	NA	0	NA	NA	NA	NA	0	1	0	0	0	1	NA	NA	NA	FALSE
Cycas_shanyaensis	tracheophyta	cycadopsida	cycadaceae	3	NA	NA	NA	6.990289325	NA	NA	NA	NA	NA	NA	0	1	0	0	0	1	NA	NA	NA	FALSE
Zamia_katzeriana	tracheophyta	cycadopsida	zamiaceae	4	NA	NA	NA	NA	NA	NA	NA	NA	NA	NA	0	1	0	0	0	1	NA	NA	NA	FALSE
Macrozamia_machinii	tracheophyta	cycadopsida	zamiaceae	3	NA	NA	NA	3.507035683	NA	NA	NA	NA	NA	NA	0	1	0	0	0	1	NA	NA	NA	FALSE
Dioon_angustifolium	tracheophyta	cycadopsida	zamiaceae	3	NA	NA	NA	11.41495198	NA	NA	NA	NA	NA	NA	0	1	0	0	0	1	NA	NA	NA	FALSE
Cycas_zambalensis	tracheophyta	cycadopsida	cycadaceae	5	NA	NA	NA	6.705556267	1	1	0	0	0	1	0	1	0	0	0	1	0	1	NA	FALSE
Cycas_candida	tracheophyta	cycadopsida	cycadaceae	4	NA	NA	NA	6.482857166	NA	0	NA	NA	NA	NA	0	1	0	0	0	1	NA	NA	NA	FALSE
Ceratozamia_huastecorum	tracheophyta	cycadopsida	zamiaceae	5	NA	NA	NA	4.441074294	0	1	0	0	0	1	1	1	0	0	0	1	NA	1	NA	FALSE
Zamia_elegantissima	tracheophyta	cycadopsida	zamiaceae	4	NA	NA	NA	7.1393635	NA	NA	NA	NA	NA	NA	0	1	0	0	0	1	NA	NA	NA	FALSE
Ceratozamia_vovidesii	tracheophyta	cycadopsida	zamiaceae	3	NA	NA	NA	4.854341154	1	0	0	0	0	0	0	1	0	0	0	1	0	NA	NA	FALSE
Dioon_argenteum	tracheophyta	cycadopsida	zamiaceae	3	NA	NA	NA	12.49512633	NA	NA	NA	NA	NA	NA	0	1	0	0	0	1	NA	NA	NA	FALSE
Cycas_cupida	tracheophyta	cycadopsida	cycadaceae	3	NA	NA	NA	6.77100675	NA	NA	NA	NA	NA	NA	0	1	0	0	0	1	NA	NA	NA	FALSE
Cycas_annaikalensis	tracheophyta	cycadopsida	cycadaceae	5	NA	NA	NA	6.055846147	NA	0	NA	NA	NA	NA	0	1	0	0	0	1	NA	NA	NA	FALSE
Zamia_oreillyi	tracheophyta	cycadopsida	zamiaceae	3	NA	NA	NA	5.520158383	NA	NA	NA	NA	NA	NA	0	1	0	0	0	1	NA	NA	NA	FALSE
Tarsius_tumpara	chordata	mammalia	tarsiidae	5	Oriental	Indonesia	0	14.8950241	1	0	0	0	0	1	0	1	0	0	0	1	0	NA	NA	FALSE
Pongo_pygmaeus	chordata	mammalia	hominidae	5	Oriental	Indonesia;Malaysia	1	13.67486909	1	1	0	0	1	0	0	1	0	0	0	1	0	1	NA	FALSE
Abrocoma_boliviensis	chordata	mammalia	abrocomidae	5	Neotropical	Bolivia	0	14.67901423	1	0	0	0	0	0	0	0	0	0	0	0	0	NA	NA	TRUE
Aotus_miconax	chordata	mammalia	aotidae	4	Neotropical	Peru	0	7.663849834	1	0	0	0	0	0	0	1	0	0	0	1	0	NA	NA	FALSE
Aotus_griseimembra	chordata	mammalia	aotidae	3	Neotropical;Panamanian	Colombia;Venezuela	0	8.233187574	1	0	0	0	0	1	1	1	0	1	0	1	1	NA	NA	FALSE
Aotus_lemurinus	chordata	mammalia	aotidae	3	Neotropical;Panamanian	Colombia;Ecuador;Venezuela	0	7.582816688	1	0	0	0	0	1	1	1	0	0	0	1	1	NA	NA	FALSE
Potorous_longipes	chordata	mammalia	potoroidae	3	Australian	Australia	0	20.07359707	1	0	1	0	0	0	0	0	1	1	0	0	0	NA	1	FALSE
Potorous_gilbertii	chordata	mammalia	potoroidae	5	Australian	Australia	0	14.97200527	1	0	1	0	0	0	0	0	1	0	1	0	0	NA	1	FALSE
Praomys_hartwigi	chordata	mammalia	muridae	3	Afrotropical	Cameroon	0	8.218823058	1	0	0	0	0	1	0	0	0	0	0	0	0	NA	NA	TRUE
Praomys_morio	chordata	mammalia	muridae	4	Afrotropical	Cameroon;Equatorial Guinea	0	8.212151395	1	0	0	0	0	1	0	0	0	0	0	0	0	NA	NA	TRUE
Presbytis_comata	chordata	mammalia	cercopithecidae	4	Oriental	Indonesia	1	4.393286741	1	0	0	0	0	1	0	1	0	0	0	1	0	NA	NA	FALSE
Presbytis_femoralis	chordata	mammalia	cercopithecidae	3	Oriental	Indonesia;Malaysia;Myanmar;Singapore;Thailand	0	4.344748397	1	0	0	0	0	1	0	1	0	0	0	1	0	NA	NA	FALSE
Presbytis_frontata	chordata	mammalia	cercopithecidae	3	Oriental	Indonesia;Malaysia	1	4.951948271	1	0	0	0	0	1	0	1	0	0	0	1	0	NA	NA	FALSE
Presbytis_rubicunda	chordata	mammalia	cercopithecidae	3	Oriental	Brunei;Indonesia;Malaysia	1	4.901381836	1	0	0	0	0	1	0	1	0	0	0	1	0	NA	NA	FALSE
Presbytis_thomasi	chordata	mammalia	cercopithecidae	3	Oriental	Indonesia	1	4.399057266	1	0	0	0	0	1	0	1	0	0	0	1	0	NA	NA	FALSE
Sclerocactus_brevispinus	tracheophyta	magnoliopsida	cactaceae	5	NA	NA	NA	NA	1	1	0	0	0	1	0	1	0	0	0	1	0	1	NA	FALSE
Sclerocactus_sileri	tracheophyta	magnoliopsida	cactaceae	3	NA	NA	NA	NA	1	1	0	0	0	0	0	1	0	0	0	1	0	1	NA	FALSE
Priodontes_maximus	chordata	mammalia	chlamyphoridae	3	Neotropical;Panamanian	Argentina;Bolivia;Brazil;Colombia;Ecuador;French Guiana;Guyana;Paraguay;Peru;Suriname;Venezuela	0	22.00882056	1	1	0	0	0	0	1	1	0	1	0	1	1	1	NA	FALSE
Prionailurus_planiceps	chordata	mammalia	felidae	4	Oriental	Brunei;Indonesia;Malaysia;Thailand	0	10.69129886	1	0	0	1	0	1	0	1	0	0	0	1	0	NA	NA	FALSE
Prionailurus_viverrinus	chordata	mammalia	felidae	3	Oriental;Sino-Japanese	Bangladesh;Bhutan;Cambodia;India;Myanmar;Nepal;Pakistan;Sri Lanka;Thailand	0	9.882660084	1	0	0	0	0	1	1	1	0	1	0	1	1	NA	NA	FALSE
Procapra_przewalskii	chordata	mammalia	bovidae	4	Palearctic;Sino-Japanese	China	0	7.430815627	1	0	0	0	0	0	0	0	0	1	0	0	0	NA	NA	FALSE
Procolobus_verus	chordata	mammalia	cercopithecidae	3	Afrotropical	Benin;Côte d'Ivoire;Ghana;Guinea;Liberia;Nigeria;Sierra Leone;Togo	0	8.694730664	1	1	0	0	0	0	1	1	0	0	0	1	1	1	NA	FALSE
Piliocolobus_waldroni	chordata	mammalia	cercopithecidae	5	NA	NA	NA	NA	1	1	0	0	0	1	0	1	0	0	0	1	0	1	NA	FALSE
Piliocolobus_bouvieri	chordata	mammalia	cercopithecidae	4	Afrotropical	Democratic Republic of the Congo;Republic of Congo	0	NA	NA	0	NA	NA	NA	NA	0	1	0	0	0	1	NA	NA	NA	FALSE
Piliocolobus_foai	chordata	mammalia	cercopithecidae	4	Afrotropical	Democratic Republic of the Congo	0	NA	1	0	0	0	0	0	0	1	0	0	0	1	0	NA	NA	FALSE
Piliocolobus_oustaleti	chordata	mammalia	cercopithecidae	3	Afrotropical	Cameroon;Central African Republic;Democratic Republic of the Congo;Republic of Congo;South Sudan	0	NA	NA	0	NA	NA	NA	NA	1	1	0	0	0	1	NA	NA	NA	FALSE
Piliocolobus_tephrosceles	chordata	mammalia	cercopithecidae	4	Afrotropical	Tanzania;Uganda	0	NA	0	0	0	0	0	1	0	1	0	0	0	1	NA	NA	NA	FALSE
Piliocolobus_tholloni	chordata	mammalia	cercopithecidae	3	Afrotropical	Democratic Republic of the Congo;Republic of Congo	0	NA	NA	0	NA	NA	NA	NA	1	1	0	0	0	1	NA	NA	NA	FALSE
Piliocolobus_langi	chordata	mammalia	cercopithecidae	4	Afrotropical	Democratic Republic of the Congo	0	NA	0	0	0	0	0	0	0	1	0	0	0	1	NA	NA	NA	FALSE
Piliocolobus_lulindicus	chordata	mammalia	cercopithecidae	4	Afrotropical	Democratic Republic of the Congo	0	NA	1	0	0	0	0	1	0	1	0	0	0	1	0	NA	NA	FALSE
Procyon_pygmaeus	chordata	mammalia	procyonidae	5	Panamanian	Mexico	0	9.168210877	1	0	1	0	0	0	0	0	1	1	0	0	0	NA	1	FALSE
Proedromys_bedfordi	chordata	mammalia	cricetidae	3	Palearctic;Sino-Japanese	China	0	7.149514168	1	0	0	0	0	1	0	0	0	0	0	0	0	NA	NA	TRUE
Caracal_aurata	chordata	mammalia	felidae	3	Afrotropical	Angola;Burundi;Cameroon;Central African Republic;Côte d'Ivoire;Democratic Republic of the Congo;Equatorial Guinea;Gabon;Ghana;Guinea;Guinea-Bissau;Liberia;Nigeria;Republic of Congo;Rwanda;Sierra Leone;South Sudan;Togo;Uganda	0	9.325829896	1	0	0	0	0	1	1	1	0	0	0	1	1	NA	NA	FALSE
Propithecus_tattersalli	chordata	mammalia	indriidae	5	Madagascan	Madagascar	1	11.61493866	1	0	0	0	1	1	0	1	0	1	0	1	0	NA	NA	FALSE
Propithecus_verreauxi	chordata	mammalia	indriidae	5	Madagascan	Madagascar	1	10.28985365	1	0	1	0	0	1	0	1	0	0	0	1	0	NA	0	FALSE
Propithecus_coquereli	chordata	mammalia	indriidae	5	Madagascan	Madagascar	1	10.51706502	1	0	0	0	0	1	0	1	0	0	0	1	0	NA	NA	FALSE
Propithecus_coronatus	chordata	mammalia	indriidae	5	Madagascan	Madagascar	1	10.90963904	1	0	0	0	0	1	0	1	0	0	0	1	0	NA	NA	FALSE
Propithecus_deckenii	chordata	mammalia	indriidae	5	Madagascan	Madagascar	1	10.26308061	1	0	0	0	0	1	0	1	0	0	0	1	0	NA	NA	FALSE
Propithecus_diadema	chordata	mammalia	indriidae	5	Madagascan	Madagascar	1	10.65361804	1	0	0	0	0	1	0	1	0	0	0	1	0	NA	NA	FALSE
Propithecus_edwardsi	chordata	mammalia	indriidae	4	Madagascan	Madagascar	1	10.68691974	1	0	0	0	0	1	0	1	0	0	0	1	0	NA	NA	FALSE
Propithecus_candidus	chordata	mammalia	indriidae	5	Madagascan	Madagascar	1	10.90963904	1	0	0	0	0	1	0	1	0	0	0	1	0	NA	NA	FALSE
Propithecus_perrieri	chordata	mammalia	indriidae	5	Madagascan	Madagascar	1	10.42528597	1	0	0	0	0	1	0	1	0	0	0	1	0	NA	NA	FALSE
Prosciurillus_weberi	chordata	mammalia	sciuridae	4	Oriental	Indonesia	1	9.029968232	1	0	0	0	0	1	0	0	0	0	0	0	0	NA	NA	TRUE
Parodia_glaucina	tracheophyta	magnoliopsida	cactaceae	3	NA	NA	NA	NA	1	0	0	0	0	0	0	1	0	0	0	1	0	NA	NA	FALSE
Siccobaccatus_insigniflorus	tracheophyta	magnoliopsida	cactaceae	4	NA	NA	NA	NA	NA	0	NA	NA	NA	NA	0	1	0	0	0	1	NA	NA	NA	FALSE
Micranthocereus_hofackerianus	tracheophyta	magnoliopsida	cactaceae	4	NA	NA	NA	NA	1	0	0	0	0	1	0	1	0	0	0	1	0	NA	NA	FALSE
Arrojadoa_multiflora	tracheophyta	magnoliopsida	cactaceae	4	NA	NA	NA	NA	1	0	0	0	0	0	0	1	0	0	0	1	0	NA	NA	FALSE
Arrojadoa_albiflora	tracheophyta	magnoliopsida	cactaceae	5	NA	NA	NA	NA	1	0	0	0	0	1	0	1	0	0	0	1	0	NA	NA	FALSE
Parodia_permutata	tracheophyta	magnoliopsida	cactaceae	3	NA	NA	NA	NA	1	0	0	0	0	0	0	1	0	0	0	1	0	NA	NA	FALSE
Parodia_gaucha	tracheophyta	magnoliopsida	cactaceae	4	NA	NA	NA	NA	1	0	0	0	0	0	0	1	0	0	0	1	0	NA	NA	FALSE
Discocactus_cangaensis	tracheophyta	magnoliopsida	cactaceae	5	NA	NA	NA	NA	1	0	0	1	0	0	0	1	0	0	0	1	0	NA	NA	FALSE
Discocactus_subterraneo-proliferans	tracheophyta	magnoliopsida	cactaceae	5	NA	NA	NA	NA	1	0	0	0	0	0	0	1	0	0	0	1	0	NA	NA	FALSE
Rhipsalis_triangularis	tracheophyta	magnoliopsida	cactaceae	5	NA	NA	NA	NA	NA	0	NA	NA	NA	NA	0	1	0	0	0	1	NA	NA	NA	FALSE
Coleocephalocereus_uebelmanniorum	tracheophyta	magnoliopsida	cactaceae	4	NA	NA	NA	NA	1	0	0	0	0	0	0	1	0	0	0	1	0	NA	NA	FALSE
Atelopus_ardila	chordata	amphibia	bufonidae	5	NA	NA	NA	7.90768859	1	0	1	0	0	1	0	0	0	0	0	0	0	NA	0	TRUE
Atelopus_gigas	chordata	amphibia	bufonidae	5	NA	NA	NA	7.90768859	1	0	1	0	0	0	0	0	0	0	0	0	0	NA	0	TRUE
Atelopus_orcesi	chordata	amphibia	bufonidae	5	NA	NA	NA	7.90768859	1	0	0	1	0	0	0	0	0	0	0	0	0	NA	NA	TRUE
Atelopus_pastuso	chordata	amphibia	bufonidae	5	NA	NA	NA	7.90768859	1	0	1	0	0	0	0	0	0	0	0	0	0	NA	0	TRUE
Atelopus_podocarpus	chordata	amphibia	bufonidae	5	NA	NA	NA	7.90768859	0	0	1	0	0	1	0	0	0	0	0	0	NA	NA	0	TRUE
Alsodes_norae	chordata	amphibia	alsodidae	4	Neotropical	Chile	0	6.315587406	1	0	0	0	0	1	0	0	0	0	0	0	0	NA	NA	TRUE
Osornophryne_puruanta	chordata	amphibia	bufonidae	4	Neotropical	Ecuador	0	12.45559165	1	0	0	0	0	0	0	0	0	0	0	0	0	NA	NA	TRUE
Bolitoglossa_indio	chordata	amphibia	plethodontidae	4	Panamanian	Nicaragua	0	12.5403924	1	0	0	0	1	0	1	0	0	0	0	0	1	NA	NA	FALSE
Bolitoglossa_insularis	chordata	amphibia	plethodontidae	5	Panamanian	Nicaragua	0	12.5403924	0	0	0	0	1	0	0	0	0	0	0	0	NA	NA	NA	TRUE
Pseudocheirus_occidentalis	chordata	mammalia	pseudocheiridae	5	Australian	Australia	0	17.25540362	1	0	1	0	1	0	0	0	1	0	0	0	0	NA	1	FALSE
Pseudomys_fieldi	chordata	mammalia	muridae	3	Australian	Australia	0	8.293269391	1	0	0	0	1	0	0	1	1	0	0	1	0	NA	NA	FALSE
Pseudomys_fumeus	chordata	mammalia	muridae	3	Australian	Australia	0	7.806886683	1	0	1	0	0	1	0	0	1	0	0	0	0	NA	1	FALSE
Pseudomys_novaehollandiae	chordata	mammalia	muridae	3	Australian	Australia	0	7.703597487	1	0	1	0	0	0	1	0	1	0	0	0	1	NA	1	FALSE
Pseudomys_oralis	chordata	mammalia	muridae	3	Australian	Australia	0	7.878570942	1	0	1	0	0	0	0	0	0	1	0	0	0	NA	0	FALSE
Zamia_restrepoi	tracheophyta	cycadopsida	zamiaceae	5	NA	NA	NA	5.648553986	1	1	0	0	0	0	0	1	0	0	0	1	0	1	NA	FALSE
Hyloxalus_insulatus	chordata	amphibia	dendrobatidae	3	Neotropical	Peru	0	11.89107772	1	0	0	1	0	0	0	0	0	0	0	0	0	NA	NA	TRUE
Pseudophryne_corroboree	chordata	amphibia	myobatrachidae	5	Australian	Australia	0	16.88660678	1	0	1	1	1	0	0	0	0	0	0	0	0	NA	0	TRUE
Pseudophryne_australis	chordata	amphibia	myobatrachidae	3	Australian	Australia	0	16.88660678	1	0	1	1	0	0	0	0	0	0	0	0	0	NA	0	TRUE
Agathis_moorei	tracheophyta	pinopsida	araucariaceae	3	NA	NA	NA	21.27855975	1	0	0	0	0	1	0	0	0	0	0	0	0	NA	NA	TRUE
Pseudoryx_nghetinhensis	chordata	mammalia	bovidae	5	Oriental	Laos;Vietnam	0	13.68	0	1	0	0	1	1	0	1	0	1	0	1	NA	1	NA	FALSE
Atelopus_chirripoensis	chordata	amphibia	bufonidae	5	NA	NA	NA	7.90768859	NA	0	NA	NA	NA	NA	1	0	0	0	0	0	NA	NA	NA	FALSE
Diasporus_ventrimaculatus	chordata	amphibia	eleutherodactylidae	3	Panamanian	Costa Rica	0	18.82617382	1	0	0	0	0	0	1	0	0	0	0	0	1	NA	NA	FALSE
Raorchestes_chlorosomma	chordata	amphibia	rhacophoridae	5	Oriental	India	0	17.44607765	1	0	0	0	0	0	0	0	0	0	0	0	0	NA	NA	TRUE
Raorchestes_kaikatti	chordata	amphibia	rhacophoridae	5	Oriental	India	0	14.74753052	1	0	0	0	0	0	0	0	0	0	0	0	0	NA	NA	TRUE
Raorchestes_marki	chordata	amphibia	rhacophoridae	5	Oriental	India	0	15.53375167	1	0	0	0	0	0	0	0	0	0	0	0	0	NA	NA	TRUE
Raorchestes_sushili	chordata	amphibia	rhacophoridae	5	Oriental	India	0	14.77601938	1	0	0	0	0	0	0	0	0	0	0	0	0	NA	NA	TRUE
Cephalotaxus_mannii	tracheophyta	pinopsida	taxaceae	3	NA	NA	NA	NA	1	0	0	0	0	0	0	0	0	0	0	0	0	NA	NA	TRUE
Mirimiri_acrodonta	chordata	mammalia	pteropodidae	5	Oceanian	Fiji	1	7.264751714	0	0	1	0	1	0	0	0	0	0	0	0	NA	NA	0	TRUE
Pteralopex_anceps	chordata	mammalia	pteropodidae	4	Oceanian	Papua New Guinea;Solomon Islands	1	6.695958305	1	0	0	0	0	0	0	0	0	0	0	0	0	NA	NA	TRUE
Pteralopex_atrata	chordata	mammalia	pteropodidae	4	Oceanian	Solomon Islands	1	7.097977978	0	0	0	0	0	1	0	0	0	0	0	0	NA	NA	NA	TRUE
Pteralopex_pulchra	chordata	mammalia	pteropodidae	5	NA	NA	NA	6.96517875	NA	0	NA	NA	NA	NA	0	0	0	0	0	0	NA	NA	NA	TRUE
Pteromyscus_pulverulentus	chordata	mammalia	sciuridae	4	Oriental	Brunei;Indonesia;Malaysia;Thailand	0	7.335530235	1	0	0	0	0	1	0	0	0	0	0	0	0	NA	NA	TRUE
Pteronura_brasiliensis	chordata	mammalia	mustelidae	4	Neotropical	Bolivia;Brazil;Colombia;Ecuador;French Guiana;Guyana;Paraguay;Peru;Suriname;Venezuela	0	8.16497746	1	0	1	1	0	1	1	1	0	1	0	1	1	NA	0	FALSE
Pteropus_aldabrensis	chordata	mammalia	pteropodidae	4	Madagascan	Seychelles	1	5.451111315	0	0	1	0	1	0	0	1	1	0	0	1	NA	NA	1	FALSE
Pteropus_anetianus	chordata	mammalia	pteropodidae	3	Australian;Oceanian	Vanuatu	0	4.974336174	0	1	0	0	1	0	0	1	0	0	0	1	NA	1	NA	FALSE
Pteropus_caniceps	chordata	mammalia	pteropodidae	3	Oceanian	Indonesia	1	6.253759994	1	0	0	0	0	1	0	1	0	0	0	1	0	NA	NA	FALSE
Pteropus_dasymallus	chordata	mammalia	pteropodidae	3	Oriental	Japan;Philippines;Taiwan	0	5.940174341	1	0	0	0	0	0	0	1	0	0	0	1	0	NA	NA	FALSE
Pteropus_faunulus	chordata	mammalia	pteropodidae	4	Oriental	India	1	6.138389454	1	0	0	0	1	1	0	1	0	1	0	1	0	NA	NA	FALSE
Pteropus_fundatus	chordata	mammalia	pteropodidae	4	Oceanian	Vanuatu	1	5.822427572	1	0	0	0	1	0	0	1	0	0	0	1	0	NA	NA	FALSE
Pteropus_gilliardorum	chordata	mammalia	pteropodidae	3	Oceanian	Papua New Guinea	1	7.691915556	1	0	0	0	1	0	0	1	0	0	0	1	0	NA	NA	FALSE
Pteropus_livingstonii	chordata	mammalia	pteropodidae	5	Madagascan	Comoros	1	6.104717106	1	0	0	0	0	1	0	1	0	1	0	1	0	NA	NA	FALSE
Pteropus_lylei	chordata	mammalia	pteropodidae	3	Oriental	Cambodia;China;Thailand;Vietnam	0	5.745579137	0	0	0	0	0	1	0	1	0	0	0	1	NA	NA	NA	FALSE
Pteropus_mariannus	chordata	mammalia	pteropodidae	4	Oceanian	Guam;Micronesia;Northern Mariana Islands	0	5.245292385	1	1	1	0	1	1	0	1	0	0	0	1	0	1	0	FALSE
Pteropus_melanopogon	chordata	mammalia	pteropodidae	4	Oceanian;Oriental	Indonesia	1	5.37996729	1	0	0	0	0	1	0	1	0	0	0	1	0	NA	NA	FALSE
Pteropus_melanotus	chordata	mammalia	pteropodidae	3	Oriental	Christmas Island;India;Indonesia	1	5.990684015	1	0	1	0	1	1	0	1	0	0	0	1	0	NA	0	FALSE
Pteropus_molossinus	chordata	mammalia	pteropodidae	4	Oceanian	Micronesia	0	5.500363955	1	1	0	0	1	1	0	1	0	0	0	1	0	1	NA	FALSE
Pteropus_niger	chordata	mammalia	pteropodidae	4	Oceanian	Mauritius;Reunion	1	5.369466361	1	0	1	0	1	1	0	1	0	1	0	1	0	NA	0	FALSE
Pteropus_nitendiensis	chordata	mammalia	pteropodidae	4	Oceanian	Solomon Islands	1	5.352299738	1	1	0	0	1	1	0	1	0	0	0	1	0	1	NA	FALSE
Pteropus_ocularis	chordata	mammalia	pteropodidae	3	Oceanian	Indonesia	1	5.786312684	1	0	0	0	0	1	0	1	0	0	0	1	0	NA	NA	FALSE
Pteropus_ornatus	chordata	mammalia	pteropodidae	3	Australian;Oceanian	New Caledonia	1	5.808143175	0	0	1	0	1	1	0	1	0	0	0	1	NA	NA	0	FALSE
Pteropus_pohlei	chordata	mammalia	pteropodidae	3	Oceanian	Indonesia	1	5.482529242	1	1	0	0	0	1	0	1	0	0	0	1	0	1	NA	FALSE
Pteropus_poliocephalus	chordata	mammalia	pteropodidae	3	Australian	Australia	0	5.54242867	1	0	0	1	0	1	1	1	0	0	0	1	1	NA	NA	FALSE
Pteropus_pselaphon	chordata	mammalia	pteropodidae	4	Sino-Japanese	Japan	0	5.380972484	0	0	0	0	1	1	1	1	0	0	0	1	NA	NA	NA	FALSE
Pteropus_rodricensis	chordata	mammalia	pteropodidae	4	Oceanian	Mauritius	0	5.550830275	1	0	0	0	1	1	0	1	0	1	0	1	0	NA	NA	FALSE
Pteropus_rufus	chordata	mammalia	pteropodidae	3	Madagascan	Madagascar	1	5.398278829	1	0	0	0	1	1	0	1	0	1	0	1	0	NA	NA	FALSE
Pteropus_temminckii	chordata	mammalia	pteropodidae	3	Oceanian	Indonesia	1	7.432878875	0	1	0	0	0	1	0	1	0	0	0	1	NA	1	NA	FALSE
Pteropus_tuberculatus	chordata	mammalia	pteropodidae	4	Oceanian	Solomon Islands	1	5.359468685	1	0	0	0	1	1	0	1	0	0	0	1	0	NA	NA	FALSE
Pteropus_voeltzkowi	chordata	mammalia	pteropodidae	3	Afrotropical	Tanzania	0	5.403113446	1	0	1	0	0	1	0	1	1	1	0	1	0	NA	1	FALSE
Gracixalus_quyeti	chordata	amphibia	rhacophoridae	4	Oriental	Laos;Vietnam	0	20.47452003	1	0	0	0	0	1	0	0	0	0	0	0	0	NA	NA	TRUE
Raorchestes_chromasynchysi	chordata	amphibia	rhacophoridae	3	Oriental	India	0	20.49646881	1	0	0	0	0	0	0	0	0	0	0	0	0	NA	NA	TRUE
Pseudophilautus_singu	chordata	amphibia	rhacophoridae	4	Oriental	Sri Lanka	1	12.74670524	1	0	0	1	0	0	0	0	0	0	0	0	0	NA	NA	TRUE
Pseudophilautus_tanu	chordata	amphibia	rhacophoridae	4	Oriental	Sri Lanka	1	16.96400661	1	0	0	1	0	0	0	0	0	0	0	0	0	NA	NA	TRUE
Zamia_erosa	tracheophyta	cycadopsida	zamiaceae	3	NA	NA	NA	6.560674931	1	1	0	0	0	0	0	1	0	0	0	1	0	1	NA	FALSE
Brasilicereus_estevesii	tracheophyta	magnoliopsida	cactaceae	3	NA	NA	NA	NA	1	0	0	0	0	0	0	1	0	0	0	1	0	NA	NA	FALSE
Estevesia_alex-bragae	tracheophyta	magnoliopsida	cactaceae	5	NA	NA	NA	NA	NA	0	NA	NA	NA	NA	0	1	0	0	0	1	NA	NA	NA	FALSE
Punomys_lemminus	chordata	mammalia	cricetidae	3	Neotropical	Bolivia;Chile;Peru	0	5.580980358	0	0	0	0	1	0	0	0	0	0	0	0	NA	NA	NA	TRUE
Xanthophryne_tigerina	chordata	amphibia	bufonidae	5	Oriental	India	0	14.72782931	1	0	0	0	0	1	0	0	0	0	0	0	0	NA	NA	TRUE
Raorchestes_resplendens	chordata	amphibia	rhacophoridae	5	Oriental	India	0	18.03724571	NA	0	NA	NA	NA	NA	0	0	0	0	0	0	NA	NA	NA	TRUE
Anodonthyla_emilei	chordata	amphibia	microhylidae	4	Madagascan	Madagascar	1	24.45029304	0	0	1	0	0	1	0	0	0	0	0	0	NA	NA	0	TRUE
Anodonthyla_jeanbai	chordata	amphibia	microhylidae	4	Madagascan	Madagascar	1	24.45029304	1	0	0	0	0	0	0	0	0	0	0	0	0	NA	NA	TRUE
Anodonthyla_theoi	chordata	amphibia	microhylidae	5	Madagascan	Madagascar	1	24.45029304	1	0	0	0	1	0	1	0	0	0	0	0	1	NA	NA	FALSE
Anodonthyla_vallani	chordata	amphibia	microhylidae	5	Madagascan	Madagascar	1	24.45029304	1	0	0	0	0	0	1	0	0	0	0	0	1	NA	NA	FALSE
Ectopoglossus_confusus	chordata	amphibia	dendrobatidae	4	Neotropical	Ecuador	0	NA	1	0	1	0	0	0	0	0	0	0	0	0	0	NA	0	TRUE
Arthroleptis_perreti	chordata	amphibia	arthroleptidae	4	Afrotropical	Cameroon	0	22.12555269	1	0	0	0	0	0	0	0	0	0	0	0	0	NA	NA	TRUE
Bufo_eichwaldi	chordata	amphibia	bufonidae	3	Palearctic;Saharo-Arabian	Azerbaijan;Caspian Sea;Iran	0	9.880900129	1	0	1	0	0	0	0	0	0	0	0	0	0	NA	0	TRUE
Cryptotriton_sierraminensis	chordata	amphibia	plethodontidae	5	Panamanian	Guatemala	0	22.04280224	1	0	0	0	1	0	0	0	0	0	0	0	0	NA	NA	TRUE
Limnonectes_megastomias	chordata	amphibia	dicroglossidae	3	Oriental	Cambodia;Thailand	0	20.35592913	1	0	0	0	0	0	0	0	0	0	0	0	0	NA	NA	TRUE
Odorrana_geminata	chordata	amphibia	ranidae	3	Oriental	China;Vietnam	0	13.0555286	1	0	0	0	0	0	0	0	0	0	0	0	0	NA	NA	TRUE
Rhaebo_andinophrynoides	chordata	amphibia	bufonidae	3	Neotropical	Colombia;Ecuador	0	18.38790602	0	0	0	0	0	1	0	0	0	0	0	0	NA	NA	NA	TRUE
Camellia_aurea	tracheophyta	magnoliopsida	theaceae	3	NA	NA	NA	NA	1	0	0	0	0	1	0	0	0	0	0	0	0	NA	NA	TRUE
Camellia_crassiphylla	tracheophyta	magnoliopsida	theaceae	5	NA	NA	NA	NA	1	0	0	0	0	0	0	0	0	0	0	0	0	NA	NA	TRUE
Camellia_corallina	tracheophyta	magnoliopsida	theaceae	4	NA	NA	NA	NA	NA	0	NA	NA	NA	NA	0	0	1	0	0	0	NA	NA	NA	FALSE
Camellia_cucphuongensis	tracheophyta	magnoliopsida	theaceae	5	NA	NA	NA	NA	1	0	0	0	0	0	0	0	0	0	0	0	0	NA	NA	TRUE
Camellia_dongnaiensis	tracheophyta	magnoliopsida	theaceae	5	NA	NA	NA	NA	1	0	0	0	0	0	0	0	0	0	0	0	0	NA	NA	TRUE
Camellia_flava	tracheophyta	magnoliopsida	theaceae	5	NA	NA	NA	NA	1	1	0	1	0	0	0	0	0	0	0	0	0	0	NA	TRUE
Camellia_gracilipes	tracheophyta	magnoliopsida	theaceae	3	NA	NA	NA	NA	1	0	0	0	0	0	0	0	0	0	0	0	0	NA	NA	TRUE
Camellia_petelotii	tracheophyta	magnoliopsida	theaceae	4	NA	NA	NA	NA	1	0	0	0	0	0	0	0	0	0	0	0	0	NA	NA	TRUE
Camellia_piquetiana	tracheophyta	magnoliopsida	theaceae	5	NA	NA	NA	NA	1	0	0	0	0	0	0	0	0	0	0	0	0	NA	NA	TRUE
Camellia_pubicosta	tracheophyta	magnoliopsida	theaceae	4	NA	NA	NA	NA	1	0	0	0	0	1	0	0	0	0	0	0	0	NA	NA	TRUE
Camellia_rosmannii	tracheophyta	magnoliopsida	theaceae	5	NA	NA	NA	NA	1	1	0	0	0	0	0	0	0	0	0	0	0	0	NA	TRUE
Camellia_rubriflora	tracheophyta	magnoliopsida	theaceae	5	NA	NA	NA	NA	1	0	0	0	0	0	0	0	0	0	0	0	0	NA	NA	TRUE
Camellia_thailandica	tracheophyta	magnoliopsida	theaceae	4	NA	NA	NA	NA	1	0	0	0	0	1	1	0	0	0	0	0	1	NA	NA	FALSE
Camellia_tonkinensis	tracheophyta	magnoliopsida	theaceae	4	Oriental	Vietnam	0	NA	1	0	0	0	0	1	0	0	0	0	0	0	0	NA	NA	TRUE
Magnolia_nana	tracheophyta	magnoliopsida	magnoliaceae	4	Oriental	China;Vietnam	0	NA	NA	0	NA	NA	NA	NA	0	0	0	0	0	0	NA	NA	NA	TRUE
Magnolia_sirindhorniae	tracheophyta	magnoliopsida	magnoliaceae	4	Oriental	Laos;Thailand	0	NA	0	0	0	0	0	1	0	0	0	0	0	0	NA	NA	NA	TRUE
Magnolia_blaoensis	tracheophyta	magnoliopsida	magnoliaceae	3	NA	NA	NA	NA	0	0	0	0	0	1	0	0	0	0	0	0	NA	NA	NA	TRUE
Magnolia_thailandica	tracheophyta	magnoliopsida	magnoliaceae	3	Oriental	Laos;Myanmar;Thailand	0	NA	0	0	0	0	0	1	0	0	0	0	0	0	NA	NA	NA	TRUE
Magnolia_annamensis	tracheophyta	magnoliopsida	magnoliaceae	3	NA	NA	NA	NA	NA	0	NA	NA	NA	NA	0	0	0	0	0	0	NA	NA	NA	TRUE
Magnolia_rufibarbata	tracheophyta	magnoliopsida	magnoliaceae	4	NA	NA	NA	NA	NA	0	NA	NA	NA	NA	0	0	0	0	0	0	NA	NA	NA	TRUE
Magnolia_hongheensis	tracheophyta	magnoliopsida	magnoliaceae	3	Oriental	China;Vietnam	0	NA	0	0	0	0	0	1	0	0	0	0	0	0	NA	NA	NA	TRUE
Magnolia_shiluensis	tracheophyta	magnoliopsida	magnoliaceae	4	Oriental	China	1	NA	1	0	0	0	0	0	0	0	0	0	0	0	0	NA	NA	TRUE
Magnolia_lucida	tracheophyta	magnoliopsida	magnoliaceae	4	Oriental	China;Vietnam	0	NA	1	0	0	0	1	0	0	0	0	0	0	0	0	NA	NA	TRUE
Magnolia_dawsoniana	tracheophyta	magnoliopsida	magnoliaceae	4	Sino-Japanese	China	0	NA	0	0	0	0	0	1	0	0	0	0	0	0	NA	NA	NA	TRUE
Magnolia_albosericea	tracheophyta	magnoliopsida	magnoliaceae	3	NA	NA	NA	NA	NA	0	NA	NA	NA	NA	0	0	0	0	0	0	NA	NA	NA	TRUE
Magnolia_ventii	tracheophyta	magnoliopsida	magnoliaceae	4	Oriental	China;Vietnam	0	NA	NA	0	NA	NA	NA	NA	0	0	0	0	0	0	NA	NA	NA	TRUE
Magnolia_rajaniana	tracheophyta	magnoliopsida	magnoliaceae	3	NA	NA	NA	NA	NA	0	NA	NA	NA	NA	0	0	0	0	0	0	NA	NA	NA	TRUE
Podocarpus_buchii	tracheophyta	pinopsida	podocarpaceae	4	NA	NA	NA	7.881116803	1	0	0	0	0	0	0	0	0	0	0	0	0	NA	NA	TRUE
Podocarpus_angustifolius	tracheophyta	pinopsida	podocarpaceae	3	NA	NA	NA	4.9963253	1	0	0	0	0	0	0	0	0	0	0	0	0	NA	NA	TRUE
Rana_latastei	chordata	amphibia	ranidae	3	Palearctic	Croatia;Italy;Slovenia;Switzerland	0	15.0602322	1	0	1	1	0	1	0	0	0	0	0	1	0	NA	0	FALSE
Taxus_mairei	tracheophyta	pinopsida	taxaceae	3	NA	NA	NA	20.57761338	0	0	0	0	0	0	0	1	0	0	0	1	NA	NA	NA	FALSE
Babina_holsti	chordata	amphibia	ranidae	4	Oriental	Japan	1	9.643956561	1	0	0	0	0	1	0	0	0	0	0	0	0	NA	NA	TRUE
Babina_subaspera	chordata	amphibia	ranidae	4	Oriental	Japan	0	19.14658945	1	0	1	0	0	1	0	0	0	0	0	0	0	NA	0	TRUE
Rana_muscosa	chordata	amphibia	ranidae	4	Nearctic	United States	0	13.76720046	1	0	1	1	1	1	0	0	0	0	0	0	0	NA	0	TRUE
Rana_pretiosa	chordata	amphibia	ranidae	3	Nearctic	Canada;United States	0	14.63402073	1	0	1	0	0	0	0	0	0	0	1	0	0	NA	0	FALSE
Lithobates_subaquavocalis	chordata	amphibia	ranidae	5	Nearctic	United States	0	NA	1	0	1	1	0	0	0	0	0	0	1	0	0	NA	0	FALSE
Camellia_azalea	tracheophyta	magnoliopsida	theaceae	5	NA	NA	NA	NA	1	1	0	0	0	0	0	0	0	1	0	0	0	0	NA	FALSE
Camellia_cattienensis	tracheophyta	magnoliopsida	theaceae	3	NA	NA	NA	NA	1	0	0	0	0	0	0	0	0	0	0	0	0	NA	NA	TRUE
Rana_pyrenaica	chordata	amphibia	ranidae	4	Palearctic	France;Spain	0	13.01118012	1	0	0	1	1	1	0	0	0	0	0	1	0	NA	NA	FALSE
Camellia_luteocerata	tracheophyta	magnoliopsida	theaceae	3	NA	NA	NA	NA	1	0	0	0	0	0	0	0	0	0	0	0	0	NA	NA	TRUE
Camellia_maiana	tracheophyta	magnoliopsida	theaceae	5	NA	NA	NA	NA	1	0	0	0	0	0	0	0	0	0	0	0	0	NA	NA	TRUE
Torreya_fargesii	tracheophyta	pinopsida	taxaceae	3	NA	NA	NA	23.31276937	1	0	0	0	0	1	0	0	0	0	0	0	0	NA	NA	TRUE
Leptobrachella_applebyi	chordata	amphibia	megophryidae	4	Oriental	Vietnam	0	NA	1	0	0	0	0	0	0	0	0	0	0	0	0	NA	NA	TRUE
Ranodon_sibiricus	chordata	amphibia	hynobiidae	4	Palearctic	China;Kazakhstan	0	17.64750064	1	0	1	1	1	1	0	0	0	1	0	1	0	NA	0	FALSE
Rattus_burrus	chordata	mammalia	muridae	4	Oriental	India	0	4.158952669	1	0	0	0	1	1	0	0	0	0	0	0	0	NA	NA	TRUE
Aproteles_bulmerae	chordata	mammalia	pteropodidae	5	Oceanian	Papua New Guinea	1	10.70589115	1	0	0	0	0	1	0	0	0	0	0	0	0	NA	NA	TRUE
Rattus_hainaldi	chordata	mammalia	muridae	4	Oriental	Indonesia	1	5.487189324	1	0	1	0	0	0	0	0	0	0	0	0	0	NA	0	TRUE
Rattus_hoogerwerfi	chordata	mammalia	muridae	3	Oriental	Indonesia	1	4.911142112	NA	0	NA	NA	NA	NA	0	0	0	0	0	0	NA	NA	NA	TRUE
Rattus_lugens	chordata	mammalia	muridae	3	Oriental	Indonesia	0	4.125136637	1	0	1	0	0	1	0	0	0	0	0	0	0	NA	0	TRUE
Callulina_hanseni	chordata	amphibia	brevicipitidae	5	Afrotropical	Tanzania	0	19.08264075	1	0	0	0	0	0	0	0	0	0	0	0	0	NA	NA	TRUE
Callulina_kanga	chordata	amphibia	brevicipitidae	5	Afrotropical	Tanzania	0	19.08264075	NA	0	NA	NA	NA	NA	1	0	0	0	0	0	NA	NA	NA	FALSE
Callulina_laphami	chordata	amphibia	brevicipitidae	5	Afrotropical	Tanzania	0	19.08264075	1	0	0	0	0	0	0	0	0	0	0	0	0	NA	NA	TRUE
Callulina_shengena	chordata	amphibia	brevicipitidae	5	Afrotropical	Tanzania	0	19.08264075	NA	0	NA	NA	NA	NA	1	0	0	0	0	0	NA	NA	NA	FALSE
Callulina_stanleyi	chordata	amphibia	brevicipitidae	5	Afrotropical	Tanzania	0	19.08264075	1	0	0	0	0	0	1	0	0	0	0	0	1	NA	NA	FALSE
Ranitomeya_summersi	chordata	amphibia	dendrobatidae	4	Neotropical	Peru	0	14.83752411	1	1	0	0	0	0	0	1	0	0	0	1	0	1	NA	FALSE
Ranitomeya_benedicta	chordata	amphibia	dendrobatidae	3	Neotropical	Peru	0	14.83752411	1	0	0	0	0	0	0	1	0	0	0	1	0	NA	NA	FALSE
Rattus_montanus	chordata	mammalia	muridae	4	Oriental	Sri Lanka	1	5.107728554	1	0	0	0	0	1	0	0	0	0	0	0	0	NA	NA	TRUE
Calumma_tarzan	chordata	reptilia	chamaeleonidae	5	Madagascan	Madagascar	1	14.13554775	1	0	0	0	0	0	0	1	0	0	0	1	0	NA	NA	FALSE
Rattus_palmarum	chordata	mammalia	muridae	3	Oriental	India	0	4.288700032	1	0	0	0	1	0	0	0	0	0	0	0	0	NA	NA	TRUE
Rattus_ranjiniae	chordata	mammalia	muridae	4	Oriental	India	0	4.908117736	1	0	0	1	0	1	0	0	0	0	0	0	0	NA	NA	TRUE
Rattus_simalurensis	chordata	mammalia	muridae	4	Oriental	Indonesia	0	4.393545713	1	0	1	0	0	1	0	0	0	0	0	0	0	NA	0	TRUE
Rattus_stoicus	chordata	mammalia	muridae	3	Oriental	India	1	4.898624445	NA	0	NA	NA	NA	NA	0	0	0	0	0	0	NA	NA	NA	TRUE
Magnolia_allenii	tracheophyta	magnoliopsida	magnoliaceae	4	NA	NA	NA	NA	1	0	0	0	0	0	0	0	0	0	0	0	0	NA	NA	TRUE
Magnolia_angustioblonga	tracheophyta	magnoliopsida	magnoliaceae	4	Sino-Japanese	China	0	NA	NA	0	NA	NA	NA	NA	0	0	0	0	0	0	NA	NA	NA	TRUE
Magnolia_arcabucoana	tracheophyta	magnoliopsida	magnoliaceae	4	NA	NA	NA	NA	1	0	0	0	0	0	0	0	0	0	0	0	0	NA	NA	TRUE
Magnolia_argyrothricha	tracheophyta	magnoliopsida	magnoliaceae	4	NA	NA	NA	NA	1	0	0	0	0	1	0	0	0	0	0	0	0	NA	NA	TRUE
Redunca_fulvorufula	chordata	mammalia	bovidae	4	Afrotropical	Botswana;Cameroon;Ethiopia;Kenya;Lesotho;Mozambique;Nigeria;South Africa;South Sudan;Swaziland;Tanzania;Uganda	0	10.12439011	NA	NA	NA	NA	NA	NA	0	0	0	0	0	0	NA	NA	NA	TRUE
Magnolia_chimantensis	tracheophyta	magnoliopsida	magnoliaceae	5	NA	NA	NA	NA	1	0	0	0	0	0	1	0	0	0	0	0	1	NA	NA	FALSE
Magnolia_chocoensis	tracheophyta	magnoliopsida	magnoliaceae	4	NA	NA	NA	NA	1	0	0	0	0	0	0	0	0	0	0	0	0	NA	NA	TRUE
Magnolia_crassipes	tracheophyta	magnoliopsida	magnoliaceae	4	Oriental;Sino-Japanese	China	0	NA	NA	0	NA	NA	NA	NA	0	0	0	0	0	0	NA	NA	NA	TRUE
Magnolia_decidua	tracheophyta	magnoliopsida	magnoliaceae	4	Sino-Japanese	China	0	NA	0	1	0	0	0	0	0	0	0	0	0	0	NA	0	NA	TRUE
Magnolia_dodecapetala	tracheophyta	magnoliopsida	magnoliaceae	3	Neotropical;Panamanian	Dominica;Guadeloupe;Martinique;Saint Vincent and the Grenadines;Trinidad and Tobago	1	NA	1	0	0	0	1	1	0	0	0	0	0	0	0	NA	NA	TRUE
Magnolia_domingensis	tracheophyta	magnoliopsida	magnoliaceae	5	Panamanian	Dominican Republic	1	NA	1	0	0	0	0	1	0	0	0	0	0	0	0	NA	NA	TRUE
Magnolia_ekmanii	tracheophyta	magnoliopsida	magnoliaceae	5	Panamanian	Haiti	1	NA	1	0	0	0	1	1	0	0	0	0	0	0	0	NA	NA	TRUE
Magnolia_emarginata	tracheophyta	magnoliopsida	magnoliaceae	5	NA	NA	NA	NA	1	0	0	0	1	1	0	0	0	0	0	0	0	NA	NA	TRUE
Magnolia_hamorii	tracheophyta	magnoliopsida	magnoliaceae	4	Panamanian	Dominican Republic;Haiti	1	NA	1	0	0	0	0	1	0	0	0	0	0	0	0	NA	NA	TRUE
Magnolia_irwiniana	tracheophyta	magnoliopsida	magnoliaceae	4	Neotropical	Brazil	0	NA	NA	0	NA	NA	NA	NA	0	0	0	0	0	0	NA	NA	NA	TRUE
Magnolia_krusei	tracheophyta	magnoliopsida	magnoliaceae	4	NA	NA	NA	NA	NA	0	NA	NA	NA	NA	0	0	0	0	0	0	NA	NA	NA	TRUE
Magnolia_kwangsiensis	tracheophyta	magnoliopsida	magnoliaceae	3	Oriental;Sino-Japanese	China;Vietnam	0	NA	NA	NA	NA	NA	NA	NA	0	0	0	0	0	0	NA	NA	NA	TRUE
Magnolia_lacei	tracheophyta	magnoliopsida	magnoliaceae	4	Oriental	China;Vietnam	0	NA	NA	0	NA	NA	NA	NA	0	0	0	0	0	0	NA	NA	NA	TRUE
Magnolia_lenticellata	tracheophyta	magnoliopsida	magnoliaceae	4	NA	NA	NA	NA	NA	0	NA	NA	NA	NA	0	0	0	0	0	0	NA	NA	NA	TRUE
Magnolia_longipedunculata	tracheophyta	magnoliopsida	magnoliaceae	5	NA	NA	NA	NA	NA	0	NA	NA	NA	NA	0	0	0	0	0	0	NA	NA	NA	TRUE
Magnolia_mannii	tracheophyta	magnoliopsida	magnoliaceae	3	NA	NA	NA	NA	NA	0	NA	NA	NA	NA	0	0	0	0	0	0	NA	NA	NA	TRUE
Magnolia_mexicana	tracheophyta	magnoliopsida	magnoliaceae	3	NA	NA	NA	NA	1	0	0	0	0	0	0	0	0	0	0	0	0	NA	NA	TRUE
Magnolia_morii	tracheophyta	magnoliopsida	magnoliaceae	4	Panamanian	Panama	0	NA	NA	0	NA	NA	NA	NA	0	0	0	0	0	0	NA	NA	NA	TRUE
Magnolia_neillii	tracheophyta	magnoliopsida	magnoliaceae	4	NA	NA	NA	NA	NA	0	NA	NA	NA	NA	0	0	0	0	0	0	NA	NA	NA	TRUE
Magnolia_pallescens	tracheophyta	magnoliopsida	magnoliaceae	4	Panamanian	Dominican Republic;Haiti	1	NA	1	0	0	0	0	1	0	0	0	0	0	0	0	NA	NA	TRUE
Magnolia_pealiana	tracheophyta	magnoliopsida	magnoliaceae	4	Oriental;Sino-Japanese	India	0	NA	0	0	0	0	0	1	0	0	0	0	0	0	NA	NA	NA	TRUE
Magnolia_pleiocarpa	tracheophyta	magnoliopsida	magnoliaceae	5	NA	NA	NA	NA	1	0	0	0	0	0	0	0	0	0	0	0	0	NA	NA	TRUE
Magnolia_portoricensis	tracheophyta	magnoliopsida	magnoliaceae	4	Panamanian	Puerto Rico	1	NA	0	0	0	0	0	0	0	0	0	0	0	0	NA	NA	NA	TRUE
Magnolia_sharpii	tracheophyta	magnoliopsida	magnoliaceae	4	Panamanian	Mexico	0	NA	1	0	0	0	0	0	0	0	0	0	0	0	0	NA	NA	TRUE
Magnolia_silvioi	tracheophyta	magnoliopsida	magnoliaceae	4	Neotropical;Panamanian	Colombia	0	NA	1	0	0	0	0	0	0	0	0	0	0	0	0	NA	NA	TRUE
Magnolia_splendens	tracheophyta	magnoliopsida	magnoliaceae	4	Panamanian	Puerto Rico	1	NA	0	0	0	0	0	0	0	0	0	0	0	0	NA	NA	NA	TRUE
Reithrodontomys_raviventris	chordata	mammalia	cricetidae	4	Nearctic	United States	0	7.787368169	1	0	1	1	0	0	0	0	0	0	0	0	0	NA	0	TRUE
Magnolia_stellata	tracheophyta	magnoliopsida	magnoliaceae	4	NA	NA	NA	NA	1	0	0	0	0	1	0	0	0	0	0	0	0	NA	NA	TRUE
Magnolia_striatifolia	tracheophyta	magnoliopsida	magnoliaceae	4	Neotropical	Colombia;Ecuador	0	NA	1	0	0	0	0	0	0	0	0	0	0	0	0	NA	NA	TRUE
Magnolia_tamaulipana	tracheophyta	magnoliopsida	magnoliaceae	4	Nearctic	Mexico	0	NA	1	0	0	0	1	0	0	0	0	0	0	0	0	NA	NA	TRUE
Reithrodontomys_hirsutus	chordata	mammalia	cricetidae	3	Nearctic	Mexico	0	9.428837863	NA	0	NA	NA	NA	NA	0	0	0	0	0	0	NA	NA	NA	TRUE
Reithrodontomys_spectabilis	chordata	mammalia	cricetidae	5	Panamanian	Mexico	0	8.158702234	0	0	1	0	1	1	0	0	1	0	0	0	NA	NA	1	FALSE
Reithrodontomys_tenuirostris	chordata	mammalia	cricetidae	4	Panamanian	Guatemala;Mexico	0	7.992519977	0	0	0	0	0	1	0	0	0	0	0	0	NA	NA	NA	TRUE
Betula_chichibuensis	tracheophyta	magnoliopsida	betulaceae	5	NA	NA	NA	NA	0	0	1	0	0	1	0	0	0	0	0	0	NA	NA	0	TRUE
Ostrya_chisosensis	tracheophyta	magnoliopsida	betulaceae	5	NA	NA	NA	NA	0	0	0	0	1	1	0	0	0	0	0	0	NA	NA	NA	TRUE
Corylus_colchica	tracheophyta	magnoliopsida	betulaceae	3	Palearctic	Georgia	0	NA	1	0	0	0	0	1	0	0	0	0	0	0	0	NA	NA	TRUE
Dendrotriton_chujorum	chordata	amphibia	plethodontidae	5	Panamanian	Guatemala	0	21.1274269	1	0	0	0	1	0	0	0	0	0	0	0	0	NA	NA	TRUE
Dendrotriton_kekchiorum	chordata	amphibia	plethodontidae	5	Panamanian	Guatemala	0	21.1274269	1	0	0	0	0	0	0	0	0	0	0	0	0	NA	NA	TRUE
Bolitoglossa_daryorum	chordata	amphibia	plethodontidae	4	Panamanian	Guatemala	0	12.5403924	1	0	0	1	1	0	0	0	0	0	0	0	0	NA	NA	TRUE
Bolitoglossa_suchitanensis	chordata	amphibia	plethodontidae	5	Panamanian	Guatemala	0	12.5403924	1	0	0	0	1	0	0	0	0	0	0	0	0	NA	NA	TRUE
Bolitoglossa_tzultacaj	chordata	amphibia	plethodontidae	5	Panamanian	Guatemala	0	12.5403924	1	0	0	0	0	0	0	0	0	0	0	0	0	NA	NA	TRUE
Bolitoglossa_xibalba	chordata	amphibia	plethodontidae	4	Panamanian	Guatemala	0	12.5403924	1	0	0	0	1	0	0	0	0	0	0	0	0	NA	NA	TRUE
Rhagomys_rufescens	chordata	mammalia	cricetidae	3	Neotropical	Brazil	0	5.417477347	1	0	0	0	0	1	1	0	0	0	0	0	1	NA	NA	FALSE
Betula_klokovii	tracheophyta	magnoliopsida	betulaceae	5	Palearctic	Ukraine	0	NA	1	0	0	0	0	1	0	0	0	0	0	0	0	NA	NA	TRUE
Carpinus_hebestroma	tracheophyta	magnoliopsida	betulaceae	5	NA	NA	NA	NA	0	0	0	0	1	1	0	0	0	0	0	0	NA	NA	NA	TRUE
Ostrya_trichocarpa	tracheophyta	magnoliopsida	betulaceae	4	NA	NA	NA	NA	NA	0	NA	NA	NA	NA	0	0	0	0	0	0	NA	NA	NA	TRUE
Betula_megrelica	tracheophyta	magnoliopsida	betulaceae	4	NA	NA	NA	NA	1	0	0	0	0	0	0	0	0	0	0	0	0	NA	NA	TRUE
Carpinus_tientaiensis	tracheophyta	magnoliopsida	betulaceae	5	NA	NA	NA	NA	NA	0	NA	NA	NA	NA	0	0	0	0	0	0	NA	NA	NA	TRUE
Alnus_henryi	tracheophyta	magnoliopsida	betulaceae	5	NA	NA	NA	NA	0	0	0	0	1	1	0	0	0	0	0	0	NA	NA	NA	TRUE
Ostryopsis_nobilis	tracheophyta	magnoliopsida	betulaceae	3	NA	NA	NA	NA	1	0	0	0	0	0	0	0	0	0	0	0	0	NA	NA	TRUE
Rheithrosciurus_macrotis	chordata	mammalia	sciuridae	3	Oriental	Brunei;Indonesia;Malaysia	1	6.252408391	1	0	0	0	0	1	0	0	0	0	0	0	0	NA	NA	TRUE
Tachiramantis_lassoalcalai	chordata	amphibia	craugastoridae	3	Neotropical	Venezuela	0	NA	NA	0	NA	NA	NA	NA	1	0	0	0	0	0	NA	NA	NA	FALSE
Pristimantis_rivasi	chordata	amphibia	craugastoridae	3	Neotropical	Colombia;Venezuela	0	16.42792702	1	0	0	1	0	0	1	0	0	0	0	0	1	NA	NA	FALSE
Magnolia_pugana	tracheophyta	magnoliopsida	magnoliaceae	4	Nearctic	Mexico	0	NA	1	0	0	0	0	0	0	0	0	0	0	0	0	NA	NA	TRUE
Rheomys_mexicanus	chordata	mammalia	cricetidae	4	Panamanian	Mexico	0	5.964388318	0	0	0	1	0	1	0	0	0	0	0	0	NA	NA	NA	TRUE
Rhinoceros_sondaicus	chordata	mammalia	rhinocerotidae	5	Oriental	Indonesia	1	25.32572861	1	1	0	0	0	1	0	1	1	1	0	1	0	1	NA	FALSE
Rhinoceros_unicornis	chordata	mammalia	rhinocerotidae	3	Oriental;Sino-Japanese	Bangladesh;Bhutan;China;India;Nepal	0	25.32572861	1	1	1	0	1	1	0	1	1	1	1	1	0	1	1	FALSE
Eleutherodactylus_diplasius	chordata	amphibia	eleutherodactylidae	4	Panamanian	Haiti	1	18.18809642	1	0	0	0	0	0	0	0	0	0	0	0	0	NA	NA	TRUE
Eleutherodactylus_notidodes	chordata	amphibia	eleutherodactylidae	4	Panamanian	Dominican Republic;Haiti	1	18.18809642	1	0	0	0	0	0	0	0	0	0	0	0	0	NA	NA	TRUE
Eleutherodactylus_sommeri	chordata	amphibia	eleutherodactylidae	4	Panamanian	Dominican Republic;Haiti	1	19.1953761	1	0	0	0	0	0	0	0	0	0	0	0	0	NA	NA	TRUE
Indochinamon_dangi	arthropoda	malacostraca	potamidae	3	NA	NA	NA	NA	1	0	0	0	0	0	0	0	0	0	0	0	0	NA	NA	TRUE
Rhinoderma_darwinii	chordata	amphibia	rhinodermatidae	4	Neotropical	Argentina;Chile	0	36.381162	1	0	1	1	1	1	0	0	0	0	0	0	0	NA	0	TRUE
Rhinoderma_rufum	chordata	amphibia	rhinodermatidae	5	NA	NA	NA	36.381162	1	0	1	0	1	0	0	0	0	0	0	0	0	NA	0	TRUE
Rhinolophus_mehelyi	chordata	mammalia	rhinolophidae	3	Palearctic;Saharo-Arabian	Akrotiri and Dhekelia;Albania;Algeria;Armenia;Azerbaijan;Bulgaria;Caspian Sea;Cyprus;Egypt;Georgia;Gibraltar;Greece;Iran;Iraq;Israel;Italy;Jordan;Libya;Macedonia;Morocco;Northern Cyprus;Palestina;Portugal;Romania;Russia;Serbia;Spain;Syria;Tunisia;Turkey	0	2.817135287	0	0	0	0	0	1	1	0	0	0	0	1	NA	NA	NA	FALSE
Rhinolophus_canuti	chordata	mammalia	rhinolophidae	3	Oriental	Indonesia	1	2.915683689	1	0	0	0	0	1	0	0	0	0	0	0	0	NA	NA	TRUE
Rhinolophus_cognatus	chordata	mammalia	rhinolophidae	4	Oriental	India	1	6.40620461	NA	0	NA	NA	NA	NA	0	0	0	0	0	0	NA	NA	NA	TRUE
Paramesotriton_longliensis	chordata	amphibia	salamandridae	3	Sino-Japanese	China	0	10.77177731	1	1	0	0	0	1	0	1	0	0	0	1	0	1	NA	FALSE
Megophrys_sangzhiensis	chordata	amphibia	megophryidae	5	Sino-Japanese	China	0	18.89185098	1	0	0	1	0	0	0	0	0	0	0	0	0	NA	NA	TRUE
Rhinolophus_guineensis	chordata	mammalia	rhinolophidae	4	Afrotropical	Côte d'Ivoire;Gambia;Guinea;Guinea-Bissau;Liberia;Senegal;Sierra Leone	0	2.827590324	1	0	0	0	0	1	0	0	0	0	0	0	0	NA	NA	TRUE
Rhinolophus_maclaudi	chordata	mammalia	rhinolophidae	4	Afrotropical	Guinea	0	2.765250884	1	0	0	0	0	0	0	0	0	0	0	0	0	NA	NA	TRUE
Ololygon_belloni	chordata	amphibia	hylidae	4	Neotropical	Brazil	0	NA	NA	0	NA	NA	NA	NA	0	0	0	0	0	0	NA	NA	NA	TRUE
Rhinolophus_rex	chordata	mammalia	rhinolophidae	4	Oriental;Palearctic;Sino-Japanese	China;Hong Kong;Laos;Macao;Myanmar;Vietnam	0	2.980401628	1	0	0	0	0	0	0	0	0	0	0	0	0	NA	NA	TRUE
Rhinopithecus_avunculus	chordata	mammalia	cercopithecidae	5	Oriental	Vietnam	0	4.723540816	1	0	0	0	0	1	0	1	0	0	0	1	0	NA	NA	FALSE
Rhinopithecus_brelichi	chordata	mammalia	cercopithecidae	4	Sino-Japanese	China	0	4.196396965	1	0	0	0	0	1	0	1	0	0	0	1	0	NA	NA	FALSE
Rhinopithecus_roxellana	chordata	mammalia	cercopithecidae	4	Palearctic;Sino-Japanese	China	0	4.192624205	1	0	0	0	0	0	0	1	0	0	0	1	0	NA	NA	FALSE
Rhinopithecus_bieti	chordata	mammalia	cercopithecidae	4	Sino-Japanese	China	0	4.256132017	1	0	0	1	0	1	0	1	0	0	0	1	0	NA	NA	FALSE
Ceuthomantis_smaragdinus	chordata	amphibia	craugastoridae	3	Neotropical	Guyana	0	45.42598292	NA	0	NA	NA	NA	NA	0	0	0	0	0	0	NA	NA	NA	TRUE
Rhogeessa_genowaysi	chordata	mammalia	vespertilionidae	4	Panamanian	Mexico	0	4.838197098	1	0	0	0	1	0	0	0	0	0	0	0	0	NA	NA	TRUE
Rhogeessa_minutilla	chordata	mammalia	vespertilionidae	3	Neotropical;Panamanian	Colombia;Venezuela	0	4.832027922	1	0	0	0	1	0	1	0	0	0	0	0	1	NA	NA	FALSE
Rhogeessa_mira	chordata	mammalia	vespertilionidae	3	Nearctic	Mexico	0	6.386715281	NA	0	NA	NA	NA	NA	0	0	0	0	0	0	NA	NA	NA	TRUE
Rhynchocyon_chrysopygus	chordata	mammalia	macroscelididae	4	Afrotropical	Kenya	0	23.94177186	1	0	0	0	0	1	0	1	1	1	0	0	0	NA	NA	FALSE
Rhynchomeles_prattorum	chordata	mammalia	peramelidae	4	Oceanian	Indonesia	1	10.70815604	1	0	0	0	0	1	0	0	0	0	0	0	0	NA	NA	TRUE
Rhynchomys_isarogensis	chordata	mammalia	muridae	3	Oriental	Philippines	1	3.363751291	1	0	0	0	0	1	0	0	0	0	0	0	0	NA	NA	TRUE
Romerolagus_diazi	chordata	mammalia	leporidae	4	Nearctic	Mexico	0	19.24986762	1	0	1	0	0	1	0	1	0	1	0	1	0	NA	0	FALSE
Boneia_bidens	chordata	mammalia	pteropodidae	3	Oriental	Indonesia	1	NA	1	0	0	0	0	1	0	0	0	0	0	0	0	NA	NA	TRUE
Rousettus_madagascariensis	chordata	mammalia	pteropodidae	3	Madagascan	Madagascar	1	2.741536948	NA	0	NA	NA	NA	NA	0	0	0	0	0	0	NA	NA	NA	TRUE
Rousettus_spinalatus	chordata	mammalia	pteropodidae	3	Oriental	Brunei;Indonesia;Malaysia	1	2.735776658	1	0	0	0	0	1	0	0	0	0	0	0	0	NA	NA	TRUE
Rousettus_obliviosus	chordata	mammalia	pteropodidae	3	Madagascan	Comoros	0	2.721389232	0	0	0	0	0	1	0	0	0	0	0	1	NA	NA	NA	FALSE
Rubrisciurus_rubriventer	chordata	mammalia	sciuridae	3	Oriental	Indonesia	1	12.23671418	1	0	0	0	0	1	0	0	0	0	0	0	0	NA	NA	TRUE
Ruwenzorisorex_suncoides	chordata	mammalia	soricidae	3	Afrotropical	Burundi;Democratic Republic of the Congo;Rwanda;Uganda	0	7.72938212	1	0	0	0	0	1	0	0	0	0	0	0	0	NA	NA	TRUE
Saguinus_leucopus	chordata	mammalia	callitrichidae	4	Neotropical;Panamanian	Colombia	0	4.712315792	1	0	0	0	0	1	0	1	0	1	0	1	0	NA	NA	FALSE
Saguinus_oedipus	chordata	mammalia	callitrichidae	5	Neotropical;Panamanian	Colombia	0	4.115646884	1	0	0	0	0	1	0	1	0	1	1	1	0	NA	NA	FALSE
Saiga_tatarica	chordata	mammalia	bovidae	5	Palearctic	Kazakhstan;Mongolia;Russia;Uzbekistan	0	9.082463277	1	1	0	0	0	1	0	1	0	0	0	1	0	1	NA	FALSE
Saimiri_oerstedii	chordata	mammalia	cebidae	3	Panamanian	Costa Rica;Panama	0	5.585757653	1	0	0	0	0	1	0	1	0	1	0	1	0	NA	NA	FALSE
Saimiri_vanzolinii	chordata	mammalia	cebidae	3	Neotropical	Brazil	0	6.139509247	1	0	0	0	0	1	0	1	0	1	0	1	0	NA	NA	FALSE
Salamandra_lanzai	chordata	amphibia	salamandridae	3	Palearctic	France;Italy	0	13.96540401	1	0	0	0	0	1	0	0	0	0	0	1	0	NA	NA	FALSE
Salanoia_concolor	chordata	mammalia	eupleridae	3	Madagascan	Madagascar	1	15.9919967	1	0	1	0	0	0	0	0	0	0	0	0	0	NA	0	TRUE
Opuntia_abjecta	tracheophyta	magnoliopsida	cactaceae	5	NA	NA	NA	NA	1	0	1	0	0	1	0	1	0	0	0	1	0	NA	0	FALSE
Craugastor_galacticorhinus	chordata	amphibia	craugastoridae	4	Nearctic	Mexico	0	20.00211102	1	0	0	0	0	0	0	0	0	0	0	0	0	NA	NA	TRUE
Setonix_brachyurus	chordata	mammalia	macropodidae	3	Australian	Australia	0	8.916548075	1	0	1	0	1	0	0	0	1	0	0	0	0	NA	1	FALSE
Sicista_armenica	chordata	mammalia	dipodidae	5	Palearctic	Armenia	0	12.06944313	1	0	0	0	0	0	0	0	0	0	0	0	0	NA	NA	TRUE
Sicista_kazbegica	chordata	mammalia	dipodidae	4	Palearctic	Georgia;Russia	0	12.00892804	1	0	0	0	0	0	0	0	0	0	0	0	0	NA	NA	TRUE
Sigmodon_inopinatus	chordata	mammalia	cricetidae	3	Neotropical	Ecuador	0	4.697492066	1	0	0	0	0	1	0	0	0	0	0	0	0	NA	NA	TRUE
Simias_concolor	chordata	mammalia	cercopithecidae	5	Oriental	Indonesia	0	5.761928442	1	0	0	0	0	1	0	1	0	0	0	1	0	NA	NA	FALSE
Callulina_meteora	chordata	amphibia	brevicipitidae	5	Afrotropical	Tanzania	0	19.08264075	1	0	0	0	0	0	0	0	0	0	0	0	0	NA	NA	TRUE
Agathis_borneensis	tracheophyta	pinopsida	araucariaceae	4	NA	NA	NA	22.02090734	1	1	0	0	0	0	0	0	0	0	0	0	0	0	NA	TRUE
Agathis_dammara	tracheophyta	pinopsida	araucariaceae	3	NA	NA	NA	21.63498838	NA	NA	NA	NA	NA	NA	0	0	0	0	0	0	NA	NA	NA	TRUE
Sminthopsis_psammophila	chordata	mammalia	dasyuridae	3	Australian	Australia	0	11.06019111	0	0	1	0	0	0	0	1	1	0	0	1	NA	NA	1	FALSE
Sminthopsis_butleri	chordata	mammalia	dasyuridae	3	Australian	Australia	1	8.694953677	1	0	1	0	0	0	0	0	0	0	0	0	0	NA	0	TRUE
Atopogale_cubana	chordata	mammalia	solenodontidae	4	Panamanian	Cuba	1	61.5334489	0	0	1	0	0	1	0	0	0	0	0	0	NA	NA	0	TRUE
Solenodon_paradoxus	chordata	mammalia	solenodontidae	4	Panamanian	Dominican Republic;Haiti	1	61.5334489	0	0	1	0	0	1	0	0	0	0	0	0	NA	NA	0	TRUE
Solisorex_pearsoni	chordata	mammalia	soricidae	4	Oriental	Sri Lanka	1	7.210954074	1	0	0	0	0	1	0	0	0	0	0	0	0	NA	NA	TRUE
Solomys_ponceleti	chordata	mammalia	muridae	5	Oceanian	Papua New Guinea;Solomon Islands	1	8.61672212	0	0	0	0	0	1	0	0	0	0	0	0	NA	NA	NA	TRUE
Solomys_salebrosus	chordata	mammalia	muridae	4	Oceanian	Papua New Guinea;Solomon Islands	1	8.59924811	0	0	0	0	0	1	0	0	0	0	0	0	NA	NA	NA	TRUE
Solomys_sapientis	chordata	mammalia	muridae	4	Oceanian	Solomon Islands	0	8.424281616	1	0	0	0	0	1	0	0	0	0	0	0	0	NA	NA	TRUE
Sechellophryne_gardineri	chordata	amphibia	sooglossidae	4	Oceanian	Seychelles	1	51.84541603	1	0	1	0	1	0	0	0	0	0	0	0	0	NA	0	TRUE
Sooglossus_sechellensis	chordata	amphibia	sooglossidae	4	Oceanian	Seychelles	1	50.86188903	1	0	1	0	1	0	0	0	0	1	0	0	0	NA	0	FALSE
Trioceros_perreti	chordata	reptilia	chamaeleonidae	4	Afrotropical	Cameroon	0	11.99596363	1	0	0	0	0	0	0	1	0	0	0	1	0	NA	NA	FALSE
Trioceros_serratus	chordata	reptilia	chamaeleonidae	3	Afrotropical	Cameroon;Nigeria	0	12.19098035	1	0	0	0	0	0	0	1	0	0	0	1	0	NA	NA	FALSE
Sorex_pribilofensis	chordata	mammalia	soricidae	4	Nearctic	United States	0	7.619954181	1	0	0	0	0	0	0	0	0	0	0	0	0	NA	NA	TRUE
Sorex_macrodon	chordata	mammalia	soricidae	3	Nearctic;Panamanian	Mexico	0	7.619954181	1	0	0	0	0	1	0	0	0	0	0	0	0	NA	NA	TRUE
Sorex_sclateri	chordata	mammalia	soricidae	5	Panamanian	Mexico	0	7.619954181	1	0	0	0	0	1	0	0	0	0	0	0	0	NA	NA	TRUE
Sorex_stizodon	chordata	mammalia	soricidae	5	Panamanian	Mexico	0	7.619954181	1	0	0	0	0	1	0	0	0	0	0	0	0	NA	NA	TRUE
Sorex_milleri	chordata	mammalia	soricidae	3	Nearctic	Mexico	0	7.619954181	1	0	0	0	0	1	0	0	0	0	0	0	0	NA	NA	TRUE
Spalax_arenarius	chordata	mammalia	spalacidae	4	Palearctic	Ukraine	0	9.92273681	NA	0	NA	NA	NA	NA	0	0	0	0	0	0	NA	NA	NA	TRUE
Archboldomys_luzonensis	chordata	mammalia	muridae	3	Oriental	Philippines	1	5.977066986	1	0	0	0	0	1	0	0	0	0	0	0	0	NA	NA	TRUE
Speleomantes_flavus	chordata	amphibia	plethodontidae	3	Palearctic	Italy	1	16.24232882	1	1	0	0	0	0	0	0	0	0	0	1	0	0	NA	FALSE
Speleomantes_genei	chordata	amphibia	plethodontidae	3	Palearctic	Italy	1	19.81422617	1	1	0	0	0	1	0	0	0	0	0	1	0	0	NA	FALSE
Speleomantes_supramontis	chordata	amphibia	plethodontidae	4	Palearctic	Italy	1	16.15963459	1	1	0	0	0	1	1	0	0	0	0	1	1	0	NA	FALSE
Spermophilus_citellus	chordata	mammalia	sciuridae	4	Palearctic	Austria;Bosnia and Herzegovina;Bulgaria;Croatia;Czech Republic;Greece;Hungary;Macedonia;Moldova;Poland;Romania;Serbia;Slovakia;Turkey;Ukraine	0	3.740347807	1	0	0	0	0	1	1	0	0	0	1	1	1	NA	NA	FALSE
Urocitellus_townsendii	chordata	mammalia	sciuridae	3	Nearctic	United States	0	NA	1	0	0	0	0	1	0	0	0	0	0	0	0	NA	NA	TRUE
Xerospermophilus_perotensis	chordata	mammalia	sciuridae	4	Nearctic	Mexico	0	NA	1	0	0	0	0	1	0	0	0	0	0	0	0	NA	NA	TRUE
Urocitellus_brunneus	chordata	mammalia	sciuridae	4	Nearctic	United States	0	NA	1	0	0	0	0	0	0	0	0	0	0	0	0	NA	NA	TRUE
Urocitellus_endemicus	chordata	mammalia	sciuridae	3	Nearctic	United States	0	NA	NA	0	NA	NA	NA	NA	0	0	0	0	0	0	NA	NA	NA	TRUE
Spilocuscus_papuensis	chordata	mammalia	phalangeridae	3	Oceanian	Indonesia	0	9.873063091	NA	0	NA	NA	NA	NA	0	1	0	0	0	1	NA	NA	NA	FALSE
Spilocuscus_rufoniger	chordata	mammalia	phalangeridae	5	Oceanian	Indonesia;Papua New Guinea	1	9.759894888	1	0	0	0	0	1	0	0	0	0	0	0	0	NA	NA	TRUE
Srilankamys_ohiensis	chordata	mammalia	muridae	3	Oriental	Sri Lanka	1	11.07389362	1	0	1	0	0	1	0	0	0	0	0	0	0	NA	0	TRUE
Nesoromys_ceramicus	chordata	mammalia	muridae	4	Oceanian	Indonesia	1	8.839720263	0	0	1	0	0	1	0	0	0	0	0	0	NA	NA	0	TRUE
Rattus_richardsoni	chordata	mammalia	muridae	3	Oceanian	Indonesia	1	7.233874323	1	0	1	0	1	0	1	0	0	0	0	0	1	NA	0	FALSE
Rattus_vandeuseni	chordata	mammalia	muridae	4	Oceanian	Papua New Guinea	1	7.571970797	1	0	0	0	0	0	0	0	0	0	0	0	0	NA	NA	TRUE
Sturnira_nana	chordata	mammalia	phyllostomidae	4	Neotropical	Ecuador;Peru	0	10.475702	NA	0	NA	NA	NA	NA	0	0	0	0	0	0	NA	NA	NA	TRUE
Suncus_dayi	chordata	mammalia	soricidae	4	Oriental	India	0	6.069311456	1	0	0	0	0	0	0	0	0	0	0	0	0	NA	NA	TRUE
Suncus_fellowesgordoni	chordata	mammalia	soricidae	4	Oriental	Sri Lanka	1	5.896752998	1	0	0	0	0	0	0	0	0	0	0	0	0	NA	NA	TRUE
Suncus_mertensi	chordata	mammalia	soricidae	4	Oriental	Indonesia	1	6.128678785	1	0	0	0	0	1	0	0	0	0	0	0	0	NA	NA	TRUE
Suncus_montanus	chordata	mammalia	soricidae	3	Oriental	India;Sri Lanka	0	6.146716823	1	0	0	0	0	1	0	0	0	0	0	0	0	NA	NA	TRUE
Suncus_zeylanicus	chordata	mammalia	soricidae	4	Oriental	Sri Lanka	1	5.814987041	1	0	0	0	0	1	0	0	0	0	0	0	0	NA	NA	TRUE
Sundamys_maxi	chordata	mammalia	muridae	3	Oriental	Indonesia	1	8.295501822	1	0	0	0	0	1	0	0	0	0	0	0	0	NA	NA	TRUE
Sundasciurus_fraterculus	chordata	mammalia	sciuridae	3	Oriental	Indonesia	0	7.539619146	NA	0	NA	NA	NA	NA	0	0	0	0	0	0	NA	NA	NA	TRUE
Porcula_salvania	chordata	mammalia	suidae	4	Oriental	Bhutan;India	0	10.64150907	1	0	0	0	0	0	0	1	0	1	1	1	0	NA	NA	FALSE
Sus_verrucosus	chordata	mammalia	suidae	4	Oriental	Indonesia	1	8.726994013	1	0	0	0	0	1	0	0	0	1	0	0	0	NA	NA	FALSE
Sus_cebifrons	chordata	mammalia	suidae	5	Oriental	Philippines	1	8.6825267	1	0	1	0	0	1	0	0	0	1	0	0	0	NA	0	FALSE
Sus_philippensis	chordata	mammalia	suidae	3	Oriental	Philippines	1	8.682113677	1	0	1	0	0	1	0	0	0	1	0	0	0	NA	0	FALSE
Syconycteris_carolinae	chordata	mammalia	pteropodidae	3	Oceanian	Indonesia	1	9.308731496	1	0	0	0	0	1	0	0	0	0	0	0	0	NA	NA	TRUE
Arthroleptides_dutoiti	chordata	amphibia	petropedetidae	5	NA	NA	NA	26.0193327	1	0	0	0	0	1	0	0	0	0	0	0	0	NA	NA	TRUE
Sylvilagus_graysoni	chordata	mammalia	leporidae	4	Nearctic	Mexico	0	7.79396198	1	0	1	0	0	0	1	0	0	0	0	0	1	NA	0	FALSE
Sylvilagus_dicei	chordata	mammalia	leporidae	3	Panamanian	Costa Rica	0	7.303307895	1	0	1	0	0	1	0	0	0	0	0	0	0	NA	0	TRUE
Sylvilagus_mansuetus	chordata	mammalia	leporidae	5	Nearctic	Mexico	1	10.44474209	0	0	1	0	0	1	0	0	1	0	0	0	NA	NA	1	FALSE
Sylvilagus_transitionalis	chordata	mammalia	leporidae	3	Nearctic	United States	0	9.496639253	1	0	1	0	1	1	0	0	0	1	0	0	0	NA	0	FALSE
Sylvisorex_isabellae	chordata	mammalia	soricidae	3	Afrotropical	Equatorial Guinea	1	7.968857821	1	0	0	0	0	1	0	0	0	0	0	0	0	NA	NA	TRUE
Sylvisorex_morio	chordata	mammalia	soricidae	4	Afrotropical	Cameroon	0	8.029148227	1	0	0	0	0	1	0	0	0	0	0	0	0	NA	NA	TRUE
Tachyoryctes_macrocephalus	chordata	mammalia	spalacidae	4	Afrotropical	Ethiopia	0	12.54780478	1	0	0	0	0	0	1	0	0	0	0	0	1	NA	NA	FALSE
Taeromys_taerae	chordata	mammalia	muridae	3	Oriental	Indonesia	1	8.415752452	1	0	0	0	0	1	0	0	0	0	0	0	0	NA	NA	TRUE
Neotamias_palmeri	chordata	mammalia	sciuridae	4	Nearctic	United States	0	NA	1	0	1	0	0	1	0	0	0	0	0	0	0	NA	0	TRUE
Neotamias_bulleri	chordata	mammalia	sciuridae	3	Nearctic	Mexico	0	NA	NA	0	NA	NA	NA	NA	0	0	0	0	0	0	NA	NA	NA	TRUE
Tamiasciurus_mearnsi	chordata	mammalia	sciuridae	4	Nearctic	Mexico	0	7.206383391	1	0	1	0	0	1	0	0	0	0	0	0	0	NA	0	TRUE
Taphozous_hildegardeae	chordata	mammalia	emballonuridae	4	Afrotropical	Kenya;Tanzania	0	17.06107478	1	0	0	0	0	1	0	0	0	0	0	0	0	NA	NA	TRUE
Tapirus_bairdii	chordata	mammalia	tapiridae	4	Nearctic;Panamanian	Belize;Colombia;Costa Rica;Guatemala;Honduras;Mexico;Nicaragua;Panama	0	37.49722939	1	0	0	0	0	1	1	1	0	0	0	1	1	NA	NA	FALSE
Tapirus_indicus	chordata	mammalia	tapiridae	4	Oriental	Indonesia;Malaysia;Myanmar;Thailand	0	37.63095761	1	0	0	0	0	1	1	1	0	0	0	1	1	NA	NA	FALSE
Tapirus_pinchaque	chordata	mammalia	tapiridae	4	Neotropical;Panamanian	Colombia;Ecuador;Peru	0	24.39687841	1	0	0	0	0	1	0	1	0	1	0	1	0	NA	NA	FALSE
Tapirus_terrestris	chordata	mammalia	tapiridae	3	Neotropical;Panamanian	Argentina;Bolivia;Brazil;Colombia;Ecuador;French Guiana;Guyana;Paraguay;Peru;Suriname;Venezuela	0	24.39687841	1	1	0	0	0	1	1	1	0	0	1	1	1	1	NA	FALSE
Tarsius_bancanus	chordata	mammalia	tarsiidae	3	Oriental	Brunei;Indonesia;Malaysia	1	14.2056578	1	0	0	1	0	1	0	1	0	0	0	1	0	NA	NA	FALSE
Tarsius_dentatus	chordata	mammalia	tarsiidae	3	Oriental	Indonesia	1	14.19284342	1	0	1	1	0	1	0	1	0	0	0	1	0	NA	0	FALSE
Tarsius_tarsier	chordata	mammalia	tarsiidae	3	Oriental	Indonesia	1	15.19262957	1	0	1	1	0	1	0	1	0	0	0	1	0	NA	0	FALSE
Tarsius_sangirensis	chordata	mammalia	tarsiidae	4	Oriental	Indonesia	0	14.8945932	1	0	0	0	0	1	0	1	0	1	0	1	0	NA	NA	FALSE
Tarsius_pelengensis	chordata	mammalia	tarsiidae	4	Oriental	Indonesia	1	14.93613028	1	0	1	1	0	1	0	1	0	0	0	1	0	NA	0	FALSE
Tarsomys_echinatus	chordata	mammalia	muridae	3	Oriental	Philippines	1	8.081380729	1	0	0	0	0	1	0	0	0	0	0	0	0	NA	NA	TRUE
Arvicola_sapidus	chordata	mammalia	cricetidae	3	Palearctic	Andorra;France;Gibraltar;Italy;Portugal;Spain	0	7.396006157	1	0	1	1	1	1	1	0	0	1	0	1	1	NA	0	FALSE
Taudactylus_acutirostris	chordata	amphibia	myobatrachidae	5	Australian	Australia	0	41.41061596	1	0	1	0	1	1	0	0	0	0	0	0	0	NA	0	TRUE
Taudactylus_eungellensis	chordata	amphibia	myobatrachidae	5	Australian	Australia	0	41.41061596	1	0	1	1	1	1	0	0	0	0	0	0	0	NA	0	TRUE
Taudactylus_pleione	chordata	amphibia	myobatrachidae	5	Australian	Australia	0	41.41061596	1	0	1	0	0	1	0	0	0	0	0	0	0	NA	0	TRUE
Taudactylus_rheophilus	chordata	amphibia	myobatrachidae	5	Australian	Australia	0	41.41061596	1	0	1	0	0	1	0	0	0	0	0	0	0	NA	0	TRUE
Atelopus_nocturnus	chordata	amphibia	bufonidae	5	Neotropical	Colombia	0	7.90768859	NA	0	NA	NA	NA	NA	0	0	0	0	0	0	NA	NA	NA	TRUE
Rhinatrema_shiv	chordata	amphibia	rhinatrematidae	4	Neotropical	Guyana	0	61.49474915	NA	0	NA	NA	NA	NA	0	0	0	0	0	0	NA	NA	NA	TRUE
Telmatobius_peruvianus	chordata	amphibia	telmatobiidae	3	Neotropical	Chile;Peru	0	4.218120225	1	0	0	1	0	0	0	0	0	0	0	0	0	NA	NA	TRUE
Telmatobius_zapahuirensis	chordata	amphibia	telmatobiidae	4	Neotropical	Chile	0	5.253266843	1	0	0	0	0	1	0	0	0	0	0	0	0	NA	NA	TRUE
Telmatobufo_bullocki	chordata	amphibia	calyptocephalellidae	4	Neotropical	Chile	0	35.02131386	1	0	0	1	0	1	0	0	0	0	0	0	0	NA	NA	TRUE
Telmatobufo_venustus	chordata	amphibia	calyptocephalellidae	4	Neotropical	Chile	0	33.56209244	1	0	1	0	0	1	0	0	0	0	0	0	0	NA	0	TRUE
Tetracerus_quadricornis	chordata	mammalia	bovidae	3	Oriental;Sino-Japanese	India;Nepal	0	10.62576723	1	0	0	0	0	0	0	1	0	0	0	1	0	NA	NA	FALSE
Thamnomys_kempi	chordata	mammalia	muridae	3	Afrotropical	Burundi;Democratic Republic of the Congo;Rwanda;Uganda	0	9.515277567	1	0	0	0	0	1	0	0	0	0	0	0	0	NA	NA	TRUE
Thomasomys_bombycinus	chordata	mammalia	cricetidae	3	Neotropical;Panamanian	Colombia	0	3.409485825	NA	0	NA	NA	NA	NA	0	0	0	0	0	0	NA	NA	NA	TRUE
Thomasomys_eleusis	chordata	mammalia	cricetidae	3	Neotropical	Peru	0	3.220982511	1	0	0	0	0	0	0	0	0	0	0	0	0	NA	NA	TRUE
Thomasomys_hylophilus	chordata	mammalia	cricetidae	3	Neotropical;Panamanian	Colombia;Venezuela	0	3.356880098	1	0	0	0	0	1	0	0	0	0	0	0	0	NA	NA	TRUE
Thomasomys_monochromos	chordata	mammalia	cricetidae	3	Neotropical	Colombia	0	3.265276045	1	0	0	0	0	1	0	0	0	0	0	0	0	NA	NA	TRUE
Thomasomys_pyrrhonotus	chordata	mammalia	cricetidae	3	Neotropical	Ecuador;Peru	0	3.319774602	1	0	0	0	0	1	0	0	0	0	0	0	0	NA	NA	TRUE
Thomasomys_rosalinda	chordata	mammalia	cricetidae	4	Neotropical	Peru	0	3.282805406	1	0	0	0	0	1	0	0	0	0	0	0	0	NA	NA	TRUE
Thoropa_lutzi	chordata	amphibia	cycloramphidae	4	Neotropical	Brazil	0	21.90235624	1	0	1	0	0	0	0	0	0	0	0	0	0	NA	0	TRUE
Thoropa_petropolitana	chordata	amphibia	cycloramphidae	3	Neotropical	Brazil	0	21.90235624	1	0	1	0	0	1	0	0	0	0	0	0	0	NA	0	TRUE
Thylogale_brunii	chordata	mammalia	macropodidae	3	Oceanian	Indonesia;Papua New Guinea	1	5.172138827	NA	0	NA	NA	NA	NA	0	0	0	0	0	0	NA	NA	NA	TRUE
Thylogale_calabyi	chordata	mammalia	macropodidae	4	Oceanian	Papua New Guinea	1	5.550233223	0	0	1	0	0	0	0	0	0	0	0	0	NA	NA	0	TRUE
Thylogale_browni	chordata	mammalia	macropodidae	3	Oceanian	Indonesia;Papua New Guinea	1	5.221991765	NA	0	NA	NA	NA	NA	0	0	0	0	0	0	NA	NA	NA	TRUE
Acinonyx_jubatus	chordata	mammalia	felidae	3	Afrotropical;Palearctic;Saharo-Arabian	Algeria;Angola;Benin;Botswana;Burkina Faso;Central African Republic;Chad;Ethiopia;Iran;Kenya;Libya;Mali;Mozambique;Namibia;Niger;Somalia;South Africa;South Sudan;Sudan;Tanzania;Uganda;Zambia;Zimbabwe	0	13.45107629	1	1	0	0	0	1	1	1	0	1	0	1	1	1	NA	FALSE
Tokudaia_muenninki	chordata	mammalia	muridae	5	Oriental	Japan	1	11.77629659	0	0	1	0	0	1	0	0	0	0	0	0	NA	NA	0	TRUE
Tokudaia_osimensis	chordata	mammalia	muridae	4	Oriental	Japan	0	11.38375337	0	0	1	0	0	1	0	0	0	0	0	0	NA	NA	0	TRUE
Tolypeutes_tricinctus	chordata	mammalia	chlamyphoridae	3	Neotropical	Brazil	0	18.3214577	1	0	0	0	0	1	0	0	0	0	0	0	0	NA	NA	TRUE
Tomistoma_schlegelii	chordata	reptilia	crocodylidae	3	Oriental	Brunei;Indonesia;Malaysia	0	NA	1	0	0	0	0	1	0	1	0	1	0	1	0	NA	NA	FALSE
Tomopeas_ravus	chordata	mammalia	molossidae	4	Neotropical	Peru	0	24.36112684	1	0	0	0	0	1	0	0	0	0	0	0	0	NA	NA	TRUE
Trachypithecus_auratus	chordata	mammalia	cercopithecidae	3	Oriental	Indonesia	1	3.893015621	1	0	0	0	0	0	0	1	0	0	0	1	0	NA	NA	FALSE
Trachypithecus_cristatus	chordata	mammalia	cercopithecidae	3	Oriental	Brunei;Indonesia;Malaysia	1	3.963055	1	0	0	0	0	1	0	1	0	0	0	1	0	NA	NA	FALSE
Trachypithecus_geei	chordata	mammalia	cercopithecidae	4	Oriental;Sino-Japanese	Bhutan;India	0	3.660584974	1	0	0	0	0	1	0	1	0	0	0	1	0	NA	NA	FALSE
Trachypithecus_obscurus	chordata	mammalia	cercopithecidae	4	Oriental	Malaysia;Myanmar;Thailand	0	3.981561741	1	0	0	0	0	1	1	1	0	0	0	1	1	NA	NA	FALSE
Trachypithecus_phayrei	chordata	mammalia	cercopithecidae	4	Oriental;Sino-Japanese	Bangladesh;China;India;Laos;Myanmar;Thailand;Vietnam	0	3.933980198	1	0	0	0	0	1	0	1	0	0	0	1	0	NA	NA	FALSE
Trachypithecus_pileatus	chordata	mammalia	cercopithecidae	3	Oriental;Sino-Japanese	Bangladesh;Bhutan;India;Myanmar	0	3.614730371	1	0	0	0	0	1	0	1	0	0	0	1	0	NA	NA	FALSE
Semnopithecus_vetulus	chordata	mammalia	cercopithecidae	4	Oriental	Sri Lanka	1	NA	1	0	0	0	0	1	0	1	0	1	0	1	0	NA	NA	FALSE
Trachypithecus_delacouri	chordata	mammalia	cercopithecidae	5	Oriental	Vietnam	0	4.074296015	1	0	0	0	0	0	0	1	0	1	0	1	0	NA	NA	FALSE
Trachypithecus_laotum	chordata	mammalia	cercopithecidae	3	Oriental	Laos	0	4.087560491	1	0	0	0	0	0	0	1	0	0	0	1	0	NA	NA	FALSE
Tragelaphus_buxtoni	chordata	mammalia	bovidae	4	Afrotropical	Ethiopia	0	9.321981057	1	1	0	0	0	0	0	0	0	0	0	0	0	0	NA	TRUE
Tragulus_nigricans	chordata	mammalia	tragulidae	4	Oriental	Philippines	1	12.64492613	1	0	0	0	0	0	0	0	0	1	0	0	0	NA	NA	FALSE
Tremarctos_ornatus	chordata	mammalia	ursidae	3	Neotropical;Panamanian	Bolivia;Colombia;Ecuador;Peru;Venezuela	0	30.26473503	1	0	0	0	1	1	1	1	0	1	0	1	1	NA	NA	FALSE
Tupaia_chrysogaster	chordata	mammalia	tupaiidae	3	Oriental	Indonesia	0	12.63899526	NA	0	NA	NA	NA	NA	0	1	0	0	0	1	NA	NA	NA	FALSE
Tupaia_nicobarica	chordata	mammalia	tupaiidae	4	Oriental	India	0	13.29241176	0	0	1	0	0	1	0	1	0	0	0	1	NA	NA	0	FALSE
Tylomys_bullaris	chordata	mammalia	cricetidae	5	NA	NA	NA	7.564372143	1	0	1	0	0	0	0	0	0	0	0	0	0	NA	0	TRUE
Tylomys_tumbalensis	chordata	mammalia	cricetidae	5	NA	NA	NA	7.344140229	0	0	0	0	0	1	0	0	0	0	0	0	NA	NA	NA	TRUE
Apteryx_australis	chordata	aves	apterygidae	3	Australian	New Zealand	1	14.87587	NA	NA	NA	NA	NA	NA	0	0	1	0	0	0	NA	NA	NA	FALSE
Apteryx_haastii	chordata	aves	apterygidae	3	Australian	New Zealand	1	15.44556	0	0	1	0	0	0	0	0	1	0	0	0	NA	NA	1	FALSE
Tinamus_tao	chordata	aves	tinamidae	3	Neotropical;Panamanian	Bolivia;Brazil;Colombia;Ecuador;Peru;Venezuela	0	22.74425	1	0	0	0	0	0	1	0	0	0	0	0	1	NA	NA	FALSE
Tinamus_osgoodi	chordata	aves	tinamidae	3	Neotropical	Colombia;Ecuador;Peru	0	22.75433	0	0	0	0	0	0	0	0	0	0	0	0	NA	NA	NA	TRUE
Nothocercus_nigrocapillus	chordata	aves	tinamidae	3	Neotropical	Bolivia;Peru	0	24.85798	1	0	0	0	0	0	1	0	0	0	0	0	1	NA	NA	FALSE
Crypturellus_kerriae	chordata	aves	tinamidae	3	Neotropical;Panamanian	Colombia;Panama	0	19.76393	1	0	0	0	0	0	0	0	0	0	0	0	0	NA	NA	TRUE
Nothoprocta_taczanowskii	chordata	aves	tinamidae	3	Neotropical	Bolivia;Peru	0	18.05492	1	0	0	0	0	0	0	0	0	0	0	0	0	NA	NA	TRUE
Nothura_minor	chordata	aves	tinamidae	3	Neotropical	Brazil;Paraguay	0	20.38357	1	0	0	1	0	0	0	0	0	0	0	0	0	NA	NA	TRUE
Taoniscus_nanus	chordata	aves	tinamidae	4	Neotropical	Brazil	0	24.15526	1	0	1	0	0	0	0	0	0	0	0	0	0	NA	0	TRUE
Ortalis_erythroptera	chordata	aves	cracidae	3	Neotropical	Colombia;Ecuador;Peru	0	3.667517	1	0	0	0	0	0	0	0	0	0	0	0	0	NA	NA	TRUE
Penelope_ortoni	chordata	aves	cracidae	4	Neotropical;Panamanian	Colombia;Ecuador	0	3.127931	1	0	0	0	0	0	0	0	0	0	0	0	0	NA	NA	TRUE
Penelope_perspicax	chordata	aves	cracidae	4	Neotropical;Panamanian	Colombia	0	3.129012	1	1	0	0	0	0	0	0	0	0	0	0	0	0	NA	TRUE
Penelope_albipennis	chordata	aves	cracidae	4	Neotropical	Peru	0	3.137869	1	1	0	0	0	0	1	1	0	1	1	1	1	1	NA	FALSE
Penelope_pileata	chordata	aves	cracidae	3	Neotropical	Brazil	0	3.154619	1	0	0	0	0	0	1	0	0	0	0	1	1	NA	NA	FALSE
Penelope_ochrogaster	chordata	aves	cracidae	3	Neotropical	Brazil	0	3.055905	1	0	0	0	0	0	0	0	0	0	0	0	0	NA	NA	TRUE
Penelope_jacucaca	chordata	aves	cracidae	3	Neotropical	Brazil	0	3.165156	1	0	0	0	0	0	0	0	0	0	0	0	0	NA	NA	TRUE
Pipile_pipile	chordata	aves	cracidae	5	Neotropical	Trinidad and Tobago	1	2.296928	1	1	0	0	0	0	1	1	0	1	0	1	1	1	NA	FALSE
Pipile_jacutinga	chordata	aves	cracidae	4	Neotropical	Argentina;Brazil;Paraguay	0	2.587309	1	0	0	0	0	1	0	1	0	1	0	1	0	NA	NA	FALSE
Penelopina_nigra	chordata	aves	cracidae	3	Panamanian	El Salvador;Guatemala;Honduras;Mexico;Nicaragua	0	5.703897	1	1	0	0	0	0	0	1	0	0	0	1	0	1	NA	FALSE
Oreophasis_derbianus	chordata	aves	cracidae	4	Panamanian	Guatemala;Mexico	0	8.061162	1	1	0	0	0	0	0	1	0	1	0	1	0	1	NA	FALSE
Pauxi_pauxi	chordata	aves	cracidae	4	Neotropical;Panamanian	Colombia;Venezuela	0	4.012237	0	1	0	0	0	0	1	1	0	1	0	1	NA	1	NA	FALSE
Crax_rubra	chordata	aves	cracidae	3	Nearctic;Neotropical;Panamanian	Belize;Colombia;Costa Rica;Ecuador;El Salvador;Guatemala;Honduras;Mexico;Nicaragua;Panama	0	4.14055	0	1	0	0	0	0	1	1	0	0	0	1	NA	1	NA	FALSE
Crax_alberti	chordata	aves	cracidae	5	Neotropical;Panamanian	Colombia	0	4.267633	1	1	0	0	0	0	0	1	0	1	1	1	0	1	NA	FALSE
Crax_alector	chordata	aves	cracidae	3	Neotropical;Panamanian	Brazil;Colombia;French Guiana;Guyana;Suriname;Venezuela	0	3.580365	1	0	0	0	0	0	1	0	0	0	0	1	1	NA	NA	FALSE
Crax_globulosa	chordata	aves	cracidae	4	Neotropical	Bolivia;Brazil;Colombia;Peru	0	3.956676	0	0	0	0	0	0	1	1	0	1	0	1	NA	NA	NA	FALSE
Crax_blumenbachii	chordata	aves	cracidae	4	Neotropical	Brazil	0	3.901996	1	0	0	0	0	0	0	1	0	1	1	1	0	NA	NA	FALSE
Aepypodius_bruijnii	chordata	aves	megapodiidae	4	Oceanian	Indonesia	1	13.66619	NA	0	NA	NA	NA	NA	0	0	0	0	0	0	NA	NA	NA	TRUE
Megapodius_nicobariensis	chordata	aves	megapodiidae	3	Oriental	India	1	10.09901	1	0	1	0	1	0	0	0	0	0	0	0	0	NA	0	TRUE
Megapodius_bernsteinii	chordata	aves	megapodiidae	3	Oceanian;Oriental	Indonesia	0	10.30516	1	0	1	0	0	0	0	0	0	0	0	0	0	NA	0	TRUE
Megapodius_layardi	chordata	aves	megapodiidae	3	Oceanian	Vanuatu	0	10.31527	1	0	0	0	0	0	0	0	0	1	0	0	0	NA	NA	FALSE
Megapodius_pritchardii	chordata	aves	megapodiidae	3	Oceanian	Tonga	1	10.31707	0	0	0	0	1	1	0	0	0	0	1	0	NA	NA	NA	FALSE
Leipoa_ocellata	chordata	aves	megapodiidae	3	Australian	Australia	0	29.44731	0	0	1	0	0	0	1	0	1	0	0	0	NA	NA	1	FALSE
Francolinus_gularis	chordata	aves	phasianidae	3	Oriental;Sino-Japanese	Bangladesh;Bhutan;India;Nepal	0	6.443178	1	0	0	0	0	0	0	0	0	0	0	0	0	NA	NA	TRUE
Ptilopachus_nahani	chordata	aves	odontophoridae	3	Afrotropical	Democratic Republic of the Congo;Uganda	0	15.8157	1	0	0	0	0	0	0	0	0	0	0	0	0	NA	NA	TRUE
Pternistis_ochropectus	chordata	aves	phasianidae	5	Afrotropical;Saharo-Arabian	Djibouti	0	3.943975	1	0	0	1	1	1	0	0	0	1	0	0	0	NA	NA	FALSE
Pternistis_camerunensis	chordata	aves	phasianidae	4	Afrotropical	Cameroon	0	3.726642	NA	0	NA	NA	NA	NA	0	0	0	0	0	0	NA	NA	NA	TRUE
Pternistis_swierstrai	chordata	aves	phasianidae	4	Afrotropical	Angola	0	3.78725	1	0	0	0	0	0	0	0	0	0	0	0	0	NA	NA	TRUE
Xenoperdix_udzungwensis	chordata	aves	phasianidae	4	Afrotropical	Tanzania	0	11.83027	1	0	0	0	0	0	0	0	0	0	0	0	0	NA	NA	TRUE
Melanoperdix_niger	chordata	aves	phasianidae	3	Oriental	Brunei;Indonesia;Malaysia;Singapore;Thailand	0	8.158655	1	0	0	0	0	0	1	0	0	0	0	0	1	NA	NA	FALSE
Perdicula_manipurensis	chordata	aves	phasianidae	4	Oriental;Sino-Japanese	India	0	6.043245	1	0	0	0	0	0	0	0	0	0	0	1	0	NA	NA	FALSE
Arborophila_mandellii	chordata	aves	phasianidae	3	Oriental;Sino-Japanese	Bhutan;China;India	0	4.377187	NA	0	NA	NA	NA	NA	0	0	0	0	0	0	NA	NA	NA	TRUE
Arborophila_rufipectus	chordata	aves	phasianidae	4	Sino-Japanese	China	0	4.156615	1	0	0	0	0	0	0	0	0	0	0	0	0	NA	NA	TRUE
Arborophila_orientalis	chordata	aves	phasianidae	3	Oriental	Indonesia	1	4.461102	0	0	0	0	0	0	0	0	0	0	0	0	NA	NA	NA	TRUE
Arborophila_ardens	chordata	aves	phasianidae	3	Oriental	China	1	4.447639	NA	0	NA	NA	NA	NA	0	0	0	0	0	0	NA	NA	NA	TRUE
Ophrysia_superciliosa	chordata	aves	phasianidae	5	Oriental;Sino-Japanese	India	0	5.961924	0	0	0	0	0	0	0	0	0	0	0	1	NA	NA	NA	FALSE
Tragopan_melanocephalus	chordata	aves	phasianidae	3	Oriental;Saharo-Arabian;Sino-Japanese	India;Pakistan	0	5.664391	NA	NA	NA	NA	NA	NA	0	1	0	1	0	1	NA	NA	NA	FALSE
Tragopan_blythii	chordata	aves	phasianidae	3	Oriental;Sino-Japanese	Bhutan;China;India;Myanmar	0	6.024913	NA	NA	NA	NA	NA	NA	0	1	0	0	0	1	NA	NA	NA	FALSE
Tragopan_caboti	chordata	aves	phasianidae	3	Oriental;Sino-Japanese	China	0	5.619436	NA	NA	NA	NA	NA	NA	0	1	0	0	0	1	NA	NA	NA	FALSE
Lophophorus_sclateri	chordata	aves	phasianidae	3	Oriental;Sino-Japanese	China;India;Myanmar	0	6.391436	0	0	0	0	0	0	0	1	0	0	0	1	NA	NA	NA	FALSE
Lophophorus_lhuysii	chordata	aves	phasianidae	3	Palearctic;Sino-Japanese	China	0	6.694489	0	1	0	0	0	0	0	1	0	0	0	1	NA	1	NA	FALSE
Lophura_bulweri	chordata	aves	phasianidae	3	Oriental	Brunei;Indonesia;Malaysia	1	3.701006	1	0	0	0	0	0	0	0	0	0	0	1	0	NA	NA	FALSE
Crossoptilon_mantchuricum	chordata	aves	phasianidae	3	Palearctic;Sino-Japanese	China	0	2.877207	NA	NA	NA	NA	NA	NA	0	1	0	0	0	1	NA	NA	NA	FALSE
Catreus_wallichii	chordata	aves	phasianidae	3	Oriental;Saharo-Arabian;Sino-Japanese	India;Nepal;Pakistan	0	6.15873	1	1	0	0	0	0	0	1	0	1	0	1	0	1	NA	FALSE
Syrmaticus_reevesii	chordata	aves	phasianidae	3	Sino-Japanese	China	0	6.794637	1	0	0	0	0	0	0	1	0	0	0	1	0	NA	NA	FALSE
Polyplectron_inopinatum	chordata	aves	phasianidae	3	Oriental	Malaysia	0	3.812331	1	0	0	0	0	0	0	0	0	0	0	0	0	NA	NA	TRUE
Polyplectron_malacense	chordata	aves	phasianidae	3	Oriental	Malaysia;Singapore;Thailand	0	5.145983	NA	NA	NA	NA	NA	NA	0	1	0	0	0	1	NA	NA	NA	FALSE
Polyplectron_schleiermacheri	chordata	aves	phasianidae	4	Oriental	Brunei;Indonesia;Malaysia	1	5.145983	1	0	0	0	0	0	0	1	0	0	0	1	0	NA	NA	FALSE
Polyplectron_napoleonis	chordata	aves	phasianidae	3	Oriental	Philippines	1	6.457635	1	0	0	0	0	0	0	1	0	1	0	1	0	NA	NA	FALSE
Rheinardia_ocellata	chordata	aves	phasianidae	4	Oriental	Laos;Malaysia;Vietnam	0	9.380652	0	1	0	0	0	0	0	1	0	1	0	1	NA	1	NA	FALSE
Afropavo_congensis	chordata	aves	phasianidae	3	Afrotropical	Democratic Republic of the Congo	0	7.826884	1	1	0	0	0	0	1	0	0	0	0	0	1	0	NA	FALSE
Pavo_muticus	chordata	aves	phasianidae	4	Oriental;Sino-Japanese	Cambodia;China;Indonesia;Laos;Myanmar;Thailand;Vietnam	0	6.879841	1	0	0	0	0	1	0	1	0	1	0	1	0	NA	NA	FALSE
Tympanuchus_cupido	chordata	aves	phasianidae	3	Nearctic	United States	0	2.737973	1	1	0	1	0	0	0	1	1	0	0	1	0	1	NA	FALSE
Tympanuchus_pallidicinctus	chordata	aves	phasianidae	3	Nearctic	United States	0	2.855558	1	0	0	1	1	0	0	0	0	0	0	0	0	NA	NA	TRUE
Agelastes_meleagrides	chordata	aves	numididae	3	Afrotropical	Côte d'Ivoire;Ghana;Guinea;Liberia;Sierra Leone	0	9.726368	1	1	0	0	0	0	1	0	0	0	0	0	1	0	NA	FALSE
Dendrortyx_barbatus	chordata	aves	odontophoridae	3	Nearctic	Mexico	0	8.150683	1	0	0	0	0	0	0	0	0	1	0	0	0	NA	NA	FALSE
Odontophorus_atrifrons	chordata	aves	odontophoridae	3	Neotropical	Colombia;Venezuela	0	6.220825	1	0	0	0	0	0	0	0	0	0	0	0	0	NA	NA	TRUE
Odontophorus_melanonotus	chordata	aves	odontophoridae	3	Neotropical	Colombia;Ecuador	0	6.216399	1	0	0	0	0	0	0	0	0	0	0	0	0	NA	NA	TRUE
Odontophorus_dialeucos	chordata	aves	odontophoridae	3	Panamanian	Colombia;Panama	0	6.146137	NA	0	NA	NA	NA	NA	1	0	0	0	0	0	NA	NA	NA	FALSE
Odontophorus_strophium	chordata	aves	odontophoridae	3	Neotropical;Panamanian	Colombia	0	6.089965	1	0	0	0	0	0	0	0	0	0	0	1	0	NA	NA	FALSE
Cyrtonyx_ocellatus	chordata	aves	odontophoridae	3	Panamanian	El Salvador;Guatemala;Honduras;Mexico;Nicaragua	0	6.406105	1	0	0	0	0	0	0	0	0	0	0	0	0	NA	NA	TRUE
Oxyura_leucocephala	chordata	aves	anatidae	4	Oriental;Palearctic;Saharo-Arabian;Sino-Japanese	Afghanistan;Akrotiri and Dhekelia;Albania;Algeria;Armenia;Azerbaijan;Bulgaria;Caspian Sea;China;Cyprus;Georgia;Greece;India;Iran;Iraq;Israel;Italy;Jordan;Kazakhstan;Kyrgyzstan;Lebanon;Macedonia;Moldova;Mongolia;Morocco;Nepal;Northern Cyprus;Pakistan;Palestina;Romania;Russia;Saudi Arabia;Spain;Syria;Tajikistan;Tunisia;Turkey;Turkmenistan;Ukraine;Uzbekistan	0	5.079804	1	1	0	1	0	0	0	1	1	0	1	1	0	1	NA	FALSE
Oxyura_maccoa	chordata	aves	anatidae	3	Afrotropical	Botswana;Democratic Republic of the Congo;Eritrea;Ethiopia;Kenya;Lesotho;Namibia;Rwanda;South Africa;Tanzania;Uganda;Zimbabwe	0	5.003164	1	0	1	1	0	1	1	0	0	0	0	1	1	NA	0	FALSE
Anser_erythropus	chordata	aves	anatidae	3	Oriental;Palearctic;Saharo-Arabian;Sino-Japanese	Afghanistan;Albania;Armenia;Austria;Azerbaijan;Belarus;Bosnia and Herzegovina;Bulgaria;Caspian Sea;China;Croatia;Estonia;Finland;Georgia;Greece;Hong Kong;Hungary;Iran;Iraq;Japan;Kazakhstan;Kosovo;Kyrgyzstan;Latvia;Lithuania;Macedonia;Moldova;Mongolia;Montenegro;North Korea;Norway;Poland;Romania;Russia;Serbia;Slovakia;Slovenia;South Korea;Sweden;Syria;Tajikistan;Turkey;Turkmenistan;Ukraine;Uzbekis…	0	2.289069	1	0	0	0	0	0	0	0	0	1	0	1	0	NA	NA	FALSE
Branta_sandvicensis	chordata	aves	anatidae	3	Nearctic	United States	1	3.447614	0	0	0	0	1	0	0	1	1	0	1	1	NA	NA	NA	FALSE
Cyanochen_cyanoptera	chordata	aves	anatidae	3	Afrotropical	Ethiopia	0	5.052987	1	1	0	0	0	1	0	0	0	0	0	0	0	0	NA	TRUE
Asarcornis_scutulata	chordata	aves	anatidae	4	Oriental;Sino-Japanese	Bangladesh;Cambodia;India;Indonesia;Laos;Malaysia;Myanmar;Thailand;Vietnam	0	5.250226	1	0	0	0	0	0	0	1	0	1	0	1	0	NA	NA	FALSE
Hymenolaimus_malacorhynchos	chordata	aves	anatidae	4	Australian	New Zealand	1	6.595127	0	0	1	0	0	0	1	0	1	1	1	0	NA	NA	1	FALSE
Anas_melleri	chordata	aves	anatidae	4	Madagascan	Madagascar	1	1.484399	1	1	1	0	0	1	0	0	0	0	0	1	0	0	0	FALSE
Rhodonessa_caryophyllacea	chordata	aves	anatidae	5	Oriental	India	0	4.530438	1	0	1	0	0	0	0	1	0	0	0	1	0	NA	0	FALSE
Mergus_squamatus	chordata	aves	anatidae	4	Oriental;Palearctic;Sino-Japanese	China;Japan;Myanmar;North Korea;Russia;South Korea;Taiwan;Thailand	1	3.092112	1	0	0	0	0	0	0	0	0	1	0	1	0	NA	NA	FALSE
Turnix_olivii	chordata	aves	turnicidae	4	Australian	Australia	0	10.72186	NA	0	NA	NA	NA	NA	0	0	0	0	0	0	NA	NA	NA	TRUE
Turnix_everetti	chordata	aves	turnicidae	3	Oriental	Indonesia	1	10.6586	1	0	0	0	0	0	0	0	0	0	0	0	0	NA	NA	TRUE
Picumnus_spilogaster	chordata	aves	picidae	3	Neotropical;Panamanian	Brazil;Guyana;Venezuela	0	2.649904	1	0	0	0	0	0	1	0	0	0	0	0	1	NA	NA	FALSE
Picumnus_steindachneri	chordata	aves	picidae	4	Neotropical	Peru	0	4.198346	1	0	0	0	0	0	0	0	0	1	0	0	0	NA	NA	FALSE
Picumnus_varzeae	chordata	aves	picidae	4	Neotropical	Brazil	0	4.272116	1	0	0	0	0	0	0	0	0	0	0	0	0	NA	NA	TRUE
Picoides_ramsayi	chordata	aves	picidae	3	Oriental	Philippines	1	4.338273	1	0	0	0	0	0	0	0	0	1	0	0	0	NA	NA	FALSE
Colaptes_fernandinae	chordata	aves	picidae	3	Panamanian	Cuba	1	3.928406	1	0	1	0	1	1	0	0	0	0	0	0	0	NA	0	TRUE
Celeus_galeatus	chordata	aves	picidae	3	Neotropical	Argentina;Brazil;Paraguay	0	NA	1	0	0	0	0	0	0	0	0	1	0	0	0	NA	NA	FALSE
Dryocopus_hodgei	chordata	aves	picidae	3	Oriental	India	0	3.811943	1	0	0	0	0	0	0	0	0	1	0	0	0	NA	NA	FALSE
Campephilus_imperialis	chordata	aves	picidae	5	NA	NA	NA	3.243337	1	0	0	0	0	0	0	1	0	0	0	1	0	NA	NA	FALSE
Campephilus_principalis	chordata	aves	picidae	5	Panamanian	Cuba	1	3.233918	1	0	0	0	0	0	0	0	0	0	0	0	0	NA	NA	TRUE
Dendrocopos_noguchii	chordata	aves	picidae	5	Oriental	Japan	1	3.196598	0	0	1	0	0	0	0	0	0	0	0	0	NA	NA	0	TRUE
Mulleripicus_pulverulentus	chordata	aves	picidae	3	Oriental;Saharo-Arabian;Sino-Japanese	Bangladesh;Bhutan;Brunei;Cambodia;China;India;Indonesia;Laos;Malaysia;Myanmar;Nepal;Philippines;Thailand;Vietnam	0	3.927107	1	0	0	0	0	0	1	0	0	0	0	0	1	NA	NA	FALSE
Lybius_chaplini	chordata	aves	lybiidae	3	Afrotropical	Zambia	0	5.102507	1	0	0	0	0	0	1	0	0	0	0	0	1	NA	NA	FALSE
Capito_hypoleucus	chordata	aves	capitonidae	3	Neotropical;Panamanian	Colombia	0	5.816551	NA	0	NA	NA	NA	NA	0	0	0	0	0	0	NA	NA	NA	TRUE
Capito_dayi	chordata	aves	capitonidae	3	Neotropical	Bolivia;Brazil	0	6.766426	1	0	0	0	0	0	1	0	0	0	0	0	1	NA	NA	FALSE
Capito_quinticolor	chordata	aves	capitonidae	3	Neotropical	Colombia;Ecuador	0	8.480766	1	0	0	0	0	0	0	0	0	0	0	0	0	NA	NA	TRUE
Aulacorhynchus_huallagae	chordata	aves	ramphastidae	4	Neotropical	Peru	0	4.279939	NA	0	NA	NA	NA	NA	0	0	0	0	0	0	NA	NA	NA	TRUE
Ramphastos_tucanus	chordata	aves	ramphastidae	3	Neotropical;Panamanian	Brazil;French Guiana;Guyana;Suriname;Venezuela	0	4.233467	1	0	0	0	0	0	1	1	0	0	0	1	1	NA	NA	FALSE
Jacamaralcyon_tridactyla	chordata	aves	galbulidae	3	Neotropical	Brazil	0	21.91091	1	0	0	0	0	0	0	0	0	0	0	0	0	NA	NA	TRUE
Galbula_pastazae	chordata	aves	galbulidae	3	Neotropical	Colombia;Ecuador;Peru	0	10.30636	1	0	0	0	0	0	0	0	0	0	0	0	0	NA	NA	TRUE
Anthracoceros_malayanus	chordata	aves	bucerotidae	3	Oriental	Brunei;Indonesia;Malaysia;Thailand	0	11.65253	1	1	0	0	0	1	0	1	0	0	0	1	0	1	NA	FALSE
Anthracoceros_marchei	chordata	aves	bucerotidae	3	Oriental	Philippines	1	11.10107	1	0	0	0	0	0	0	1	0	1	0	1	0	NA	NA	FALSE
Anthracoceros_montani	chordata	aves	bucerotidae	5	Oriental	Philippines	1	11.13211	1	0	0	0	0	0	0	1	0	0	0	1	0	NA	NA	FALSE
Buceros_rhinoceros	chordata	aves	bucerotidae	3	Oriental	Brunei;Indonesia;Malaysia;Singapore;Thailand	0	11.4224	1	0	0	0	0	1	1	1	0	0	0	1	1	NA	NA	FALSE
Buceros_bicornis	chordata	aves	bucerotidae	3	Oriental;Sino-Japanese	Bangladesh;Cambodia;China;India;Indonesia;Laos;Malaysia;Myanmar;Nepal;Thailand;Vietnam	0	11.64465	1	1	0	0	0	1	1	1	0	1	0	1	1	1	NA	FALSE
Rhinoplax_vigil	chordata	aves	bucerotidae	5	Oriental	Brunei;Indonesia;Malaysia;Myanmar;Singapore;Thailand	0	14.5559	1	1	0	0	0	0	1	1	0	0	0	1	1	1	NA	FALSE
Penelopides_mindorensis	chordata	aves	bucerotidae	4	Oriental	Philippines	1	7.319482	1	0	0	0	0	0	0	1	0	1	0	1	0	NA	NA	FALSE
Penelopides_panini	chordata	aves	bucerotidae	4	Oriental	Philippines	1	7.389637	1	0	0	0	0	0	0	1	0	1	1	1	0	NA	NA	FALSE
Rhabdotorrhinus_exarhatus	chordata	aves	bucerotidae	3	Oriental	Indonesia	1	7.336371	1	0	0	0	0	1	0	1	0	0	0	1	0	NA	NA	FALSE
Berenicornis_comatus	chordata	aves	bucerotidae	4	Oriental	Brunei;Indonesia;Malaysia;Myanmar;Philippines;Thailand	0	15.02276	1	1	0	0	0	1	0	1	0	0	0	1	0	1	NA	FALSE
Aceros_nipalensis	chordata	aves	bucerotidae	3	Oriental;Sino-Japanese	Bhutan;China;India;Laos;Myanmar;Thailand;Vietnam	0	13.18921	0	0	0	0	0	0	1	1	0	1	0	1	NA	NA	NA	FALSE
Rhabdotorrhinus_corrugatus	chordata	aves	bucerotidae	4	Oriental	Brunei;Indonesia;Malaysia;Singapore;Thailand	0	10.54316	1	0	0	0	0	1	0	1	0	0	0	1	0	NA	NA	FALSE
Rhabdotorrhinus_waldeni	chordata	aves	bucerotidae	5	Oriental	Philippines	1	10.50407	1	0	0	0	1	0	0	1	0	1	0	1	0	NA	NA	FALSE
Rhyticeros_cassidix	chordata	aves	bucerotidae	3	Oriental	Indonesia	1	10.74065	1	0	0	0	0	0	0	1	0	0	0	1	0	NA	NA	FALSE
Rhyticeros_undulatus	chordata	aves	bucerotidae	3	Oriental;Sino-Japanese	Bangladesh;Bhutan;Brunei;Cambodia;China;India;Indonesia;Laos;Malaysia;Myanmar;Singapore;Thailand;Vietnam	0	8.444463	1	1	0	0	0	1	0	1	0	0	0	1	0	1	NA	FALSE
Rhyticeros_narcondami	chordata	aves	bucerotidae	4	Oriental	India	0	10.44434	0	0	0	0	1	0	0	1	1	0	0	1	NA	NA	NA	FALSE
Rhyticeros_everetti	chordata	aves	bucerotidae	3	Oriental	Indonesia	1	10.41156	NA	0	NA	NA	NA	NA	0	1	0	0	0	1	NA	NA	NA	FALSE
Rhyticeros_subruficollis	chordata	aves	bucerotidae	3	Oriental	Malaysia;Myanmar;Thailand	0	10.3941	1	1	0	0	0	0	0	1	0	0	0	1	0	1	NA	FALSE
Bycanistes_cylindricus	chordata	aves	bucerotidae	3	Afrotropical	Côte d'Ivoire;Ghana;Guinea;Liberia;Sierra Leone	0	7.994207	1	1	0	0	0	0	1	0	0	0	0	0	1	0	NA	FALSE
Ceratogymna_elata	chordata	aves	bucerotidae	3	Afrotropical	Cameroon;Côte d'Ivoire;Ghana;Guinea;Guinea-Bissau;Liberia;Nigeria;Senegal;Sierra Leone;Togo	0	11.06913	1	1	0	0	0	0	0	0	0	0	0	0	0	0	NA	TRUE
Bucorvus_abyssinicus	chordata	aves	bucerotidae	3	Afrotropical	Benin;Burkina Faso;Cameroon;Central African Republic;Chad;Côte d'Ivoire;Democratic Republic of the Congo;Eritrea;Ethiopia;Gambia;Ghana;Guinea;Guinea-Bissau;Kenya;Liberia;Mali;Mauritania;Niger;Nigeria;Senegal;Sierra Leone;Somalia;South Sudan;Sudan;Togo;Uganda	0	19.0583	NA	NA	NA	NA	NA	NA	1	0	0	0	0	0	NA	NA	NA	FALSE
Bucorvus_leadbeateri	chordata	aves	bucerotidae	3	Afrotropical	Angola;Botswana;Burundi;Democratic Republic of the Congo;Kenya;Lesotho;Malawi;Mozambique;Namibia;Rwanda;South Africa;Swaziland;Tanzania;Uganda;Zambia;Zimbabwe	0	19.0583	1	0	0	1	1	1	1	0	0	1	1	1	1	NA	NA	FALSE
Apalharpactes_reinwardtii	chordata	aves	trogonidae	3	Oriental	Indonesia	1	13.9285	NA	NA	NA	NA	NA	NA	0	0	0	0	0	0	NA	NA	NA	TRUE
Brachypteracias_leptosomus	chordata	aves	brachypteraciidae	3	Madagascan	Madagascar	1	28.52679	1	0	0	0	0	0	0	0	0	0	0	0	0	NA	NA	TRUE
Geobiastes_squamiger	chordata	aves	brachypteraciidae	3	Madagascan	Madagascar	1	24.37981	1	0	0	0	0	0	0	0	0	0	0	0	0	NA	NA	TRUE
Uratelornis_chimaera	chordata	aves	brachypteraciidae	3	Madagascan	Madagascar	1	22.85967	1	0	0	0	0	0	0	0	0	0	0	0	0	NA	NA	TRUE
Electron_carinatum	chordata	aves	momotidae	3	Panamanian	Belize;Costa Rica;Guatemala;Honduras;Mexico;Nicaragua	0	15.04841	1	0	0	0	0	0	0	0	0	0	0	0	0	NA	NA	TRUE
Ceyx_websteri	chordata	aves	alcedinidae	3	Oceanian	Papua New Guinea	1	5.834706	1	0	0	0	0	0	0	0	0	0	0	0	0	NA	NA	TRUE
Todiramphus_winchelli	chordata	aves	alcedinidae	3	Oriental	Philippines	1	4.957857	1	0	0	0	0	0	0	0	0	0	0	0	0	NA	NA	TRUE
Todiramphus_funebris	chordata	aves	alcedinidae	3	Oceanian	Indonesia	1	4.500964	1	0	0	0	0	0	0	0	0	0	0	0	0	NA	NA	TRUE
Todiramphus_ruficollaris	chordata	aves	alcedinidae	3	Oceanian	Cook Islands	0	4.512614	1	0	0	0	0	1	1	0	1	1	0	0	1	NA	NA	FALSE
Todiramphus_godeffroyi	chordata	aves	alcedinidae	5	Oceanian	French Polynesia	1	4.475219	1	0	1	0	0	0	0	0	0	1	0	0	0	NA	0	FALSE
Todiramphus_gambieri	chordata	aves	alcedinidae	5	Oceanian	French Polynesia	1	4.550125	1	0	1	0	0	0	0	0	1	1	1	0	0	NA	1	FALSE
Actenoides_hombroni	chordata	aves	alcedinidae	3	Oriental	Philippines	1	6.159211	1	0	0	0	0	0	0	0	0	0	0	0	0	NA	NA	TRUE
Tanysiptera_ellioti	chordata	aves	alcedinidae	3	Oceanian	Indonesia	0	5.702895	1	0	0	0	0	0	1	0	0	0	0	0	1	NA	NA	FALSE
Phaenicophaeus_pyrrhocephalus	chordata	aves	cuculidae	3	Oriental	Sri Lanka	1	12.79059	0	0	0	0	0	0	0	0	0	0	0	0	NA	NA	NA	TRUE
Carpococcyx_renauldi	chordata	aves	cuculidae	3	Oriental	Cambodia;Laos;Thailand;Vietnam	0	17.43143	0	1	0	0	0	1	1	0	0	0	0	0	NA	0	NA	FALSE
Centropus_rectunguis	chordata	aves	cuculidae	3	Oriental	Brunei;Indonesia;Malaysia;Thailand	0	15.15824	1	0	0	0	0	0	0	0	0	0	0	0	0	NA	NA	TRUE
Centropus_steerii	chordata	aves	cuculidae	5	Oriental	Philippines	1	15.05798	1	0	0	0	0	0	0	0	0	1	0	0	0	NA	NA	FALSE
Centropus_nigrorufus	chordata	aves	cuculidae	3	Oriental	Indonesia	1	11.87392	1	0	0	0	0	0	0	0	0	0	0	0	0	NA	NA	TRUE
Centropus_chlororhynchos	chordata	aves	cuculidae	3	Oriental	Sri Lanka	1	17.22899	0	0	0	0	0	1	0	0	0	0	0	0	NA	NA	NA	TRUE
Coccyzus_ferrugineus	chordata	aves	cuculidae	3	Panamanian	Costa Rica	1	7.944654	0	0	1	0	0	0	0	0	0	0	0	0	NA	NA	0	TRUE
Coccyzus_rufigularis	chordata	aves	cuculidae	4	Panamanian	Dominican Republic;Haiti	1	9.103621	1	0	0	1	1	0	0	0	0	1	0	0	0	NA	NA	FALSE
Neomorphus_radiolosus	chordata	aves	cuculidae	4	Neotropical	Colombia;Ecuador	0	15.58336	1	0	0	0	0	0	0	0	0	0	0	0	0	NA	NA	TRUE
Eos_histrio	chordata	aves	psittacidae	4	Oceanian	Indonesia	1	2.196488	0	1	0	0	0	0	0	1	0	1	0	1	NA	1	NA	FALSE
Eos_cyanogenia	chordata	aves	psittacidae	3	Oceanian	Indonesia	0	2.502082	NA	NA	NA	NA	NA	NA	0	1	0	0	0	1	NA	NA	NA	FALSE
Lorius_garrulus	chordata	aves	psittacidae	3	Oceanian	Indonesia	1	3.029837	1	1	0	0	0	0	0	1	0	1	0	1	0	1	NA	FALSE
Lorius_domicella	chordata	aves	psittacidae	4	Oceanian	Indonesia	1	3.04203	0	0	0	0	0	0	0	1	0	1	0	1	NA	NA	NA	FALSE
Vini_kuhlii	chordata	aves	psittacidae	4	Oceanian	Cook Islands;French Polynesia	1	2.646994	0	0	0	0	0	0	0	1	1	1	1	1	NA	NA	NA	FALSE
Vini_stepheni	chordata	aves	psittacidae	3	Oceanian	Pitcairn Islands	0	2.665308	NA	0	NA	NA	NA	NA	0	1	1	0	0	1	NA	NA	NA	FALSE
Vini_peruviana	chordata	aves	psittacidae	3	Oceanian	French Polynesia	1	2.681928	0	0	1	0	1	0	0	1	0	0	0	1	NA	NA	0	FALSE
Vini_ultramarina	chordata	aves	psittacidae	5	Oceanian	French Polynesia	1	2.667765	1	0	1	0	0	0	0	1	1	1	0	1	0	NA	1	FALSE
Charmosyna_palmarum	chordata	aves	psittacidae	3	Oceanian	Solomon Islands;Vanuatu	0	3.503865	0	0	1	0	1	0	0	1	0	0	0	1	NA	NA	0	FALSE
Charmosyna_toxopei	chordata	aves	psittacidae	5	Oceanian	Indonesia	1	3.505544	1	0	0	0	0	0	0	1	0	1	0	1	0	NA	NA	FALSE
Charmosyna_diadema	chordata	aves	psittacidae	5	NA	NA	NA	3.488431	0	0	1	0	0	0	0	1	0	0	0	1	NA	NA	0	FALSE
Charmosyna_amabilis	chordata	aves	psittacidae	5	Oceanian	Fiji	0	3.514755	0	0	1	0	0	0	0	1	0	1	0	1	NA	NA	0	FALSE
Zanda_baudinii	chordata	aves	cacatuidae	4	Australian	Australia	0	7.645197	1	0	1	0	0	1	0	1	0	1	0	1	0	NA	0	FALSE
Zanda_latirostris	chordata	aves	cacatuidae	4	Australian	Australia	0	5.981758	0	0	1	0	0	0	1	1	0	1	0	1	NA	NA	0	FALSE
Cacatua_sulphurea	chordata	aves	cacatuidae	5	Oriental	Indonesia;Timor-Leste	1	5.041443	1	1	0	0	0	0	0	1	0	1	0	1	0	1	NA	FALSE
Cacatua_moluccensis	chordata	aves	cacatuidae	3	Oceanian	Indonesia	1	5.486216	1	0	0	0	0	0	0	1	0	1	0	1	0	NA	NA	FALSE
Cacatua_alba	chordata	aves	cacatuidae	4	Oceanian	Indonesia	1	5.52633	1	0	0	0	0	0	0	1	0	1	0	1	0	NA	NA	FALSE
Cacatua_haematuropygia	chordata	aves	cacatuidae	5	Oriental	Philippines	1	6.446171	1	0	0	0	1	0	0	1	1	1	0	1	0	NA	NA	FALSE
Nestor_notabilis	chordata	aves	strigopidae	4	Australian	New Zealand	1	12.08805	0	0	1	0	0	1	1	1	1	1	0	1	NA	NA	1	FALSE
Nestor_meridionalis	chordata	aves	strigopidae	4	Australian	New Zealand	1	12.1248	0	0	1	0	0	0	1	1	1	0	0	1	NA	NA	1	FALSE
Prioniturus_platenae	chordata	aves	psittacidae	3	Oriental	Philippines	1	4.910785	1	0	0	0	0	0	0	1	0	0	0	1	0	NA	NA	FALSE
Prioniturus_luconensis	chordata	aves	psittacidae	4	Oriental	Philippines	1	4.872536	1	1	0	0	0	1	0	1	0	0	0	1	0	1	NA	FALSE
Prioniturus_verticalis	chordata	aves	psittacidae	5	Oriental	Philippines	1	4.910599	1	0	0	0	0	0	0	1	0	1	0	1	0	NA	NA	FALSE
Tanygnathus_gramineus	chordata	aves	psittacidae	3	Oceanian	Indonesia	1	4.393478	NA	0	NA	NA	NA	NA	0	1	0	0	0	1	NA	NA	NA	FALSE
Psittrichas_fulgidus	chordata	aves	psittacidae	3	Oceanian	Indonesia;Papua New Guinea	1	12.57359	NA	NA	NA	NA	NA	NA	0	1	0	0	0	1	NA	NA	NA	FALSE
Prosopeia_splendens	chordata	aves	psittacidae	3	Oceanian	Fiji	0	4.549517	1	0	0	0	0	0	0	1	0	1	0	1	0	NA	NA	FALSE
Psephotellus_chrysopterygius	chordata	aves	psittacidae	4	Australian	Australia	0	4.592182	1	0	1	0	0	1	0	1	0	0	0	1	0	NA	0	FALSE
Cyanoramphus_unicolor	chordata	aves	psittacidae	3	Australian	New Zealand	0	2.131114	0	0	1	0	0	0	0	1	1	0	0	1	NA	NA	1	FALSE
Eunymphicus_cornutus	chordata	aves	psittacidae	3	Australian;Oceanian	New Caledonia	1	3.60587	0	0	1	0	0	0	0	1	0	0	0	1	NA	NA	0	FALSE
Neophema_chrysogaster	chordata	aves	psittacidae	5	Australian	Australia	1	4.859991	1	0	0	0	0	1	0	1	0	1	1	1	0	NA	NA	FALSE
Lathamus_discolor	chordata	aves	psittacidae	5	Australian	Australia	1	7.135915	1	0	1	0	0	1	1	1	0	1	0	1	1	NA	0	FALSE
Pezoporus_occidentalis	chordata	aves	psittacidae	4	Australian	Australia	0	8.093764	1	0	1	0	0	1	1	1	0	0	0	1	1	NA	0	FALSE
Strigops_habroptila	chordata	aves	strigopidae	5	Australian	New Zealand	1	18.63107	0	0	1	0	0	0	0	1	1	1	0	1	NA	NA	1	FALSE
Agapornis_nigrigenis	chordata	aves	psittacidae	3	Afrotropical	Namibia;Zambia	0	3.806838	1	0	0	0	1	0	0	1	0	1	0	1	0	NA	NA	FALSE
Loriculus_flosculus	chordata	aves	psittacidae	3	Oriental	Indonesia	1	3.976061	NA	NA	NA	NA	NA	NA	0	1	0	0	0	1	NA	NA	NA	FALSE
Psittacula_eques	chordata	aves	psittacidae	3	Oceanian	Mauritius	1	4.223446	1	0	1	0	0	0	0	1	1	0	1	1	0	NA	1	FALSE
Psittacula_longicauda	chordata	aves	psittacidae	3	Oriental	Brunei;India;Indonesia;Malaysia;Singapore	0	4.878565	1	1	0	0	0	0	0	1	0	0	0	1	0	1	NA	FALSE
Anodorhynchus_hyacinthinus	chordata	aves	psittacidae	3	Neotropical	Bolivia;Brazil;Paraguay	0	4.926083	0	1	0	0	0	0	1	1	0	1	0	1	NA	1	NA	FALSE
Anodorhynchus_leari	chordata	aves	psittacidae	4	Neotropical	Brazil	0	4.76188	NA	NA	NA	NA	NA	NA	0	1	0	1	0	1	NA	NA	NA	FALSE
Anodorhynchus_glaucus	chordata	aves	psittacidae	5	NA	NA	NA	4.926083	1	0	0	0	0	0	0	1	0	0	0	1	0	NA	NA	FALSE
Ara_glaucogularis	chordata	aves	psittacidae	5	Neotropical	Bolivia	0	4.783215	1	1	1	0	1	1	0	1	0	1	0	1	0	1	0	FALSE
Ara_militaris	chordata	aves	psittacidae	3	Nearctic;Neotropical;Panamanian	Argentina;Bolivia;Colombia;Ecuador;Mexico;Peru;Venezuela	0	3.660253	1	1	0	0	0	0	1	1	0	1	0	1	1	1	NA	FALSE
Ara_ambiguus	chordata	aves	psittacidae	4	Neotropical;Panamanian	Colombia;Costa Rica;Ecuador;Honduras;Nicaragua;Panama	0	3.643137	1	0	0	0	0	0	0	1	0	1	0	1	0	NA	NA	FALSE
Ara_rubrogenys	chordata	aves	psittacidae	5	Neotropical	Bolivia	0	3.660889	1	0	0	0	0	1	0	1	0	1	0	1	0	NA	NA	FALSE
Primolius_couloni	chordata	aves	psittacidae	3	Neotropical	Bolivia;Brazil;Peru	0	3.800244	NA	NA	NA	NA	NA	NA	1	1	0	0	0	1	NA	NA	NA	FALSE
Psittacara_euops	chordata	aves	psittacidae	3	Panamanian	Cuba	1	3.613481	1	1	0	0	0	0	0	1	0	1	0	1	0	1	NA	FALSE
Psittacara_chloropterus	chordata	aves	psittacidae	3	Panamanian	Dominican Republic;Haiti	1	3.583145	1	0	0	0	0	1	0	1	0	1	0	1	0	NA	NA	FALSE
Leptosittaca_branickii	chordata	aves	psittacidae	3	Neotropical;Panamanian	Colombia;Ecuador;Peru	0	5.850621	1	0	0	0	0	0	0	1	0	0	0	1	0	NA	NA	FALSE
Ognorhynchus_icterotis	chordata	aves	psittacidae	4	Neotropical;Panamanian	Colombia;Ecuador	0	4.653763	1	0	0	0	0	0	0	1	0	1	0	1	0	NA	NA	FALSE
Rhynchopsitta_pachyrhyncha	chordata	aves	psittacidae	4	Nearctic	Mexico	0	5.47336	1	1	0	0	0	0	0	1	0	0	0	1	0	1	NA	FALSE
Rhynchopsitta_terrisi	chordata	aves	psittacidae	4	Nearctic	Mexico	0	5.472398	1	0	0	0	1	0	0	1	0	0	0	1	0	NA	NA	FALSE
Pyrrhura_cruentata	chordata	aves	psittacidae	3	Neotropical	Brazil	0	2.666057	1	0	0	0	0	0	0	1	0	0	0	1	0	NA	NA	FALSE
Pyrrhura_lepida	chordata	aves	psittacidae	3	Neotropical	Brazil	0	1.542138	1	0	0	0	0	0	1	1	0	0	0	1	1	NA	NA	FALSE
Pyrrhura_perlata	chordata	aves	psittacidae	3	Neotropical	Bolivia;Brazil	0	1.778598	1	0	0	0	0	0	1	1	0	0	0	1	1	NA	NA	FALSE
Pyrrhura_viridicata	chordata	aves	psittacidae	4	Neotropical	Colombia	0	1.777207	1	0	0	0	0	0	0	1	1	0	0	1	0	NA	NA	FALSE
Pyrrhura_orcesi	chordata	aves	psittacidae	4	Neotropical	Ecuador	0	1.685409	1	0	0	0	1	1	0	1	0	1	0	1	0	NA	NA	FALSE
Pyrrhura_albipectus	chordata	aves	psittacidae	3	Neotropical	Ecuador;Peru	0	1.53231	NA	NA	NA	NA	NA	NA	0	1	0	1	0	1	NA	NA	NA	FALSE
Pyrrhura_calliptera	chordata	aves	psittacidae	3	Neotropical	Colombia;Venezuela	0	1.722194	NA	0	NA	NA	NA	NA	0	1	0	0	0	1	NA	NA	NA	FALSE
Bolborhynchus_ferrugineifrons	chordata	aves	psittacidae	3	Neotropical;Panamanian	Colombia	0	5.406478	1	0	0	0	0	0	0	1	0	0	0	1	0	NA	NA	FALSE
Forpus_xanthops	chordata	aves	psittacidae	3	Neotropical	Peru	0	5.267109	0	0	0	0	0	0	0	1	0	0	0	1	NA	NA	NA	FALSE
Brotogeris_pyrrhoptera	chordata	aves	psittacidae	4	Neotropical	Ecuador;Peru	0	4.832941	1	0	0	0	0	1	0	1	0	1	0	1	0	NA	NA	FALSE
Touit_huetii	chordata	aves	psittacidae	3	Neotropical;Panamanian	Bolivia;Brazil;Colombia;Ecuador;Guyana;Peru;Venezuela	0	5.153886	1	0	0	0	0	0	1	1	0	0	0	1	1	NA	NA	FALSE
Touit_costaricensis	chordata	aves	psittacidae	3	Panamanian	Costa Rica;Panama	0	5.133268	1	0	0	0	0	0	0	1	0	0	0	1	0	NA	NA	FALSE
Touit_melanonotus	chordata	aves	psittacidae	3	Neotropical	Brazil	0	5.158929	1	0	0	0	0	0	0	1	0	0	0	1	0	NA	NA	FALSE
Touit_surdus	chordata	aves	psittacidae	3	Neotropical	Brazil	0	5.14585	1	0	0	0	0	0	0	1	0	0	0	1	0	NA	NA	FALSE
Touit_stictopterus	chordata	aves	psittacidae	3	Neotropical	Ecuador;Peru	0	5.118531	1	0	0	0	0	0	0	1	0	0	0	1	0	NA	NA	FALSE
Pyrilia_vulturina	chordata	aves	psittacidae	3	Neotropical	Brazil	0	4.712387	1	0	0	0	0	0	1	1	0	0	0	0	1	NA	NA	FALSE
Hapalopsittaca_amazonina	chordata	aves	psittacidae	3	Neotropical;Panamanian	Colombia;Venezuela	0	5.054675	NA	0	NA	NA	NA	NA	0	1	0	0	0	1	NA	NA	NA	FALSE
Hapalopsittaca_fuertesi	chordata	aves	psittacidae	5	Neotropical;Panamanian	Colombia	0	5.106081	1	0	0	0	0	0	0	1	0	1	0	1	0	NA	NA	FALSE
Hapalopsittaca_pyrrhops	chordata	aves	psittacidae	3	Neotropical	Ecuador;Peru	0	5.061266	1	0	0	0	0	0	0	1	0	0	0	1	0	NA	NA	FALSE
Amazona_collaria	chordata	aves	psittacidae	3	Panamanian	Jamaica	1	2.966773	1	0	0	0	0	0	0	1	0	1	0	1	0	NA	NA	FALSE
Amazona_ventralis	chordata	aves	psittacidae	3	Panamanian	Dominican Republic;Haiti	1	3.136794	1	1	0	0	0	1	0	1	0	1	1	1	0	1	NA	FALSE
Amazona_agilis	chordata	aves	psittacidae	3	Panamanian	Jamaica	1	3.580626	1	0	0	0	0	1	0	1	0	1	0	1	0	NA	NA	FALSE
Amazona_vittata	chordata	aves	psittacidae	5	Panamanian	Puerto Rico	1	2.862992	0	1	1	0	1	1	0	1	1	0	1	1	NA	1	1	FALSE
Amazona_tucumana	chordata	aves	psittacidae	3	Neotropical	Argentina;Bolivia	0	3.093228	1	0	0	0	0	0	0	1	0	1	0	1	0	NA	NA	FALSE
Amazona_pretrei	chordata	aves	psittacidae	3	Neotropical	Argentina;Brazil;Paraguay	1	3.097025	1	0	0	0	0	1	0	1	0	1	0	1	0	NA	NA	FALSE
Amazona_viridigenalis	chordata	aves	psittacidae	4	Nearctic	Mexico	0	3.162586	1	1	0	0	0	0	0	1	0	0	0	1	0	1	NA	FALSE
Amazona_finschi	chordata	aves	psittacidae	4	Nearctic;Panamanian	Mexico	0	3.119374	1	1	0	0	0	0	0	1	0	1	0	1	0	1	NA	FALSE
Amazona_rhodocorytha	chordata	aves	psittacidae	3	Neotropical	Brazil	0	2.735001	1	0	0	0	0	0	0	1	0	0	0	1	0	NA	NA	FALSE
Amazona_barbadensis	chordata	aves	psittacidae	3	Neotropical;Panamanian	Bonaire;Sint Eustatius and Saba;Curaçao;Venezuela	0	3.173777	0	1	0	0	0	0	0	1	1	1	1	1	NA	1	NA	FALSE
Amazona_oratrix	chordata	aves	psittacidae	4	Nearctic;Panamanian	Belize;Guatemala;Honduras;Mexico	0	1.865923	1	0	0	0	0	0	0	1	0	1	0	1	0	NA	NA	FALSE
Amazona_auropalliata	chordata	aves	psittacidae	4	Panamanian	Costa Rica;El Salvador;Guatemala;Honduras;Mexico;Nicaragua	0	2.037607	1	1	0	0	0	0	0	1	0	1	0	1	0	1	NA	FALSE
Amazona_vinacea	chordata	aves	psittacidae	4	Neotropical	Argentina;Brazil;Paraguay	0	3.696149	1	0	0	0	0	0	0	1	0	1	0	1	0	NA	NA	FALSE
Amazona_versicolor	chordata	aves	psittacidae	3	Neotropical	Saint Lucia	1	2.607137	NA	NA	NA	NA	NA	NA	0	1	0	1	0	1	NA	NA	NA	FALSE
Amazona_arausiaca	chordata	aves	psittacidae	3	Panamanian	Dominica	1	2.60125	0	0	0	0	1	0	0	1	0	1	0	1	NA	NA	NA	FALSE
Amazona_guildingii	chordata	aves	psittacidae	3	Neotropical	Saint Vincent and the Grenadines	1	3.253204	1	1	0	0	1	0	0	1	0	1	0	1	0	1	NA	FALSE
Amazona_imperialis	chordata	aves	psittacidae	5	Panamanian	Dominica	1	3.983311	0	0	0	0	1	0	0	1	0	1	0	1	NA	NA	NA	FALSE
Cypseloides_niger	chordata	aves	apodidae	3	Nearctic;Neotropical;Panamanian	Anguilla;Antigua and Barbuda;Barbados;Bonaire;Sint Eustatius and Saba;British Virgin Islands;Canada;Costa Rica;Cuba;Dominica;Dominican Republic;El Salvador;Grenada;Guadeloupe;Guatemala;Haiti;Honduras;Jamaica;Martinique;Mexico;Montserrat;Nicaragua;Panama;Puerto Rico;Saint Kitts and Nevis;Saint Lucia;Saint Vincent and the Grenadines;Saint-Barthélemy;Saint-Martin;Sint Maarten;Trinidad and Tobago;Uni…	1	11.31456	0	0	0	0	1	1	1	0	0	0	0	0	NA	NA	NA	FALSE
Aerodramus_elaphrus	chordata	aves	apodidae	3	Oceanian	Seychelles	0	4.888123	1	0	0	0	0	0	0	0	1	0	0	0	0	NA	NA	FALSE
Aerodramus_sawtelli	chordata	aves	apodidae	3	Oceanian	Cook Islands	0	4.823322	0	0	1	0	0	0	0	0	1	0	0	0	NA	NA	1	FALSE
Chaetura_pelagica	chordata	aves	apodidae	3	Nearctic;Neotropical;Panamanian	Bahamas;Belize;Bolivia;Brazil;Canada;Cayman Islands;Chile;Colombia;Costa Rica;Cuba;Dominican Republic;Ecuador;Guatemala;Haiti;Honduras;Jamaica;Mexico;Nicaragua;Panama;Peru;Turks and Caicos Islands;United States;United States Minor Outlying Islands;Venezuela;Virgin Islands;U.S.	0	9.220898	0	0	0	0	0	1	1	0	0	0	0	0	NA	NA	NA	FALSE
Apus_acuticauda	chordata	aves	apodidae	3	Oriental	Bhutan;India;Myanmar;Thailand	0	7.000841	NA	0	NA	NA	NA	NA	0	0	0	0	0	0	NA	NA	NA	TRUE
Glaucis_dohrnii	chordata	aves	trochilidae	4	Neotropical	Brazil	0	5.55471	1	0	0	0	0	0	0	1	0	0	0	1	0	NA	NA	FALSE
Campylopterus_phainopeplus	chordata	aves	trochilidae	4	Neotropical	Colombia	0	4.906102	NA	NA	NA	NA	NA	NA	0	1	0	0	0	1	NA	NA	NA	FALSE
Lophornis_gouldii	chordata	aves	trochilidae	3	Neotropical	Bolivia;Brazil	0	3.843998	1	0	0	0	0	0	1	1	0	0	0	1	1	NA	NA	FALSE
Lophornis_brachylophus	chordata	aves	trochilidae	5	Panamanian	Mexico	0	3.869059	1	0	0	0	0	0	0	1	0	1	0	1	0	NA	NA	FALSE
Thalurania_ridgwayi	chordata	aves	trochilidae	3	Nearctic	Mexico	0	3.262438	1	0	0	0	0	0	0	1	0	0	0	1	0	NA	NA	FALSE
Thalurania_watertonii	chordata	aves	trochilidae	4	Neotropical	Brazil	0	3.310489	1	0	0	0	0	0	0	1	0	0	0	1	0	NA	NA	FALSE
Lepidopyga_lilliae	chordata	aves	trochilidae	5	Neotropical;Panamanian	Colombia	0	2.178345	1	0	0	0	0	0	0	1	0	0	0	1	0	NA	NA	FALSE
Amazilia_luciae	chordata	aves	trochilidae	4	Panamanian	Honduras	0	3.108663	1	0	0	0	0	0	0	1	0	0	0	1	0	NA	NA	FALSE
Amazilia_boucardi	chordata	aves	trochilidae	4	Panamanian	Costa Rica	0	3.084608	1	0	0	0	0	0	0	1	0	0	0	1	0	NA	NA	FALSE
Eupherusa_poliocerca	chordata	aves	trochilidae	3	Panamanian	Mexico	0	3.501386	1	0	0	0	0	0	0	1	0	0	0	1	0	NA	NA	FALSE
Eupherusa_cyanophrys	chordata	aves	trochilidae	4	Panamanian	Mexico	0	3.523841	1	0	0	0	1	0	0	1	0	0	0	1	0	NA	NA	FALSE
Phlogophilus_hemileucurus	chordata	aves	trochilidae	3	Neotropical	Colombia;Ecuador;Peru	0	7.388972	1	0	0	0	0	0	0	1	0	0	0	1	0	NA	NA	FALSE
Heliodoxa_gularis	chordata	aves	trochilidae	3	Neotropical	Colombia;Ecuador	0	7.572599	1	0	0	0	0	0	0	1	0	0	0	1	0	NA	NA	FALSE
Hylonympha_macrocerca	chordata	aves	trochilidae	4	Neotropical;Panamanian	Venezuela	0	4.025962	NA	0	NA	NA	NA	NA	0	1	0	1	0	1	NA	NA	NA	FALSE
Aglaeactis_aliciae	chordata	aves	trochilidae	4	Neotropical	Peru	0	5.542607	1	0	0	0	0	0	0	1	0	1	0	1	0	NA	NA	FALSE
Coeligena_prunellei	chordata	aves	trochilidae	3	Neotropical;Panamanian	Colombia	0	4.954256	NA	NA	NA	NA	NA	NA	0	1	0	0	0	1	NA	NA	NA	FALSE
Coeligena_orina	chordata	aves	trochilidae	5	Neotropical;Panamanian	Colombia	0	3.151466	1	0	0	0	0	0	0	1	0	0	0	0	0	NA	NA	TRUE
Sephanoides_fernandensis	chordata	aves	trochilidae	5	Neotropical	Chile	1	7.479356	1	0	1	0	0	1	1	1	1	1	0	1	1	NA	1	FALSE
Heliangelus_regalis	chordata	aves	trochilidae	4	Neotropical	Ecuador;Peru	0	7.240881	1	0	0	0	0	0	0	1	0	0	0	1	0	NA	NA	FALSE
Eriocnemis_nigrivestis	chordata	aves	trochilidae	5	Neotropical	Ecuador	0	4.09612	1	0	0	0	1	1	0	1	0	1	0	1	0	NA	NA	FALSE
Eriocnemis_godini	chordata	aves	trochilidae	5	NA	NA	NA	5.054863	NA	0	NA	NA	NA	NA	0	1	0	0	0	1	NA	NA	NA	FALSE
Eriocnemis_mirabilis	chordata	aves	trochilidae	4	Neotropical	Colombia	0	4.959493	1	0	0	0	0	0	0	1	1	0	0	1	0	NA	NA	FALSE
Ramphomicron_dorsale	chordata	aves	trochilidae	4	Neotropical	Colombia	0	5.365812	1	0	0	0	0	0	0	1	1	0	0	1	0	NA	NA	FALSE
Metallura_baroni	chordata	aves	trochilidae	4	Neotropical	Ecuador	0	2.233043	1	0	0	0	0	0	0	1	0	0	0	1	0	NA	NA	FALSE
Metallura_iracunda	chordata	aves	trochilidae	4	Neotropical	Colombia;Venezuela	0	3.900403	NA	NA	NA	NA	NA	NA	0	1	0	0	0	1	NA	NA	NA	FALSE
Taphrolesbia_griseiventris	chordata	aves	trochilidae	4	Neotropical	Peru	0	5.862483	1	0	0	0	0	0	0	1	0	0	0	1	0	NA	NA	FALSE
Loddigesia_mirabilis	chordata	aves	trochilidae	4	Neotropical	Peru	0	6.804246	1	0	0	0	0	0	0	1	0	0	0	1	0	NA	NA	FALSE
Eulidia_yarrellii	chordata	aves	trochilidae	5	Neotropical	Chile;Peru	0	2.392616	1	0	0	1	0	1	0	1	0	1	0	1	0	NA	NA	FALSE
Chaetocercus_bombus	chordata	aves	trochilidae	3	Neotropical	Colombia;Ecuador;Peru	0	1.5605	NA	NA	NA	NA	NA	NA	0	1	0	0	0	1	NA	NA	NA	FALSE
Chaetocercus_berlepschi	chordata	aves	trochilidae	4	Neotropical	Ecuador	0	1.501132	1	0	0	0	0	0	0	1	0	0	0	1	0	NA	NA	FALSE
Selasphorus_ardens	chordata	aves	trochilidae	4	Panamanian	Panama	0	1.967726	1	0	0	1	0	0	0	1	0	0	0	1	0	NA	NA	FALSE
Tauraco_bannermani	chordata	aves	musophagidae	4	Afrotropical	Cameroon	0	21.4968	1	0	0	0	0	0	0	1	0	1	0	1	0	NA	NA	FALSE
Tauraco_ruspolii	chordata	aves	musophagidae	3	Afrotropical	Ethiopia	0	21.15871	1	0	0	0	0	0	0	1	0	0	0	1	0	NA	NA	FALSE
Tyto_inexspectata	chordata	aves	tytonidae	3	Oriental	Indonesia	1	13.77504	1	0	0	0	0	0	0	1	0	0	0	1	0	NA	NA	FALSE
Tyto_nigrobrunnea	chordata	aves	tytonidae	3	Oceanian	Indonesia	1	13.79906	1	0	0	0	0	0	0	1	0	0	0	1	0	NA	NA	FALSE
Tyto_aurantia	chordata	aves	tytonidae	3	Oceanian	Papua New Guinea	1	13.69029	NA	NA	NA	NA	NA	NA	0	1	0	0	0	1	NA	NA	NA	FALSE
Tyto_soumagnei	chordata	aves	tytonidae	3	Madagascan	Madagascar	1	13.75865	1	0	0	0	0	0	0	1	0	0	0	1	0	NA	NA	FALSE
Phodilus_prigoginei	chordata	aves	tytonidae	4	Afrotropical	Democratic Republic of the Congo	0	24.57222	1	0	0	0	0	0	0	1	0	0	0	1	0	NA	NA	FALSE
Otus_sagittatus	chordata	aves	strigidae	3	Oriental	Malaysia;Myanmar;Thailand	0	6.287155	1	0	0	0	0	0	0	1	0	0	0	1	0	NA	NA	FALSE
Otus_ireneae	chordata	aves	strigidae	4	Afrotropical	Kenya;Tanzania	0	9.348467	1	0	0	0	1	0	0	1	0	1	0	1	0	NA	NA	FALSE
Otus_angelinae	chordata	aves	strigidae	3	Oriental	Indonesia	1	6.397245	1	0	0	0	0	0	0	1	0	0	0	1	0	NA	NA	FALSE
Otus_hartlaubi	chordata	aves	strigidae	3	Afrotropical	São Tomé and Príncipe	1	6.172495	1	0	0	0	0	0	0	1	0	0	0	1	0	NA	NA	FALSE
Otus_insularis	chordata	aves	strigidae	4	Oceanian	Seychelles	1	4.615154	0	0	1	0	0	0	0	1	0	0	0	1	NA	NA	0	FALSE
Otus_pembaensis	chordata	aves	strigidae	3	Afrotropical	Tanzania	0	5.2969	0	0	1	0	0	0	0	1	0	0	0	1	NA	NA	0	FALSE
Otus_capnodes	chordata	aves	strigidae	4	Madagascan	Comoros	1	5.023415	1	0	1	0	0	0	0	1	0	0	0	1	0	NA	0	FALSE
Otus_pauliani	chordata	aves	strigidae	4	Madagascan	Comoros	1	5.102878	1	0	0	0	0	0	0	1	0	0	0	1	0	NA	NA	FALSE
Megascops_barbarus	chordata	aves	strigidae	3	Panamanian	Guatemala;Mexico	0	6.505664	1	0	0	0	0	1	0	1	0	0	0	1	0	NA	NA	FALSE
Otus_gurneyi	chordata	aves	strigidae	3	Oriental	Philippines	1	7.109971	1	0	0	0	0	0	0	1	0	1	0	1	0	NA	NA	FALSE
Bubo_shelleyi	chordata	aves	strigidae	3	Afrotropical	Cameroon;Central African Republic;Côte d'Ivoire;Democratic Republic of the Congo;Equatorial Guinea;Gabon;Ghana;Guinea;Liberia;Nigeria;Republic of Congo;Sierra Leone;Uganda	0	6.792502	1	0	0	0	0	0	1	1	0	0	0	1	1	NA	NA	FALSE
[truncated: 3,964 more rows]
