# Supplementary material for: Global shortfalls in documented actions to conserve biodiversity
Source: Nature. 2024 Jun 5;630(8016):387–91. doi: 10.1038/s41586-024-07498-7 (PMC11168922; doi:10.1038/s41586-024-07498-7)
Supplement: Supplementary file 4 — Data for all 320 threatened species including in our analyses of changes in Red List category. [file 41586_2024_7498_MOESM4_ESM.csv]

scientificName	phylumName	className	familyName	redList	redList_old	redList_change	realms	countries	islandSp_95	ED	threat_habitat_change	threat_overexploit	threat_inv_spp	threat_pollution	threat_climate_change	threat_other	inPA_SPS	trade_ctrl	invasive_ctrl_success	education	reintroduction	legislation	matched_hc_sps	matched_oe	matched_is	actions_zero_sps
Hipposideros_curtus	chordata	mammalia	hipposideridae	4	Vulnerable	0	Afrotropical	Cameroon;Equatorial Guinea;Nigeria	0	9.310134219	1	0	0	0	0	1	0	0	0	0	0	0	0	NA	NA	TRUE
Hipposideros_hypophyllus	chordata	mammalia	hipposideridae	5	Endangered	0	Oriental	India	0	10.75436651	1	0	0	1	0	1	0	0	0	1	0	0	0	NA	NA	FALSE
Hydropotes_inermis	chordata	mammalia	cervidae	3	Near Threatened	0	Palearctic;Sino-Japanese	China;North Korea;South Korea	0	8.044051239	1	0	0	0	1	1	0	0	0	0	0	0	0	NA	NA	TRUE
Acridotheres_melanopterus	chordata	aves	sturnidae	5	Endangered	0	Oriental	Indonesia	1	1.71206	0	1	0	1	0	0	0	0	0	1	0	1	NA	0	NA	FALSE
Sitta_insularis	chordata	aves	sittidae	5	Endangered	0	Panamanian	Bahamas	1	6.687625	1	0	1	0	1	0	0	0	0	0	0	0	0	NA	0	TRUE
Hylobates_agilis	chordata	mammalia	hylobatidae	4	Near Threatened	0	Oriental	Indonesia;Malaysia;Thailand	0	5.746351287	1	0	0	0	0	1	0	1	0	0	0	1	0	NA	NA	FALSE
Hylobates_klossii	chordata	mammalia	hylobatidae	4	Vulnerable	0	Oriental	Indonesia	0	6.605386718	1	0	0	0	0	1	0	1	0	0	0	1	0	NA	NA	FALSE
Hylobates_lar	chordata	mammalia	hylobatidae	4	Near Threatened	0	Oriental	China;Indonesia;Laos;Malaysia;Myanmar;Thailand	0	5.715014263	1	0	0	0	0	1	1	1	0	0	0	1	1	NA	NA	FALSE
Indri_indri	chordata	mammalia	indriidae	5	Endangered	0	Madagascan	Madagascar	1	20.30505119	1	0	0	0	1	1	0	1	0	0	0	1	0	NA	NA	FALSE
Kobus_megaceros	chordata	mammalia	bovidae	4	Near Threatened	0	Afrotropical	Ethiopia;South Sudan	0	10.88719513	1	0	0	0	0	0	0	0	0	0	0	0	0	NA	NA	TRUE
Araucaria_muelleri	tracheophyta	pinopsida	araucariaceae	4	Near Threatened	0	NA	NA	NA	24.666714	1	0	0	0	0	0	0	0	0	0	0	0	0	NA	NA	TRUE
Leiopelma_hamiltoni	chordata	amphibia	leiopelmatidae	3	Endangered	1	Australian	New Zealand	0	58.55004864	0	0	1	0	0	1	0	0	1	0	1	0	NA	NA	1	FALSE
Lemur_catta	chordata	mammalia	lemuridae	4	Near Threatened	0	Madagascan	Madagascar	1	13.57879103	1	0	0	0	1	1	0	1	0	0	0	1	0	NA	NA	FALSE
Leontopithecus_chrysopygus	chordata	mammalia	callitrichidae	4	Critically Endangered	1	Neotropical	Brazil	0	4.764172991	1	0	0	0	1	1	0	1	0	1	1	1	0	NA	NA	FALSE
Lepilemur_edwardsi	chordata	mammalia	lepilemuridae	4	Vulnerable	0	Madagascan	Madagascar	1	6.837515829	1	0	0	0	0	0	0	1	0	0	0	1	0	NA	NA	FALSE
Lonchorhina_fernandezi	chordata	mammalia	phyllostomidae	4	Vulnerable	0	Neotropical	Brazil;Venezuela	0	12.43896545	0	0	0	0	0	1	1	0	0	1	0	0	NA	NA	NA	FALSE
Lonchorhina_orinocensis	chordata	mammalia	phyllostomidae	3	Near Threatened	0	Neotropical;Panamanian	Brazil;Colombia;Venezuela	0	12.90320424	1	0	0	0	0	1	1	0	0	0	0	0	1	NA	NA	FALSE
Lophocebus_aterrimus	chordata	mammalia	cercopithecidae	3	Near Threatened	0	Afrotropical	Angola;Democratic Republic of the Congo;Republic of Congo	0	6.695040705	0	0	0	0	0	1	1	1	0	0	0	1	NA	NA	NA	FALSE
Loxodonta_africana	chordata	mammalia	elephantidae	3	Vulnerable	1	Afrotropical	Angola;Benin;Botswana;Burkina Faso;Cameroon;Central African Republic;Chad;Côte d'Ivoire;Democratic Republic of the Congo;Equatorial Guinea;Eritrea;Ethiopia;Gabon;Ghana;Guinea;Guinea-Bissau;Kenya;Liberia;Malawi;Mali;Mozambique;Namibia;Niger;Nigeria;Republic of Congo;Rwanda;Senegal;Sierra Leone;South Africa;South Sudan;Sudan;Swaziland;Tanzania;Togo;Uganda;Zambia;Zimbabwe	0	37.3127961	1	0	1	0	1	1	1	1	0	1	0	1	1	NA	0	FALSE
Lynx_pardinus	chordata	mammalia	felidae	4	Critically Endangered	1	Palearctic	Spain	0	8.438658624	1	0	0	0	1	1	0	1	0	1	1	1	0	NA	NA	FALSE
Macaca_nemestrina	chordata	mammalia	cercopithecidae	4	Vulnerable	0	Oriental	Brunei;Indonesia;Malaysia;Myanmar;Thailand	0	4.804473876	1	0	0	0	0	1	0	1	0	0	0	1	0	NA	NA	FALSE
Macaca_nigra	chordata	mammalia	cercopithecidae	5	Endangered	0	Oriental	Indonesia	1	5.368442435	1	1	0	0	0	1	0	1	0	0	0	1	0	1	NA	FALSE
Macaca_tonkeana	chordata	mammalia	cercopithecidae	3	Near Threatened	0	Oriental	Indonesia	1	5.162758205	1	0	0	0	0	1	0	1	0	0	0	1	0	NA	NA	FALSE
Macaca_hecki	chordata	mammalia	cercopithecidae	3	Near Threatened	0	Oriental	Indonesia	1	5.165467085	1	0	0	0	0	1	0	1	0	0	0	1	0	NA	NA	FALSE
Manis_crassicaudata	chordata	mammalia	manidae	4	Near Threatened	0	Oriental;Saharo-Arabian;Sino-Japanese	Bangladesh;Bhutan;India;Nepal;Pakistan;Sri Lanka	0	20.68665552	0	1	0	0	0	0	0	1	0	1	0	1	NA	1	NA	FALSE
Manis_javanica	chordata	mammalia	manidae	5	Near Threatened	0	Oriental	Brunei;Cambodia;China;Indonesia;Laos;Malaysia;Myanmar;Singapore;Thailand;Vietnam	0	20.68642086	1	1	0	0	0	1	0	1	0	1	0	1	0	1	NA	FALSE
Manis_pentadactyla	chordata	mammalia	manidae	5	Near Threatened	0	Oriental;Sino-Japanese	Bangladesh;Bhutan;China;Hong Kong;India;Laos;Macao;Myanmar;Nepal;Taiwan;Thailand;Vietnam	0	20.68665552	0	1	0	0	1	1	0	1	0	1	0	1	NA	1	NA	FALSE
Marmota_vancouverensis	chordata	mammalia	sciuridae	5	Endangered	0	Nearctic	Canada	1	4.894708135	0	0	0	0	0	1	0	0	0	0	0	0	NA	NA	NA	TRUE
Mesembriomys_gouldii	chordata	mammalia	muridae	3	Near Threatened	0	Australian;Oceanian	Australia	0	8.09799742	1	0	1	0	0	0	1	0	0	0	0	0	1	NA	0	FALSE
Microtus_oaxacensis	chordata	mammalia	cricetidae	4	Near Threatened	0	Panamanian	Mexico	0	5.415140147	NA	0	NA	NA	NA	NA	0	0	0	0	0	0	NA	NA	NA	TRUE
Andinobates_dorisswansonae	chordata	amphibia	dendrobatidae	3	Critically Endangered	1	Panamanian	Colombia	0	10.64049694	1	0	0	0	0	1	0	1	0	1	0	1	0	NA	NA	FALSE
Mirza_coquereli	chordata	mammalia	cheirogaleidae	4	Near Threatened	0	Madagascan	Madagascar	1	19.79409579	1	0	0	0	0	1	0	1	0	0	0	1	0	NA	NA	FALSE
Melanophryniscus_admirabilis	chordata	amphibia	bufonidae	5	Near Threatened	0	Neotropical	Brazil	0	12.97812754	0	0	0	1	0	0	0	0	0	0	0	0	NA	NA	NA	TRUE
Andinobates_tolimensis	chordata	amphibia	dendrobatidae	3	Endangered	1	Panamanian	Colombia	0	10.64049694	NA	0	NA	NA	NA	NA	0	1	0	1	0	1	NA	NA	NA	FALSE
Eulemur_rufifrons	chordata	mammalia	lemuridae	3	Near Threatened	0	Madagascan	Madagascar	1	8.312247177	1	0	0	0	0	1	0	1	0	0	0	1	0	NA	NA	FALSE
Notopteris_neocaledonica	chordata	mammalia	pteropodidae	4	Vulnerable	0	Oceanian	New Caledonia	1	10.57084327	0	0	1	0	0	1	0	0	0	0	0	0	NA	NA	0	TRUE
Pteropus_rennelli	chordata	mammalia	pteropodidae	4	Vulnerable	0	Oceanian	Solomon Islands	0	5.416364648	1	1	0	0	0	1	0	1	0	0	0	1	0	1	NA	FALSE
Mungotictis_decemlineata	chordata	mammalia	eupleridae	4	Vulnerable	0	Madagascan	Madagascar	1	15.55327638	1	0	1	0	0	1	0	0	0	0	0	0	0	NA	0	TRUE
Murina_aenea	chordata	mammalia	vespertilionidae	3	Near Threatened	0	Oriental	Brunei;Indonesia;Malaysia;Thailand	0	5.159898308	1	0	0	0	0	1	0	0	0	0	0	0	0	NA	NA	TRUE
Murina_rozendaali	chordata	mammalia	vespertilionidae	3	Near Threatened	0	Oriental	Brunei;Indonesia;Malaysia	1	5.156952413	1	0	0	0	0	1	0	0	0	0	0	0	0	NA	NA	TRUE
Magnolia_jardinensis	tracheophyta	magnoliopsida	magnoliaceae	5	Endangered	0	Panamanian	Colombia	0	NA	NA	0	NA	NA	NA	NA	0	0	0	0	0	0	NA	NA	NA	TRUE
Myrmecobius_fasciatus	chordata	mammalia	myrmecobiidae	4	Vulnerable	0	Australian	Australia	0	31.32678353	0	0	1	0	0	1	0	0	1	1	1	1	NA	NA	1	FALSE
Neotoma_palatina	chordata	mammalia	cricetidae	3	Near Threatened	0	Nearctic	Mexico	0	5.16343537	NA	0	NA	NA	NA	NA	0	0	0	0	0	0	NA	NA	NA	TRUE
Nesokia_bunnii	chordata	mammalia	muridae	4	Near Threatened	0	Saharo-Arabian	Iraq	0	8.787221753	1	0	0	0	0	0	0	0	0	0	0	0	0	NA	NA	TRUE
Nyctalus_lasiopterus	chordata	mammalia	vespertilionidae	3	Near Threatened	0	Palearctic;Saharo-Arabian	Akrotiri and Dhekelia;Albania;Azerbaijan;Belarus;Bosnia and Herzegovina;Bulgaria;Caspian Sea;Croatia;Cyprus;Czech Republic;France;Georgia;Gibraltar;Greece;Hungary;Italy;Kazakhstan;Libya;Lithuania;Morocco;Northern Cyprus;Poland;Portugal;Romania;Russia;San Marino;Serbia;Slovakia;Slovenia;Spain;Switzerland;Turkey;Ukraine	0	5.835777045	1	0	0	0	0	1	1	0	0	0	0	1	1	NA	NA	FALSE
Nycticebus_pygmaeus	chordata	mammalia	lorisidae	4	Vulnerable	0	Oriental	Cambodia;China;Laos;Myanmar;Thailand;Vietnam	0	19.1131949	1	1	0	0	0	1	1	1	0	0	0	1	1	1	NA	FALSE
Ochotona_iliensis	chordata	mammalia	ochotonidae	4	Vulnerable	0	Palearctic	China	0	13.88437051	1	0	0	0	1	0	0	0	0	1	0	0	0	NA	NA	FALSE
Octodon_pacificus	chordata	mammalia	octodontidae	5	Vulnerable	0	Neotropical	Chile	0	15.8515884	1	0	0	0	0	1	0	0	0	0	0	0	0	NA	NA	TRUE
Onychogalea_fraenata	chordata	mammalia	macropodidae	3	Endangered	1	Australian	Australia	0	6.34521811	1	0	1	0	1	1	0	1	0	1	1	1	0	NA	0	FALSE
Oryx_leucoryx	chordata	mammalia	bovidae	3	Endangered	1	Saharo-Arabian	Israel;Oman;Saudi Arabia;United Arab Emirates	0	7.227438298	NA	NA	NA	NA	NA	NA	0	1	0	0	0	1	NA	NA	NA	FALSE
Oryx_beisa	chordata	mammalia	bovidae	4	Near Threatened	0	Afrotropical;Saharo-Arabian	Djibouti;Eritrea;Ethiopia;Kenya;South Sudan;Tanzania;Uganda	0	7.009973757	1	0	0	0	0	0	0	0	0	0	0	0	0	NA	NA	TRUE
Perameles_gunnii	chordata	mammalia	peramelidae	3	Near Threatened	0	Australian	Australia	1	12.00869641	1	0	1	0	0	0	0	0	1	1	1	0	0	NA	1	FALSE
Petaurus_abidi	chordata	mammalia	petauridae	5	Vulnerable	0	Oceanian	Papua New Guinea	1	8.528984568	1	0	0	0	0	0	0	0	0	0	0	0	0	NA	NA	TRUE
Petrogale_lateralis	chordata	mammalia	macropodidae	3	Near Threatened	0	Australian	Australia	0	5.69817999	0	0	1	0	0	0	1	0	1	1	1	0	NA	NA	1	FALSE
Phalanger_matanim	chordata	mammalia	phalangeridae	5	Endangered	0	NA	NA	NA	11.99404209	1	0	0	0	0	0	0	0	0	0	0	0	0	NA	NA	TRUE
Phaner_parienti	chordata	mammalia	cheirogaleidae	4	Vulnerable	0	Madagascan	Madagascar	1	13.21442536	1	0	0	0	0	1	0	1	0	0	0	1	0	NA	NA	FALSE
Phaner_electromontis	chordata	mammalia	cheirogaleidae	4	Vulnerable	0	Madagascan	Madagascar	1	12.70061984	1	0	0	0	0	0	0	1	0	0	0	1	0	NA	NA	FALSE
Pongo_pygmaeus	chordata	mammalia	hominidae	5	Endangered	0	Oriental	Indonesia;Malaysia	1	13.67486909	1	1	0	0	1	0	0	1	0	0	0	1	0	1	NA	FALSE
Aotus_miconax	chordata	mammalia	aotidae	4	Vulnerable	0	Neotropical	Peru	0	7.663849834	1	0	0	0	0	0	0	1	0	0	0	1	0	NA	NA	FALSE
Presbytis_thomasi	chordata	mammalia	cercopithecidae	3	Near Threatened	0	Oriental	Indonesia	1	4.399057266	1	0	0	0	0	1	0	1	0	0	0	1	0	NA	NA	FALSE
Prionailurus_planiceps	chordata	mammalia	felidae	4	Vulnerable	0	Oriental	Brunei;Indonesia;Malaysia;Thailand	0	10.69129886	1	0	0	1	0	1	0	1	0	0	0	1	0	NA	NA	FALSE
Procapra_przewalskii	chordata	mammalia	bovidae	4	Critically Endangered	1	Palearctic;Sino-Japanese	China	0	7.430815627	1	0	0	0	0	0	0	0	0	1	0	0	0	NA	NA	FALSE
Procolobus_verus	chordata	mammalia	cercopithecidae	3	Near Threatened	0	Afrotropical	Benin;Côte d'Ivoire;Ghana;Guinea;Liberia;Nigeria;Sierra Leone;Togo	0	8.694730664	1	1	0	0	0	0	1	1	0	0	0	1	1	1	NA	FALSE
Piliocolobus_foai	chordata	mammalia	cercopithecidae	4	Endangered	0	Afrotropical	Democratic Republic of the Congo	0	NA	1	0	0	0	0	0	0	1	0	0	0	1	0	NA	NA	FALSE
Piliocolobus_tholloni	chordata	mammalia	cercopithecidae	3	Near Threatened	0	Afrotropical	Democratic Republic of the Congo;Republic of Congo	0	NA	NA	0	NA	NA	NA	NA	1	1	0	0	0	1	NA	NA	NA	FALSE
Caracal_aurata	chordata	mammalia	felidae	3	Near Threatened	0	Afrotropical	Angola;Burundi;Cameroon;Central African Republic;Côte d'Ivoire;Democratic Republic of the Congo;Equatorial Guinea;Gabon;Ghana;Guinea;Guinea-Bissau;Liberia;Nigeria;Republic of Congo;Rwanda;Sierra Leone;South Sudan;Togo;Uganda	0	9.325829896	1	0	0	0	0	1	1	1	0	0	0	1	1	NA	NA	FALSE
Propithecus_tattersalli	chordata	mammalia	indriidae	5	Endangered	0	Madagascan	Madagascar	1	11.61493866	1	0	0	0	1	1	0	1	0	1	0	1	0	NA	NA	FALSE
Propithecus_verreauxi	chordata	mammalia	indriidae	5	Vulnerable	0	Madagascan	Madagascar	1	10.28985365	1	0	1	0	0	1	0	1	0	0	0	1	0	NA	0	FALSE
Propithecus_coquereli	chordata	mammalia	indriidae	5	Endangered	0	Madagascan	Madagascar	1	10.51706502	1	0	0	0	0	1	0	1	0	0	0	1	0	NA	NA	FALSE
Propithecus_coronatus	chordata	mammalia	indriidae	5	Endangered	0	Madagascan	Madagascar	1	10.90963904	1	0	0	0	0	1	0	1	0	0	0	1	0	NA	NA	FALSE
Propithecus_deckenii	chordata	mammalia	indriidae	5	Vulnerable	0	Madagascan	Madagascar	1	10.26308061	1	0	0	0	0	1	0	1	0	0	0	1	0	NA	NA	FALSE
Propithecus_diadema	chordata	mammalia	indriidae	5	Endangered	0	Madagascan	Madagascar	1	10.65361804	1	0	0	0	0	1	0	1	0	0	0	1	0	NA	NA	FALSE
Bolitoglossa_insularis	chordata	amphibia	plethodontidae	5	Vulnerable	0	Panamanian	Nicaragua	0	12.5403924	0	0	0	0	1	0	0	0	0	0	0	0	NA	NA	NA	TRUE
Pseudocheirus_occidentalis	chordata	mammalia	pseudocheiridae	5	Vulnerable	0	Australian	Australia	0	17.25540362	1	0	1	0	1	0	0	0	1	0	0	0	0	NA	1	FALSE
Pseudomys_fieldi	chordata	mammalia	muridae	3	Critically Endangered	1	Australian	Australia	0	8.293269391	1	0	0	0	1	0	0	1	1	0	0	1	0	NA	NA	FALSE
Pteromyscus_pulverulentus	chordata	mammalia	sciuridae	4	Near Threatened	0	Oriental	Brunei;Indonesia;Malaysia;Thailand	0	7.335530235	1	0	0	0	0	1	0	0	0	0	0	0	0	NA	NA	TRUE
Pteropus_aldabrensis	chordata	mammalia	pteropodidae	4	Vulnerable	0	Madagascan	Seychelles	1	5.451111315	0	0	1	0	1	0	0	1	1	0	0	1	NA	NA	1	FALSE
Pteropus_livingstonii	chordata	mammalia	pteropodidae	5	Endangered	0	Madagascan	Comoros	1	6.104717106	1	0	0	0	0	1	0	1	0	1	0	1	0	NA	NA	FALSE
Pteropus_rodricensis	chordata	mammalia	pteropodidae	4	Critically Endangered	1	Oceanian	Mauritius	0	5.550830275	1	0	0	0	1	1	0	1	0	1	0	1	0	NA	NA	FALSE
Pteropus_temminckii	chordata	mammalia	pteropodidae	3	Near Threatened	0	Oceanian	Indonesia	1	7.432878875	0	1	0	0	0	1	0	1	0	0	0	1	NA	1	NA	FALSE
Reithrodontomys_spectabilis	chordata	mammalia	cricetidae	5	Endangered	0	Panamanian	Mexico	0	8.158702234	0	0	1	0	1	1	0	0	1	0	0	0	NA	NA	1	FALSE
Rhinoceros_unicornis	chordata	mammalia	rhinocerotidae	3	Endangered	1	Oriental;Sino-Japanese	Bangladesh;Bhutan;China;India;Nepal	0	25.32572861	1	1	1	0	1	1	0	1	1	1	1	1	0	1	1	FALSE
Rhinolophus_cognatus	chordata	mammalia	rhinolophidae	4	Vulnerable	0	Oriental	India	1	6.40620461	NA	0	NA	NA	NA	NA	0	0	0	0	0	0	NA	NA	NA	TRUE
Rhogeessa_minutilla	chordata	mammalia	vespertilionidae	3	Near Threatened	0	Neotropical;Panamanian	Colombia;Venezuela	0	4.832027922	1	0	0	0	1	0	1	0	0	0	0	0	1	NA	NA	FALSE
Boneia_bidens	chordata	mammalia	pteropodidae	3	Near Threatened	0	Oriental	Indonesia	1	NA	1	0	0	0	0	1	0	0	0	0	0	0	0	NA	NA	TRUE
Rousettus_madagascariensis	chordata	mammalia	pteropodidae	3	Near Threatened	0	Madagascan	Madagascar	1	2.741536948	NA	0	NA	NA	NA	NA	0	0	0	0	0	0	NA	NA	NA	TRUE
Solomys_ponceleti	chordata	mammalia	muridae	5	Endangered	0	Oceanian	Papua New Guinea;Solomon Islands	1	8.61672212	0	0	0	0	0	1	0	0	0	0	0	0	NA	NA	NA	TRUE
Solomys_salebrosus	chordata	mammalia	muridae	4	Near Threatened	0	Oceanian	Papua New Guinea;Solomon Islands	1	8.59924811	0	0	0	0	0	1	0	0	0	0	0	0	NA	NA	NA	TRUE
Solomys_sapientis	chordata	mammalia	muridae	4	Vulnerable	0	Oceanian	Solomon Islands	0	8.424281616	1	0	0	0	0	1	0	0	0	0	0	0	0	NA	NA	TRUE
Spalax_arenarius	chordata	mammalia	spalacidae	4	Vulnerable	0	Palearctic	Ukraine	0	9.92273681	NA	0	NA	NA	NA	NA	0	0	0	0	0	0	NA	NA	NA	TRUE
Spermophilus_citellus	chordata	mammalia	sciuridae	4	Vulnerable	0	Palearctic	Austria;Bosnia and Herzegovina;Bulgaria;Croatia;Czech Republic;Greece;Hungary;Macedonia;Moldova;Poland;Romania;Serbia;Slovakia;Turkey;Ukraine	0	3.740347807	1	0	0	0	0	1	1	0	0	0	1	1	1	NA	NA	FALSE
Xerospermophilus_perotensis	chordata	mammalia	sciuridae	4	Near Threatened	0	Nearctic	Mexico	0	NA	1	0	0	0	0	1	0	0	0	0	0	0	0	NA	NA	TRUE
Spilocuscus_rufoniger	chordata	mammalia	phalangeridae	5	Endangered	0	Oceanian	Indonesia;Papua New Guinea	1	9.759894888	1	0	0	0	0	1	0	0	0	0	0	0	0	NA	NA	TRUE
Porcula_salvania	chordata	mammalia	suidae	4	Critically Endangered	1	Oriental	Bhutan;India	0	10.64150907	1	0	0	0	0	0	0	1	0	1	1	1	0	NA	NA	FALSE
Sylvilagus_mansuetus	chordata	mammalia	leporidae	5	Near Threatened	0	Nearctic	Mexico	1	10.44474209	0	0	1	0	0	1	0	0	1	0	0	0	NA	NA	1	FALSE
Arvicola_sapidus	chordata	mammalia	cricetidae	3	Near Threatened	0	Palearctic	Andorra;France;Gibraltar;Italy;Portugal;Spain	0	7.396006157	1	0	1	1	1	1	1	0	0	1	0	1	1	NA	0	FALSE
Penelope_pileata	chordata	aves	cracidae	3	Near Threatened	0	Neotropical	Brazil	0	3.154619	1	0	0	0	0	0	1	0	0	0	0	1	1	NA	NA	FALSE
Pauxi_pauxi	chordata	aves	cracidae	4	Vulnerable	0	Neotropical;Panamanian	Colombia;Venezuela	0	4.012237	0	1	0	0	0	0	1	1	0	1	0	1	NA	1	NA	FALSE
Megapodius_pritchardii	chordata	aves	megapodiidae	3	Endangered	1	Oceanian	Tonga	1	10.31707	0	0	0	0	1	1	0	0	0	0	1	0	NA	NA	NA	FALSE
Picumnus_steindachneri	chordata	aves	picidae	4	Vulnerable	0	Neotropical	Peru	0	4.198346	1	0	0	0	0	0	0	0	0	1	0	0	0	NA	NA	FALSE
Rhinoplax_vigil	chordata	aves	bucerotidae	5	Near Threatened	0	Oriental	Brunei;Indonesia;Malaysia;Myanmar;Singapore;Thailand	0	14.5559	1	1	0	0	0	0	1	1	0	0	0	1	1	1	NA	FALSE
Todiramphus_godeffroyi	chordata	aves	alcedinidae	5	Endangered	0	Oceanian	French Polynesia	1	4.475219	1	0	1	0	0	0	0	0	0	1	0	0	0	NA	0	FALSE
Lorius_domicella	chordata	aves	psittacidae	4	Vulnerable	0	Oceanian	Indonesia	1	3.04203	0	0	0	0	0	0	0	1	0	1	0	1	NA	NA	NA	FALSE
Cacatua_alba	chordata	aves	cacatuidae	4	Vulnerable	0	Oceanian	Indonesia	1	5.52633	1	0	0	0	0	0	0	1	0	1	0	1	0	NA	NA	FALSE
Nestor_notabilis	chordata	aves	strigopidae	4	Vulnerable	0	Australian	New Zealand	1	12.08805	0	0	1	0	0	1	1	1	1	1	0	1	NA	NA	1	FALSE
Prioniturus_luconensis	chordata	aves	psittacidae	4	Vulnerable	0	Oriental	Philippines	1	4.872536	1	1	0	0	0	1	0	1	0	0	0	1	0	1	NA	FALSE
Prioniturus_verticalis	chordata	aves	psittacidae	5	Endangered	0	Oriental	Philippines	1	4.910599	1	0	0	0	0	0	0	1	0	1	0	1	0	NA	NA	FALSE
Lathamus_discolor	chordata	aves	psittacidae	5	Endangered	0	Australian	Australia	1	7.135915	1	0	1	0	0	1	1	1	0	1	0	1	1	NA	0	FALSE
Psittacula_eques	chordata	aves	psittacidae	3	Critically Endangered	1	Oceanian	Mauritius	1	4.223446	1	0	1	0	0	0	0	1	1	0	1	1	0	NA	1	FALSE
Psittacula_longicauda	chordata	aves	psittacidae	3	Near Threatened	0	Oriental	Brunei;India;Indonesia;Malaysia;Singapore	0	4.878565	1	1	0	0	0	0	0	1	0	0	0	1	0	1	NA	FALSE
Anodorhynchus_hyacinthinus	chordata	aves	psittacidae	3	Endangered	1	Neotropical	Bolivia;Brazil;Paraguay	0	4.926083	0	1	0	0	0	0	1	1	0	1	0	1	NA	1	NA	FALSE
Anodorhynchus_leari	chordata	aves	psittacidae	4	Critically Endangered	1	Neotropical	Brazil	0	4.76188	NA	NA	NA	NA	NA	NA	0	1	0	1	0	1	NA	NA	NA	FALSE
Ara_rubrogenys	chordata	aves	psittacidae	5	Endangered	0	Neotropical	Bolivia	0	3.660889	1	0	0	0	0	1	0	1	0	1	0	1	0	NA	NA	FALSE
Ognorhynchus_icterotis	chordata	aves	psittacidae	4	Critically Endangered	1	Neotropical;Panamanian	Colombia;Ecuador	0	4.653763	1	0	0	0	0	0	0	1	0	1	0	1	0	NA	NA	FALSE
Pyrrhura_lepida	chordata	aves	psittacidae	3	Near Threatened	0	Neotropical	Brazil	0	1.542138	1	0	0	0	0	0	1	1	0	0	0	1	1	NA	NA	FALSE
Amazona_imperialis	chordata	aves	psittacidae	5	Endangered	0	Panamanian	Dominica	1	3.983311	0	0	0	0	1	0	0	1	0	1	0	1	NA	NA	NA	FALSE
Phlogophilus_hemileucurus	chordata	aves	trochilidae	3	Near Threatened	0	Neotropical	Colombia;Ecuador;Peru	0	7.388972	1	0	0	0	0	0	0	1	0	0	0	1	0	NA	NA	FALSE
Heliodoxa_gularis	chordata	aves	trochilidae	3	Near Threatened	0	Neotropical	Colombia;Ecuador	0	7.572599	1	0	0	0	0	0	0	1	0	0	0	1	0	NA	NA	FALSE
Eulidia_yarrellii	chordata	aves	trochilidae	5	Endangered	0	Neotropical	Chile;Peru	0	2.392616	1	0	0	1	0	1	0	1	0	1	0	1	0	NA	NA	FALSE
Nesoenas_mayeri	chordata	aves	columbidae	3	Endangered	1	Oceanian	Mauritius	1	9.039749	1	0	1	0	1	0	0	1	1	0	1	1	0	NA	1	FALSE
Geophaps_smithii	chordata	aves	columbidae	3	Near Threatened	0	Australian;Oceanian	Australia	0	8.406829	1	0	0	0	0	0	1	0	0	0	0	0	1	NA	NA	FALSE
Ducula_galeata	chordata	aves	columbidae	4	Critically Endangered	1	Oceanian	French Polynesia	1	5.674834	0	0	0	0	0	0	0	0	0	1	1	0	NA	NA	NA	FALSE
Didunculus_strigirostris	chordata	aves	columbidae	5	Endangered	0	Oceanian	Samoa	1	16.40652	0	0	1	0	1	1	0	0	1	1	0	1	NA	NA	1	FALSE
Ardeotis_nigriceps	chordata	aves	otididae	5	Endangered	0	Oriental	India;Pakistan	0	8.988413	1	0	1	0	0	1	0	1	1	1	0	1	0	NA	1	FALSE
Houbaropsis_bengalensis	chordata	aves	otididae	5	Endangered	0	Oriental;Sino-Japanese	Bangladesh;Bhutan;Cambodia;India;Nepal	0	19.61591	1	0	0	0	0	0	0	1	0	1	0	1	0	NA	NA	FALSE
Balearica_pavonina	chordata	aves	gruidae	3	Near Threatened	0	Afrotropical	Benin;Burkina Faso;Cameroon;Central African Republic;Chad;Democratic Republic of the Congo;Eritrea;Ethiopia;Gambia;Ghana;Guinea;Guinea-Bissau;Kenya;Mali;Mauritania;Niger;Nigeria;Senegal;South Sudan;Sudan;Togo	0	12.06819	1	0	0	0	0	1	0	1	0	1	0	1	0	NA	NA	FALSE
Sarothrura_ayresi	chordata	aves	rallidae	5	Endangered	0	Afrotropical	Ethiopia;South Africa	0	10.28856	1	0	0	0	0	1	0	0	0	1	0	1	0	NA	NA	FALSE
Pedionomus_torquatus	chordata	aves	pedionomidae	5	Endangered	0	Australian	Australia	0	38.94982	1	0	0	0	1	0	0	0	0	1	0	0	0	NA	NA	FALSE
Charadrius_sanctaehelenae	chordata	aves	charadriidae	3	Vulnerable	0	Afrotropical	Saint Helena	1	12.53652	1	0	0	0	0	0	0	0	1	1	0	0	0	NA	NA	FALSE
Sterna_acuticauda	chordata	aves	laridae	4	Near Threatened	0	Oriental;Saharo-Arabian;Sino-Japanese	Bangladesh;Bhutan;India;Nepal;Pakistan	0	4.145864	0	0	1	0	0	1	0	0	0	0	0	0	NA	NA	0	TRUE
Gyps_coprotheres	chordata	aves	accipitridae	4	Vulnerable	0	Afrotropical	Angola;Botswana;Lesotho;Mozambique;Namibia;South Africa;Swaziland;Zambia;Zimbabwe	0	4.044507	0	1	0	0	0	1	1	1	0	1	0	1	NA	1	NA	FALSE
Torgos_tracheliotos	chordata	aves	accipitridae	4	Vulnerable	0	Afrotropical;Saharo-Arabian	Angola;Benin;Botswana;Burkina Faso;Burundi;Cameroon;Central African Republic;Chad;Côte d'Ivoire;Democratic Republic of the Congo;Djibouti;Egypt;Eritrea;Ethiopia;Gambia;Ghana;Guinea;Kenya;Lesotho;Malawi;Mali;Mauritania;Mozambique;Namibia;Niger;Nigeria;Oman;Rwanda;Saudi Arabia;Senegal;Somalia;South Africa;South Sudan;Sudan;Swaziland;Tanzania;Uganda;United Arab Emirates;Yemen;Zambia;Zimbabwe	0	9.156212	1	0	0	0	0	1	1	1	0	1	0	1	1	NA	NA	FALSE
Accipiter_princeps	chordata	aves	accipitridae	3	Near Threatened	0	Oceanian	Papua New Guinea	1	8.049638	1	0	0	0	0	0	0	1	0	0	0	1	0	NA	NA	FALSE
Falco_punctatus	chordata	aves	falconidae	4	Vulnerable	0	Oceanian	Mauritius	1	5.264708	NA	NA	NA	NA	NA	NA	0	1	1	1	1	1	NA	NA	NA	FALSE
Falco_fasciinucha	chordata	aves	falconidae	3	Near Threatened	0	Afrotropical	Ethiopia;Kenya;Malawi;Mozambique;South Africa;South Sudan;Tanzania;Uganda;Zambia;Zimbabwe	0	6.22194	NA	NA	NA	NA	NA	NA	1	1	0	0	0	1	NA	NA	NA	FALSE
Geronticus_eremita	chordata	aves	threskiornithidae	4	Critically Endangered	1	Afrotropical;Saharo-Arabian	Djibouti;Eritrea;Ethiopia;Jordan;Morocco;Saudi Arabia;Sudan;Syria;Yemen	0	19.13604	1	0	0	1	0	1	0	1	0	1	1	1	0	NA	NA	FALSE
Hydrornis_gurneyi	chordata	aves	pittidae	5	Endangered	0	Oriental	Myanmar	0	6.884804	1	0	0	0	0	1	0	1	0	1	0	1	0	NA	NA	FALSE
Cotinga_maculata	chordata	aves	cotingidae	5	Endangered	0	Neotropical	Brazil	0	6.332155	1	0	0	0	0	0	0	1	0	0	0	1	0	NA	NA	FALSE
Myrmotherula_klagesi	chordata	aves	thamnophilidae	3	Near Threatened	0	Neotropical	Brazil	0	5.71262	1	0	0	0	0	0	0	0	0	0	0	0	0	NA	NA	TRUE
Terenura_sicki	chordata	aves	thamnophilidae	5	Endangered	0	Neotropical	Brazil	0	5.980644	1	0	0	0	0	0	0	0	0	0	0	1	0	NA	NA	FALSE
Cercomacra_carbonaria	chordata	aves	thamnophilidae	5	Near Threatened	0	Neotropical	Brazil;Guyana	0	3.076284	1	0	0	0	0	0	0	0	0	0	0	0	0	NA	NA	TRUE
Myrmoborus_melanurus	chordata	aves	thamnophilidae	3	Near Threatened	0	Neotropical	Brazil;Colombia;Peru	0	4.433605	1	0	0	0	0	0	0	0	0	0	0	0	0	NA	NA	TRUE
Synallaxis_maranonica	chordata	aves	furnariidae	5	Vulnerable	0	Neotropical	Ecuador;Peru	0	2.360651	1	0	0	0	0	0	0	0	0	0	0	0	0	NA	NA	TRUE
Synallaxis_kollari	chordata	aves	furnariidae	5	Endangered	0	Neotropical	Brazil;Guyana	0	2.393134	1	0	0	0	0	0	1	0	0	0	0	0	1	NA	NA	FALSE
Atrichornis_rufescens	chordata	aves	atrichornithidae	4	Near Threatened	0	Australian	Australia	0	30.40005	1	0	0	0	0	0	0	0	0	0	0	0	0	NA	NA	TRUE
Atrichornis_clamosus	chordata	aves	atrichornithidae	4	Vulnerable	0	Australian	Australia	0	30.40005	1	0	0	0	0	0	0	1	1	0	1	1	0	NA	NA	FALSE
Stipiturus_mallee	chordata	aves	maluridae	4	Vulnerable	0	Australian	Australia	0	12.38332	1	0	0	0	0	0	0	0	0	0	0	0	0	NA	NA	TRUE
Grantiella_picta	chordata	aves	meliphagidae	3	Near Threatened	0	Australian	Australia	0	13.30436	1	0	0	0	0	0	0	0	0	0	0	0	0	NA	NA	TRUE
Anthochaera_phrygia	chordata	aves	meliphagidae	5	Endangered	0	Australian	Australia	0	5.389046	1	0	1	0	0	1	0	0	0	1	1	0	0	NA	0	FALSE
Dasyornis_longirostris	chordata	aves	dasyornithidae	4	Vulnerable	0	Australian	Australia	0	18.19491	1	0	1	0	0	0	0	1	0	0	1	1	0	NA	0	FALSE
Pachycephala_rufogularis	chordata	aves	pachycephalidae	3	Near Threatened	0	Australian	Australia	0	5.8492	1	0	0	0	0	1	0	0	0	0	0	0	0	NA	NA	TRUE
Corvus_kubaryi	chordata	aves	corvidae	5	Endangered	0	Oceanian	Northern Mariana Islands	1	3.576486	0	0	1	0	1	0	0	0	1	0	0	0	NA	NA	1	FALSE
Oriolus_mellianus	chordata	aves	oriolidae	4	Vulnerable	0	Oriental;Sino-Japanese	Cambodia;China;Thailand	0	12.09355	1	0	0	0	0	0	0	0	0	0	0	1	0	NA	NA	FALSE
Lalage_newtoni	chordata	aves	campephagidae	5	Endangered	0	Oceanian	Reunion	1	4.505509	0	0	1	0	1	1	0	0	1	0	0	0	NA	NA	1	FALSE
Pomarea_dimidiata	chordata	aves	monarchidae	3	Endangered	1	Oceanian	Cook Islands	1	3.70821	1	0	0	0	0	1	0	0	1	1	0	0	0	NA	NA	FALSE
Oriolia_bernieri	chordata	aves	vangidae	4	Vulnerable	0	Madagascan	Madagascar	1	7.430905	1	0	0	0	0	0	0	0	0	0	0	0	0	NA	NA	TRUE
Euryceros_prevostii	chordata	aves	vangidae	4	Vulnerable	0	Madagascan	Madagascar	1	7.490378	1	0	0	0	0	0	0	0	0	0	0	0	0	NA	NA	TRUE
Mimus_trifasciatus	chordata	aves	mimidae	4	Endangered	0	Neotropical	Chile	1	4.14845	0	0	1	0	0	1	1	0	1	1	0	0	NA	NA	1	FALSE
Pycnonotus_zeylanicus	chordata	aves	pycnonotidae	5	Vulnerable	0	Oriental	Brunei;Indonesia;Malaysia;Singapore;Thailand	0	7.559054	1	1	0	0	0	0	0	1	0	0	0	1	0	1	NA	FALSE
Zosterops_modestus	chordata	aves	zosteropidae	3	Endangered	1	Oceanian	Seychelles	1	1.148465	0	0	1	0	0	0	0	0	1	1	1	0	NA	NA	1	FALSE
Zosterops_flavus	chordata	aves	zosteropidae	4	Near Threatened	0	Oriental	Indonesia;Malaysia	1	1.215695	1	1	0	0	0	0	0	0	0	0	0	0	0	0	NA	TRUE
Acrocephalus_sorghophilus	chordata	aves	acrocephalidae	4	Vulnerable	0	Oriental	Philippines	1	4.226059	1	0	0	1	0	1	0	0	0	0	0	1	0	NA	NA	FALSE
Garrulax_rufifrons	chordata	aves	leiotrichidae	5	Near Threatened	0	Oriental	Indonesia	1	3.228598	0	0	0	0	0	0	0	0	0	1	0	0	NA	NA	NA	FALSE
Foudia_rubra	chordata	aves	ploceidae	4	Critically Endangered	1	Oceanian	Mauritius	1	2.720864	0	0	1	0	0	0	0	0	1	1	0	0	NA	NA	1	FALSE
Lonchura_oryzivora	chordata	aves	estrildidae	4	Vulnerable	0	Oriental	Indonesia	1	3.392103	0	1	0	0	0	1	0	1	0	0	0	1	NA	1	NA	FALSE
Loxioides_bailleui	chordata	aves	fringillidae	5	Endangered	0	Nearctic	United States	1	4.388469	1	0	1	0	1	0	0	0	1	0	1	0	0	NA	1	FALSE
Loxops_caeruleirostris	chordata	aves	fringillidae	5	Endangered	0	Nearctic	United States	1	2.925423	1	0	1	0	1	0	0	0	1	1	0	0	0	NA	1	FALSE
Emberiza_jankowskii	chordata	aves	emberizidae	4	Vulnerable	0	Palearctic;Sino-Japanese	China	0	5.275723	1	0	0	0	0	0	0	0	0	1	0	0	0	NA	NA	FALSE
Emberiza_aureola	chordata	aves	emberizidae	5	Vulnerable	0	Oriental;Palearctic;Sino-Japanese	Bangladesh;Bhutan;Cambodia;China;Hong Kong;India;Japan;Kazakhstan;Laos;Macao;Malaysia;Mongolia;Myanmar;Nepal;North Korea;Russia;Taiwan;Thailand;Ukraine;Vietnam	0	4.889311	1	1	0	1	0	0	1	0	0	0	0	1	1	0	NA	FALSE
Atlapetes_pallidiceps	chordata	aves	passerellidae	4	Critically Endangered	1	Neotropical	Ecuador	0	3.165878	1	0	0	0	0	1	0	0	1	0	0	0	0	NA	NA	FALSE
Sporophila_maximiliani	chordata	aves	thraupidae	4	Near Threatened	0	Neotropical;Panamanian	Bolivia;Brazil;Guyana;Venezuela	0	1.593176	1	0	0	0	0	0	0	0	0	0	0	0	0	NA	NA	TRUE
Cacicus_koepckeae	chordata	aves	icteridae	4	Vulnerable	0	Neotropical	Brazil;Peru	0	3.646263	1	0	0	0	0	0	1	0	0	0	0	0	1	NA	NA	FALSE
Icterus_oberi	chordata	aves	icteridae	3	Critically Endangered	1	Panamanian	Montserrat	1	2.91513	1	0	1	0	1	1	0	0	1	0	0	0	0	NA	1	FALSE
Cyanoramphus_forbesi	chordata	aves	psittacidae	3	Endangered	1	Australian	New Zealand	1	2.770841	1	0	0	0	0	0	0	1	1	0	0	1	0	NA	NA	FALSE
Anas_nesiotis	chordata	aves	anatidae	4	Critically Endangered	1	Palearctic	New Zealand	0	1.774041	NA	0	NA	NA	NA	NA	0	1	1	0	1	1	NA	NA	NA	FALSE
Poecilotriccus_luluae	chordata	aves	tyrannidae	4	Vulnerable	0	Neotropical	Peru	0	4.507718	1	0	0	0	0	0	0	0	0	0	0	0	0	NA	NA	TRUE
Apteryx_rowi	chordata	aves	apterygidae	3	Endangered	1	Australian	New Zealand	0	15.41619	0	0	1	0	0	0	0	0	1	0	1	0	NA	NA	1	FALSE
Garrulax_bicolor	chordata	aves	leiotrichidae	4	Vulnerable	0	Oriental	Indonesia	1	3.269075	1	0	0	0	0	0	0	0	0	0	0	1	0	NA	NA	FALSE
Liocichla_bugunorum	chordata	aves	leiotrichidae	5	Vulnerable	0	Oriental	India	0	3.833173	1	0	0	0	0	0	0	0	0	1	0	0	0	NA	NA	FALSE
Varecia_rubra	chordata	mammalia	lemuridae	5	Endangered	0	Madagascan	Madagascar	1	12.34761643	1	0	0	0	1	0	0	1	0	0	0	1	0	NA	NA	FALSE
Xenomys_nelsoni	chordata	mammalia	cricetidae	4	Near Threatened	0	Nearctic	Mexico	0	10.52947248	1	0	0	0	0	0	0	0	0	0	0	0	0	NA	NA	TRUE
Axis_kuhlii	chordata	mammalia	cervidae	5	Endangered	0	Oriental	Indonesia	0	5.813773679	0	0	1	0	0	1	0	1	0	0	0	1	NA	NA	0	FALSE
Bettongia_penicillata	chordata	mammalia	potoroidae	5	Near Threatened	0	Australian	Australia	0	9.825132039	1	0	1	0	0	0	0	1	1	1	0	1	0	NA	1	FALSE
Bison_bonasus	chordata	mammalia	bovidae	3	Endangered	1	Palearctic	Belarus;Poland;Slovakia;Ukraine	0	7.066460983	1	0	1	0	0	1	1	0	0	1	1	1	1	NA	0	FALSE
Taxus_globosa	tracheophyta	pinopsida	taxaceae	4	Near Threatened	0	NA	NA	NA	20.19501088	1	0	0	0	0	0	0	0	0	0	0	0	0	NA	NA	TRUE
Agathis_lanceolata	tracheophyta	pinopsida	araucariaceae	3	Near Threatened	0	NA	NA	NA	21.68332575	1	1	0	0	0	0	0	0	0	0	0	0	0	0	NA	TRUE
Agathis_montana	tracheophyta	pinopsida	araucariaceae	5	Near Threatened	0	NA	NA	NA	21.09252525	0	0	1	0	1	0	0	0	1	1	0	0	NA	NA	1	FALSE
Agathis_ovata	tracheophyta	pinopsida	araucariaceae	4	Near Threatened	0	NA	NA	NA	21.09252525	1	0	0	0	0	0	0	0	0	0	0	0	0	NA	NA	TRUE
Araucaria_biramulata	tracheophyta	pinopsida	araucariaceae	3	Near Threatened	0	NA	NA	NA	24.666714	NA	0	NA	NA	NA	NA	0	0	0	0	0	0	NA	NA	NA	TRUE
Araucaria_humboldtensis	tracheophyta	pinopsida	araucariaceae	4	Near Threatened	0	NA	NA	NA	21.67957443	1	0	0	0	0	0	0	0	0	0	0	0	0	NA	NA	TRUE
Neocallitropsis_pancheri	tracheophyta	pinopsida	cupressaceae	4	Vulnerable	0	NA	NA	NA	8.58794103	1	0	0	0	0	0	0	0	0	1	0	0	0	NA	NA	FALSE
Podocarpus_decumbens	tracheophyta	pinopsida	podocarpaceae	5	Vulnerable	0	NA	NA	NA	10.59730235	1	0	0	0	0	0	1	0	0	0	0	0	1	NA	NA	FALSE
Podocarpus_polyspermus	tracheophyta	pinopsida	podocarpaceae	4	Vulnerable	0	NA	NA	NA	6.345207623	0	0	0	0	0	1	0	0	0	0	0	0	NA	NA	NA	TRUE
Vandijkophrynus_amatolicus	chordata	amphibia	bufonidae	5	Endangered	0	Afrotropical	South Africa	0	8.06934808	1	0	0	0	0	0	0	0	0	0	0	0	0	NA	NA	TRUE
Glyptostrobus_pensilis	tracheophyta	pinopsida	cupressaceae	5	Endangered	0	NA	NA	NA	35.16556136	1	0	0	0	0	0	0	0	0	0	0	0	0	NA	NA	TRUE
Apterosperma_oblata	tracheophyta	magnoliopsida	theaceae	5	Vulnerable	0	NA	NA	NA	NA	NA	0	NA	NA	NA	NA	0	0	0	0	1	0	NA	NA	NA	FALSE
Magnolia_rostrata	tracheophyta	magnoliopsida	magnoliaceae	4	Vulnerable	0	Oriental;Sino-Japanese	Bhutan;China;India;Myanmar	0	NA	NA	0	NA	NA	NA	NA	0	0	0	0	0	0	NA	NA	NA	TRUE
Magnolia_grandis	tracheophyta	magnoliopsida	magnoliaceae	5	Vulnerable	0	Oriental;Sino-Japanese	China;Vietnam	0	NA	0	0	0	0	0	1	0	0	0	0	0	0	NA	NA	NA	TRUE
Juniperus_comitana	tracheophyta	pinopsida	cupressaceae	4	Vulnerable	0	NA	NA	NA	2.683979699	1	0	0	0	0	0	0	0	0	0	0	0	0	NA	NA	TRUE
Widdringtonia_whytei	tracheophyta	pinopsida	cupressaceae	5	Endangered	0	NA	NA	NA	10.11154262	1	1	1	0	1	1	0	1	1	1	0	1	0	1	1	FALSE
Burramys_parvus	chordata	mammalia	burramyidae	5	Endangered	0	Australian	Australia	0	34.65598467	1	0	1	0	1	1	0	0	1	0	0	0	0	NA	1	FALSE
Podocarpus_urbanii	tracheophyta	pinopsida	podocarpaceae	5	Near Threatened	0	NA	NA	NA	8.548791617	1	0	1	0	1	1	0	0	1	0	0	0	0	NA	1	FALSE
Nageia_maxima	tracheophyta	pinopsida	podocarpaceae	4	Vulnerable	0	NA	NA	NA	9.381889359	1	0	0	0	0	0	0	0	0	0	0	0	0	NA	NA	TRUE
Magnolia_lotungensis	tracheophyta	magnoliopsida	magnoliaceae	4	Near Threatened	0	Oriental;Sino-Japanese	China;Vietnam	0	NA	0	1	0	0	0	1	0	0	0	0	0	0	NA	0	NA	TRUE
Magnolia_odora	tracheophyta	magnoliopsida	magnoliaceae	3	Near Threatened	0	Oriental;Sino-Japanese	China;Laos;Vietnam	0	NA	1	0	0	0	0	1	0	0	0	0	0	0	0	NA	NA	TRUE
Callithrix_aurita	chordata	mammalia	callitrichidae	4	Vulnerable	0	Neotropical	Brazil	0	3.726205569	1	0	1	0	0	1	0	1	0	0	0	1	0	NA	0	FALSE
Callithrix_flaviceps	chordata	mammalia	callitrichidae	5	Endangered	0	Neotropical	Brazil	0	3.730003356	1	0	1	0	0	1	0	1	0	1	0	1	0	NA	0	FALSE
Callithrix_kuhlii	chordata	mammalia	callitrichidae	3	Near Threatened	0	Neotropical	Brazil	0	3.688599701	1	0	1	0	0	1	0	1	0	0	0	1	0	NA	0	FALSE
Capra_walie	chordata	mammalia	bovidae	3	Critically Endangered	1	Afrotropical	Ethiopia	0	6.03002536	1	0	0	0	0	0	0	0	1	1	0	0	0	NA	NA	FALSE
Magnolia_calimaensis	tracheophyta	magnoliopsida	magnoliaceae	5	Endangered	0	Neotropical	Colombia	0	NA	1	0	0	0	0	0	0	0	0	0	0	0	0	NA	NA	TRUE
Magnolia_cararensis	tracheophyta	magnoliopsida	magnoliaceae	5	Endangered	0	Neotropical	Colombia;Venezuela	0	NA	1	0	0	0	0	0	0	0	0	0	0	0	0	NA	NA	TRUE
Magnolia_colombiana	tracheophyta	magnoliopsida	magnoliaceae	5	Vulnerable	0	Neotropical	Colombia	0	NA	NA	0	NA	NA	NA	NA	0	0	0	0	0	0	NA	NA	NA	TRUE
Magnolia_urraoensis	tracheophyta	magnoliopsida	magnoliaceae	4	Vulnerable	0	Panamanian	Colombia	0	NA	1	0	0	0	0	0	0	0	0	0	0	0	0	NA	NA	TRUE
Magnolia_katiorum	tracheophyta	magnoliopsida	magnoliaceae	5	Endangered	0	Panamanian	Colombia	0	NA	1	0	0	0	0	0	0	0	0	1	0	0	0	NA	NA	FALSE
Magnolia_polyhypsophylla	tracheophyta	magnoliopsida	magnoliaceae	5	Endangered	0	Neotropical	Colombia	0	NA	1	0	0	0	0	0	0	0	0	0	0	0	0	NA	NA	TRUE
Magnolia_virolinensis	tracheophyta	magnoliopsida	magnoliaceae	5	Vulnerable	0	Neotropical	Colombia	0	NA	1	0	0	0	0	0	0	0	0	0	0	0	0	NA	NA	TRUE
Magnolia_ovoidea	tracheophyta	magnoliopsida	magnoliaceae	5	Endangered	0	Oriental	China;Vietnam	0	NA	NA	0	NA	NA	NA	NA	0	0	0	0	0	0	NA	NA	NA	TRUE
Pinus_albicaulis	tracheophyta	pinopsida	pinaceae	4	Vulnerable	0	NA	NA	NA	4.282335766	1	0	1	0	1	1	1	0	0	0	0	0	1	NA	0	FALSE
Taxus_contorta	tracheophyta	pinopsida	taxaceae	4	Vulnerable	0	NA	NA	NA	19.24049461	1	1	0	0	0	0	0	1	0	0	0	1	0	1	NA	FALSE
Nycticebus_bengalensis	chordata	mammalia	lorisidae	4	Vulnerable	0	Oriental;Sino-Japanese	Bangladesh;Cambodia;China;India;Laos;Myanmar;Thailand;Vietnam	0	17.9218651	1	1	0	0	0	1	1	1	0	0	0	1	1	1	NA	FALSE
Nomascus_concolor	chordata	mammalia	hylobatidae	5	Endangered	0	Oriental	China;Laos;Vietnam	0	6.485421727	1	0	0	0	0	1	0	1	0	0	0	1	0	NA	NA	FALSE
Symphalangus_syndactylus	chordata	mammalia	hylobatidae	4	Near Threatened	0	Oriental	Indonesia;Malaysia;Thailand	0	8.058951086	1	0	0	0	0	1	0	1	0	0	0	1	0	NA	NA	FALSE
Presbytis_melalophos	chordata	mammalia	cercopithecidae	4	Near Threatened	0	Oriental	Indonesia	1	4.981998161	1	0	0	0	0	1	0	1	0	0	0	1	0	NA	NA	FALSE
Pygathrix_cinerea	chordata	mammalia	cercopithecidae	5	Endangered	0	Oriental	Laos;Vietnam	0	4.982260288	1	0	0	0	0	1	0	1	0	1	0	1	0	NA	NA	FALSE
Hylobates_albibarbis	chordata	mammalia	hylobatidae	4	Near Threatened	0	Oriental	Indonesia	1	5.756182664	1	0	0	0	0	1	0	1	0	0	0	1	0	NA	NA	FALSE
Hylobates_muelleri	chordata	mammalia	hylobatidae	4	Near Threatened	0	Oriental	Indonesia	1	5.70995811	0	0	0	0	0	1	0	1	0	0	0	1	NA	NA	NA	FALSE
Gorilla_beringei	chordata	mammalia	hominidae	5	Endangered	0	Afrotropical	Democratic Republic of the Congo;Rwanda;Uganda	0	11.30363127	1	0	0	0	1	1	0	1	0	1	0	1	0	NA	NA	FALSE
Saguinus_bicolor	chordata	mammalia	callitrichidae	5	Endangered	0	Neotropical	Brazil	0	4.662518698	1	0	0	0	0	1	0	1	0	1	0	1	0	NA	NA	FALSE
Paragalago_orinus	chordata	mammalia	galagidae	3	Near Threatened	0	Afrotropical	Tanzania	0	NA	0	0	0	0	0	1	1	1	0	0	0	1	NA	NA	NA	FALSE
Mammillaria_aureilanata	tracheophyta	magnoliopsida	cactaceae	4	Vulnerable	0	NA	NA	NA	NA	1	1	0	0	0	0	0	1	0	0	0	1	0	1	NA	FALSE
Pereskia_aureiflora	tracheophyta	magnoliopsida	cactaceae	4	Vulnerable	0	NA	NA	NA	NA	1	0	0	0	0	1	0	0	0	0	0	0	0	NA	NA	TRUE
Rhipsalis_oblonga	tracheophyta	magnoliopsida	cactaceae	3	Near Threatened	0	NA	NA	NA	NA	1	0	0	0	0	0	0	1	0	0	0	1	0	NA	NA	FALSE
Cereus_mirabella	tracheophyta	magnoliopsida	cactaceae	4	Vulnerable	0	NA	NA	NA	NA	NA	0	NA	NA	NA	NA	0	1	0	0	0	1	NA	NA	NA	FALSE
Micranthocereus_albicephalus	tracheophyta	magnoliopsida	cactaceae	3	Near Threatened	0	NA	NA	NA	NA	1	0	0	0	0	1	0	1	0	0	0	1	0	NA	NA	FALSE
Discocactus_horstii	tracheophyta	magnoliopsida	cactaceae	3	Endangered	1	NA	NA	NA	NA	1	1	0	0	0	0	0	1	0	0	0	1	0	1	NA	FALSE
Ariocarpus_scaphirostris	tracheophyta	magnoliopsida	cactaceae	4	Vulnerable	0	NA	NA	NA	NA	1	0	0	0	0	1	0	1	0	0	0	1	0	NA	NA	FALSE
Thelocactus_hastifer	tracheophyta	magnoliopsida	cactaceae	4	Vulnerable	0	NA	NA	NA	NA	0	0	0	0	0	1	0	1	0	0	0	1	NA	NA	NA	FALSE
Piliocolobus_pennantii	chordata	mammalia	cercopithecidae	5	Endangered	0	Afrotropical	Equatorial Guinea	1	NA	0	0	0	0	0	0	0	1	0	0	0	1	NA	NA	NA	FALSE
Oryctolagus_cuniculus	chordata	mammalia	leporidae	4	Near Threatened	0	Palearctic	Andorra;France;Gibraltar;Portugal;Spain	0	17.52810138	1	0	1	1	1	1	1	0	0	0	0	0	1	NA	0	FALSE
Cephalophus_jentinki	chordata	mammalia	bovidae	4	Vulnerable	0	Afrotropical	Côte d'Ivoire;Guinea;Liberia;Sierra Leone	0	6.98128618	1	0	0	0	0	0	0	1	0	0	0	1	0	NA	NA	FALSE
Cephalophus_spadix	chordata	mammalia	bovidae	4	Vulnerable	0	Afrotropical	Kenya;Tanzania	0	6.152429568	1	0	0	0	0	0	0	0	0	1	0	0	0	NA	NA	FALSE
Microcebus_berthae	chordata	mammalia	cheirogaleidae	5	Endangered	0	Madagascan	Madagascar	1	9.656678069	1	0	0	0	0	1	0	1	0	0	0	1	0	NA	NA	FALSE
Encephalartos_whitelockii	tracheophyta	cycadopsida	zamiaceae	5	Vulnerable	0	NA	NA	NA	4.499252784	1	1	0	0	0	0	0	1	0	0	0	1	0	1	NA	FALSE
Stangeria_eriopus	tracheophyta	cycadopsida	stangeriaceae	3	Near Threatened	0	NA	NA	NA	52.05838284	1	0	0	0	0	0	0	1	0	0	0	1	0	NA	NA	FALSE
Macrozamia_lomandroides	tracheophyta	cycadopsida	zamiaceae	4	Vulnerable	0	NA	NA	NA	5.030395685	1	1	0	0	0	0	0	1	0	0	0	1	0	1	NA	FALSE
Cercocebus_galeritus	chordata	mammalia	cercopithecidae	5	Endangered	0	Afrotropical	Kenya	0	6.123434985	1	0	0	0	0	1	0	1	0	0	0	1	0	NA	NA	FALSE
Cercocebus_torquatus	chordata	mammalia	cercopithecidae	4	Vulnerable	0	Afrotropical	Cameroon;Equatorial Guinea;Gabon;Nigeria;Republic of Congo	0	5.680683548	1	0	0	1	0	1	1	1	0	0	0	1	1	NA	NA	FALSE
Cycas_elongata	tracheophyta	cycadopsida	cycadaceae	4	Vulnerable	0	NA	NA	NA	8.262037235	1	1	0	0	0	0	0	1	0	0	0	1	0	1	NA	FALSE
Cycas_lindstromii	tracheophyta	cycadopsida	cycadaceae	4	Vulnerable	0	NA	NA	NA	8.970437835	1	1	0	0	0	0	0	1	0	0	0	1	0	1	NA	FALSE
Cycas_pachypoda	tracheophyta	cycadopsida	cycadaceae	5	Vulnerable	0	NA	NA	NA	6.616008937	1	1	0	0	0	0	0	1	0	0	0	1	0	1	NA	FALSE
Cycas_taitungensis	tracheophyta	cycadopsida	cycadaceae	4	Vulnerable	0	NA	NA	NA	9.669014772	0	1	1	0	0	0	0	1	0	0	0	1	NA	1	0	FALSE
Ceratozamia_latifolia	tracheophyta	cycadopsida	zamiaceae	4	Vulnerable	0	NA	NA	NA	4.781262294	1	1	0	0	0	0	0	1	0	0	0	1	0	1	NA	FALSE
Ceratozamia_miqueliana	tracheophyta	cycadopsida	zamiaceae	5	Vulnerable	0	NA	NA	NA	3.884589056	1	1	0	0	0	0	0	1	0	0	0	1	0	1	NA	FALSE
Ceratozamia_robusta	tracheophyta	cycadopsida	zamiaceae	4	Vulnerable	0	NA	NA	NA	11.94180417	1	1	0	0	0	0	0	1	0	0	0	1	0	1	NA	FALSE
Cercopithecus_erythrogaster	chordata	mammalia	cercopithecidae	4	Vulnerable	0	Afrotropical	Benin;Nigeria;Togo	0	5.778713766	1	0	0	0	0	0	0	1	0	0	0	1	0	NA	NA	FALSE
Cercopithecus_sclateri	chordata	mammalia	cercopithecidae	4	Vulnerable	0	Afrotropical	Nigeria	0	5.608734346	1	0	0	0	0	1	0	1	0	1	0	1	0	NA	NA	FALSE
Abies_pinsapo	tracheophyta	pinopsida	pinaceae	4	Near Threatened	0	NA	NA	NA	4.943839938	1	0	0	0	1	1	0	0	0	0	0	1	0	NA	NA	FALSE
Cercopithecus_roloway	chordata	mammalia	cercopithecidae	5	Vulnerable	0	Afrotropical	Côte d'Ivoire;Ghana	0	5.397973994	0	1	0	0	0	0	0	1	0	1	0	1	NA	1	NA	FALSE
Pinus_radiata	tracheophyta	pinopsida	pinaceae	4	Near Threatened	0	NA	NA	NA	3.976051095	NA	NA	NA	NA	NA	NA	0	0	1	1	0	0	NA	NA	NA	FALSE
Rucervus_eldii	chordata	mammalia	cervidae	4	Vulnerable	0	Oriental	Cambodia;China;India;Laos;Myanmar;Vietnam	0	5.302193035	1	1	0	0	0	1	0	1	0	1	1	1	0	1	NA	FALSE
Chaerephon_johorensis	chordata	mammalia	molossidae	3	Near Threatened	0	Oriental	Indonesia;Malaysia;Thailand	0	6.489182132	1	0	0	0	0	0	0	0	0	0	0	0	0	NA	NA	TRUE
Muntiacus_vuquangensis	chordata	mammalia	cervidae	5	Endangered	0	Oriental	Cambodia;Laos;Vietnam	0	4.421031823	1	0	0	0	0	1	0	1	0	0	0	1	0	NA	NA	FALSE
Apteryx_mantelli	chordata	aves	apterygidae	3	Endangered	1	Australian	New Zealand	1	15.23376	0	0	1	0	0	0	0	0	1	0	1	0	NA	NA	1	FALSE
Coelops_robinsoni	chordata	mammalia	hipposideridae	3	Near Threatened	0	Oriental	Indonesia;Malaysia;Thailand	0	15.34274881	1	0	0	0	0	0	0	0	0	0	0	0	0	NA	NA	TRUE
Colobus_polykomos	chordata	mammalia	cercopithecidae	4	Vulnerable	0	Afrotropical	Côte d'Ivoire;Guinea;Guinea-Bissau;Liberia;Senegal;Sierra Leone	0	4.660603823	1	0	0	0	0	0	0	1	0	0	0	1	0	NA	NA	FALSE
Colobus_vellerosus	chordata	mammalia	cercopithecidae	5	Vulnerable	0	Afrotropical	Benin;Côte d'Ivoire;Ghana;Nigeria;Togo	0	4.661787044	1	0	0	0	0	0	1	1	0	0	0	1	1	NA	NA	FALSE
Conilurus_penicillatus	chordata	mammalia	muridae	3	Near Threatened	0	Australian;Oceanian	Australia;Papua New Guinea	0	8.501069811	1	0	1	0	0	0	0	0	0	0	0	0	0	NA	0	TRUE
Ansonia_guibei	chordata	amphibia	bufonidae	5	Endangered	0	NA	NA	1	15.72366422	1	0	0	0	0	1	0	0	0	0	0	0	0	NA	NA	TRUE
Atelopus_limosus	chordata	amphibia	bufonidae	5	Endangered	0	Panamanian	Panama	0	7.90768859	1	0	1	1	0	0	0	0	0	0	0	0	0	NA	0	TRUE
Atelopus_pulcher	chordata	amphibia	bufonidae	3	Critically Endangered	1	Neotropical	Peru	0	8.304704088	1	0	1	1	1	1	0	0	0	0	0	0	0	NA	0	TRUE
Rhinella_achalensis	chordata	amphibia	bufonidae	4	Near Threatened	0	Neotropical	Argentina	0	9.220120484	1	0	1	1	0	0	1	0	0	0	0	0	1	NA	0	FALSE
Nannophryne_corynetes	chordata	amphibia	bufonidae	4	Vulnerable	0	Neotropical	Peru	0	30.70228713	0	0	1	0	0	1	0	0	0	0	0	0	NA	NA	0	TRUE
Altiphrynoides_osgoodi	chordata	amphibia	bufonidae	5	Vulnerable	0	NA	NA	NA	11.34100474	1	0	0	0	0	0	0	1	0	0	0	1	0	NA	NA	FALSE
Werneria_bambutensis	chordata	amphibia	bufonidae	5	Endangered	0	Afrotropical	Cameroon	0	16.02412568	1	0	1	1	0	1	0	0	0	0	0	0	0	NA	0	TRUE
Werneria_mertensiana	chordata	amphibia	bufonidae	5	Endangered	0	Afrotropical	Cameroon	0	11.74049092	1	0	1	0	0	1	0	0	0	0	0	0	0	NA	0	TRUE
Werneria_tandyi	chordata	amphibia	bufonidae	5	Endangered	0	Afrotropical	Cameroon	0	11.98920821	1	0	1	0	0	1	0	0	0	0	0	0	0	NA	0	TRUE
Wolterstorffina_parvipalmata	chordata	amphibia	bufonidae	5	Vulnerable	0	Afrotropical	Cameroon;Equatorial Guinea;Nigeria	0	16.05331515	1	0	0	0	0	1	0	0	0	0	0	0	0	NA	NA	TRUE
Centrolene_buckleyi	chordata	amphibia	centrolenidae	3	Near Threatened	0	Neotropical;Panamanian	Colombia;Ecuador;Peru;Venezuela	0	5.179023632	1	0	1	0	0	0	0	0	0	0	0	0	0	NA	0	TRUE
Mannophryne_olmonae	chordata	amphibia	aromobatidae	3	Critically Endangered	1	Neotropical	Trinidad and Tobago	1	10.83843004	NA	0	NA	NA	NA	NA	0	0	0	0	0	0	NA	NA	NA	TRUE
Duellmanohyla_uranochroa	chordata	amphibia	hylidae	4	Critically Endangered	1	Panamanian	Costa Rica;Panama	0	15.27172415	1	0	1	0	0	0	0	0	0	0	0	0	0	NA	0	TRUE
Gastrotheca_antomia	chordata	amphibia	hemiphractidae	5	Vulnerable	0	NA	NA	NA	13.36569912	1	0	1	0	0	1	0	0	0	0	0	0	0	NA	0	TRUE
Gastrotheca_aureomaculata	chordata	amphibia	hemiphractidae	4	Near Threatened	0	Neotropical	Colombia	0	7.980727026	1	0	0	1	0	0	0	0	0	0	0	0	0	NA	NA	TRUE
Atelognathus_patagonicus	chordata	amphibia	batrachylidae	5	Endangered	0	Neotropical	Argentina	0	12.23812917	1	0	1	0	1	1	0	0	0	1	0	0	0	NA	0	FALSE
Crocodylus_rhombifer	chordata	reptilia	crocodylidae	5	Endangered	0	Panamanian	Cuba	1	NA	0	0	0	0	0	1	1	1	0	0	1	1	NA	NA	NA	FALSE
Pristimantis_molybrignus	chordata	amphibia	craugastoridae	5	Near Threatened	0	NA	NA	NA	16.42792702	1	0	0	0	0	0	0	0	0	0	0	0	0	NA	NA	TRUE
Balebreviceps_hillmani	chordata	amphibia	brevicipitidae	5	Endangered	0	Afrotropical	Ethiopia	0	36.17859046	1	0	0	0	0	1	1	0	0	0	0	0	1	NA	NA	FALSE
Nanorana_unculuanus	chordata	amphibia	dicroglossidae	3	Endangered	1	Oriental	China;Vietnam	0	12.18597511	1	0	0	0	0	0	0	0	0	0	0	0	0	NA	NA	TRUE
Lithobates_miadis	chordata	amphibia	ranidae	5	Vulnerable	0	Panamanian	Nicaragua	1	13.6267167	1	0	0	0	0	1	0	0	0	0	0	0	0	NA	NA	TRUE
Lithobates_vibicarius	chordata	amphibia	ranidae	3	Critically Endangered	1	Panamanian	Costa Rica	0	16.68743523	1	0	1	1	0	1	0	0	0	0	0	0	0	NA	0	TRUE
Dendrotriton_sanctibarbarus	chordata	amphibia	plethodontidae	5	Vulnerable	0	Panamanian	Honduras	0	21.97684823	1	0	0	0	1	1	0	0	0	0	0	0	0	NA	NA	TRUE
Nototriton_saslaya	chordata	amphibia	plethodontidae	5	Vulnerable	0	Panamanian	Nicaragua	0	10.94368755	1	0	0	1	1	0	1	0	0	0	0	0	1	NA	NA	FALSE
Parvimolge_townsendi	chordata	amphibia	plethodontidae	5	Endangered	0	Nearctic	Mexico	0	24.38929056	1	0	0	0	0	1	0	0	0	0	0	0	0	NA	NA	TRUE
Isthmura_gigantea	chordata	amphibia	plethodontidae	5	Endangered	0	Nearctic	Mexico	0	13.82866664	1	0	1	0	0	1	0	0	0	0	0	0	0	NA	0	TRUE
Pseudoeurycea_juarezi	chordata	amphibia	plethodontidae	5	Endangered	0	Panamanian	Mexico	0	11.2137254	1	0	0	0	0	1	0	0	0	0	0	0	0	NA	NA	TRUE
Thorius_macdougalli	chordata	amphibia	plethodontidae	3	Endangered	1	Panamanian	Mexico	0	14.84953063	1	0	0	0	0	1	0	0	0	0	0	0	0	NA	NA	TRUE
Thorius_munificus	chordata	amphibia	plethodontidae	5	Endangered	0	Nearctic	Mexico	0	14.84953063	1	0	0	0	0	0	0	0	0	0	0	0	0	NA	NA	TRUE
Tylototriton_shanjing	chordata	amphibia	salamandridae	3	Near Threatened	0	Oriental;Sino-Japanese	China;Laos;Myanmar	0	8.580268799	1	1	1	1	0	0	0	1	0	0	0	1	0	1	0	FALSE
Neomorphus_geoffroyi	chordata	aves	cuculidae	3	Near Threatened	0	Neotropical;Panamanian	Bolivia;Brazil;Colombia;Costa Rica;Ecuador;Honduras;Nicaragua;Panama;Peru	0	14.96271	1	0	0	0	0	0	1	0	0	0	0	0	1	NA	NA	FALSE
Dasyurus_hallucatus	chordata	mammalia	dasyuridae	4	Near Threatened	0	Australian;Oceanian	Australia	0	7.223157635	1	0	1	0	0	0	1	0	0	0	0	0	1	NA	0	FALSE
Dasyurus_viverrinus	chordata	mammalia	dasyuridae	4	Near Threatened	0	Australian	Australia	1	6.339089513	0	0	1	0	0	0	0	0	1	0	0	0	NA	NA	1	FALSE
Daubentonia_madagascariensis	chordata	mammalia	daubentoniidae	4	Near Threatened	0	Madagascan	Madagascar	1	41.88164751	1	1	0	0	0	1	0	1	0	0	0	1	0	1	NA	FALSE
Dendrolagus_scottae	chordata	mammalia	macropodidae	5	Endangered	0	Oceanian	Papua New Guinea	1	5.789307544	1	0	0	0	0	0	0	0	0	1	0	0	0	NA	NA	FALSE
Desmana_moschata	chordata	mammalia	talpidae	4	Vulnerable	0	Palearctic	Caspian Sea;Kazakhstan;Russia;Ukraine	0	22.71031095	1	0	1	1	1	1	0	0	0	1	0	0	0	NA	0	FALSE
Dipodomys_nitratoides	chordata	mammalia	heteromyidae	3	Near Threatened	0	Nearctic	United States	0	5.963902115	1	0	1	0	0	1	0	0	0	0	0	0	0	NA	0	TRUE
Ailuropoda_melanoleuca	chordata	mammalia	ursidae	3	Endangered	1	Palearctic;Sino-Japanese	China	0	38.23545253	NA	0	NA	NA	NA	NA	0	1	0	0	1	1	NA	NA	NA	FALSE
Phrynobatrachus_steindachneri	chordata	amphibia	phrynobatrachidae	5	Vulnerable	0	Afrotropical	Cameroon;Nigeria	0	26.74530061	1	0	1	0	0	1	0	0	0	0	0	0	0	NA	0	TRUE
Equus_zebra	chordata	mammalia	equidae	3	Endangered	1	Afrotropical	Angola;Namibia;South Africa	0	11.42863397	1	0	0	0	1	1	1	1	0	1	0	1	1	NA	NA	FALSE
Eulemur_coronatus	chordata	mammalia	lemuridae	4	Vulnerable	0	Madagascan	Madagascar	1	9.371708416	1	0	0	0	0	1	0	1	0	0	0	1	0	NA	NA	FALSE
Eulemur_mongoz	chordata	mammalia	lemuridae	5	Vulnerable	0	Madagascan	Madagascar	1	8.965489567	1	0	0	0	0	1	0	1	0	0	0	1	0	NA	NA	FALSE
Eulemur_cinereiceps	chordata	mammalia	lemuridae	5	Endangered	0	Madagascan	Madagascar	1	7.425638162	1	0	0	0	0	1	0	1	0	0	0	1	0	NA	NA	FALSE
Eulemur_collaris	chordata	mammalia	lemuridae	4	Vulnerable	0	Madagascan	Madagascar	1	7.612973824	1	0	0	0	0	1	0	1	0	0	1	1	0	NA	NA	FALSE
Fossa_fossana	chordata	mammalia	eupleridae	3	Near Threatened	0	Madagascan	Madagascar	1	24.12537892	1	0	1	0	0	1	0	1	0	0	0	1	0	NA	0	FALSE
Galidictis_fasciata	chordata	mammalia	eupleridae	3	Near Threatened	0	Madagascan	Madagascar	1	15.70024538	1	0	1	0	0	1	0	0	0	0	0	0	0	NA	0	TRUE
Gavialis_gangeticus	chordata	reptilia	gavialidae	5	Endangered	0	Oriental	Bangladesh;India;Nepal	0	NA	1	0	0	0	0	1	0	1	0	1	0	1	0	NA	NA	FALSE
Gazella_spekei	chordata	mammalia	bovidae	4	Vulnerable	0	Afrotropical	Ethiopia;Somalia	0	3.332399624	1	1	0	0	1	0	0	0	0	0	0	0	0	0	NA	TRUE
Eudorcas_tilonura	chordata	mammalia	bovidae	4	Vulnerable	0	Afrotropical	Eritrea;Ethiopia;Sudan	0	NA	1	0	0	0	0	0	0	0	0	0	0	1	0	NA	NA	FALSE
Geocapromys_brownii	chordata	mammalia	capromyidae	4	Vulnerable	0	Panamanian	Jamaica	1	9.245511272	0	0	1	0	0	1	0	0	0	0	0	0	NA	NA	0	TRUE
Gorilla_gorilla	chordata	mammalia	hominidae	5	Endangered	0	Afrotropical	Angola;Cameroon;Central African Republic;Democratic Republic of the Congo;Equatorial Guinea;Gabon;Nigeria;Republic of Congo	0	11.30363127	1	0	0	0	1	1	1	1	0	1	0	1	1	NA	NA	FALSE
Gymnobelideus_leadbeateri	chordata	mammalia	petauridae	5	Endangered	0	Australian	Australia	0	27.68176025	1	0	0	0	0	0	0	0	0	1	0	0	0	NA	NA	FALSE
Hapalemur_aureus	chordata	mammalia	lemuridae	5	Endangered	0	Madagascan	Madagascar	1	12.92913456	1	0	0	0	0	1	0	1	0	0	0	1	0	NA	NA	FALSE
