# Supplementary material for: Global shortfalls in documented actions to conserve biodiversity
Source: Nature. 2024 Jun 5;630(8016):387–91. doi: 10.1038/s41586-024-07498-7 (PMC11168922; doi:10.1038/s41586-024-07498-7)
Supplement: Supplementary file 5 — Metadata for Supplementary Data 1 and 2. [file 41586_2024_7498_MOESM5_ESM.xlsx]

## Sheet: meta_datafile_S1
fileName	variableName	description
datafile_S1.csv	scientificName	species scientific name
datafile_S1.csv	phylumName	taxonomic Phylum to which species belongs
datafile_S1.csv	className	taxonomic Class to which species belongs
datafile_S1.csv	familyName	taxonomic Family to which species belongs
datafile_S1.csv	redList	Red List category
datafile_S1.csv	realms	zoogeographic realms in which species occurs (multiple realms are spearated by semicolon)
datafile_S1.csv	countries	countries in which species occurs (multiple realms are spearated by semicolon)
datafile_S1.csv	islandSp_95	whether or not species is an island endemic (more than 95% total range is on islands)
datafile_S1.csv	ED	Evolutionary Distinctiveness score
datafile_S1.csv	threat_habitat_change	whether or not species is threatened by habitat loss
datafile_S1.csv	threat_overexploit	whether or not species is threatened by overexploitation for international trade
datafile_S1.csv	threat_inv_spp	whether or not species is threatened by invasive species
datafile_S1.csv	threat_pollution	whether or not species is threatened by pollution
datafile_S1.csv	threat_climate_change	whether or not species is threatened by climate change
datafile_S1.csv	threat_other	whether or not species is threatened by some other threat that does not fall into the above categories
datafile_S1.csv	inPA_SPS	whether or not species occurs in PAs
datafile_S1.csv	trade_ctrl	whether or not species is protected under international trade control
datafile_S1.csv	invasive_ctrl_success	whether or not efforts are underway to control invasive species
datafile_S1.csv	education	whether or not species is subject of recent education or awareness programme
datafile_S1.csv	reintroduction	whether or not species is subject of reintroduction efforts
datafile_S1.csv	legislation	whether or not species is protected under international legislation, including but not limited to trade control
datafile_S1.csv	matched_hc_sps	whether or not species is both threatened by habitat loss and occurs in PAs
datafile_S1.csv	matched_oe	whether or not species is both threatened by overexploitation for international trade and is protected under international trade control
datafile_S1.csv	matched_is	whether or not species is both threatened by invasive species and there are efforts underway to control one or more of those invasive species
datafile_S1.csv	actions_zero_sps	whether or not documented conservation interventions are lacking for this species

## Sheet: meta_datafile_S2
fileName	variableName	description
datafile_S2.csv	scientificName	species scientific name
datafile_S2.csv	phylumName	taxonomic Phylum to which species belongs
datafile_S2.csv	className	taxonomic Class to which species belongs
datafile_S2.csv	familyName	taxonomic Family to which species belongs
datafile_S2.csv	redList	Red List category
datafile_S2.csv	redList_old	previous Red List category, before status change
datafile_S2.csv	redList_change	direction of status change (0 = uplist, 1 = downlist)
datafile_S2.csv	realms	zoogeographic realms in which species occurs (multiple realms are spearated by semicolon)
datafile_S2.csv	countries	countries in which species occurs (multiple realms are spearated by semicolon)
datafile_S2.csv	islandSp_95	whether or not species is an island endemic (more than 95% total range is on islands)
datafile_S2.csv	ED	Evolutionary Distinctiveness score
datafile_S2.csv	threat_habitat_change	whether or not species is threatened by habitat loss
datafile_S2.csv	threat_overexploit	whether or not species is threatened by overexploitation for international trade
datafile_S2.csv	threat_inv_spp	whether or not species is threatened by invasive species
datafile_S2.csv	threat_pollution	whether or not species is threatened by pollution
datafile_S2.csv	threat_climate_change	whether or not species is threatened by climate change
datafile_S2.csv	threat_other	whether or not species is threatened by some other threat that does not fall into the above categories
datafile_S2.csv	inPA_SPS	whether or not species occurs in PAs
datafile_S2.csv	trade_ctrl	whether or not species is protected under international trade control
datafile_S2.csv	invasive_ctrl_success	whether or not efforts are underway to control invasive species
datafile_S2.csv	education	whether or not species is subject of recent education or awareness programme
datafile_S2.csv	reintroduction	whether or not species is subject of reintroduction efforts
datafile_S2.csv	legislation	whether or not species is protected under international legislation, including but not limited to trade control
datafile_S2.csv	matched_hc_sps	whether or not species is both threatened by habitat loss and occurs in PAs
datafile_S2.csv	matched_oe	whether or not species is both threatened by overexploitation for international trade and is protected under international trade control
datafile_S2.csv	matched_is	whether or not species is both threatened by invasive species and there are efforts underway to control one or more of those invasive species
datafile_S2.csv	actions_zero_sps	whether or not documented conservation interventions are lacking for this species
