# Supplementary material for: Global shortfalls in documented actions to conserve biodiversity
Source: Nature. 2024 Jun 5;630(8016):387–91. doi: 10.1038/s41586-024-07498-7 (PMC11168922; doi:10.1038/s41586-024-07498-7)
Supplement: Supplementary file 6 — Reclassification of IUCN threat categories into simplified categories based on the five main threats recognized by the Convention on Biological Diversity. [file 41586_2024_7498_MOESM6_ESM.csv]

IUCN classification	Habitat loss (including degradation)	Climate change	Pollution	Overexploitation	Invasive species	Other
1 Residential & commercial development
1.1 Housing & urban areas	X
1.2 Commercial & industrial areas	X
1.3 Tourism & recreation areas	X
2 Agriculture & aquaculture
2.1 Annual & perennial non-timber crops
2.1.1 Shifting agriculture	X
2.1.2 Small-holder farming	X
2.1.3 Agro-industry farming	X
2.1.4 Scale Unknown/Unrecorded	X
2.2 Wood & pulp plantations
2.2.1 Small-holder plantations	X
2.2.2 Agro-industry plantations	X
2.2.3 Scale Unknown/Unrecorded	X
2.3 Livestock farming & ranching
2.3.1 Nomadic grazing	X
2.3.2 Small-holder grazing, ranching or farming	X
2.3.3 Agro-industry grazing, ranching or farming	X
2.3.4 Scale Unknown/Unrecorded	X
2.4 Marine & freshwater aquaculture
2.4.1 Subsistence/artisanal aquaculture	X
2.4.2 Industrial aquaculture	X
2.4.3 Scale Unknown/Unrecorded	X
3 Energy production & mining
3.1 Oil & gas drilling	X
3.2 Mining & quarrying	X
3.3 Renewable energy	X
4 Transportation & service corridors
4.1 Roads & railroads	X
4.2 Utility & service lines	X
4.3 Shipping lanes	X
4.4 Flight paths	X
5 Biological resource use
5.1 Hunting & collecting terrestrial animals
5.1.1 Intentional use (species being assessed is the target)				X
5.1.2 Unintentional effects (species being assessed is not the target)						X
5.1.3 Persecution/control						X
5.1.4 Motivation Unknown/Unrecorded						X
5.2 Gathering terrestrial plants
5.2.1 Intentional use (species being assessed is the target)				X
5.2.2 Unintentional effects (species being assessed is not the target)						X
5.2.3 Persecution/control						X
5.2.4 Motivation Unknown/Unrecorded						X
5.3 Logging & wood harvesting
5.3.1 Intentional use: subsistence/small scale (species being assessed is the target [harvest]				X
5.3.2 Intentional use: large scale (species being assessed is the target)[harvest]				X
5.3.3 Unintentional effects: subsistence/small scale (species being assessed is not the target)[harvest]	X
5.3.4 Unintentional effects: large scale (species being assessed is not the target)[harvest]	X
5.3.5 Motivation Unknown/Unrecorded						X
5.4 Fishing & harvesting aquatic resources
5.4.1 Intentional use: subsistence/small scale (species being assessed is the target)[harvest]				X
5.4.2 Intentional use: large scale (species being assessed is the target)[harvest]				X
5.4.3 Unintentional effects: subsistence/small scale (species being assessed is not the target)[harvest]	X
5.4.4 Unintentional effects: large scale (species being assessed is not the target)[harvest]	X
5.4.5 Persecution/control						X
5.4.6 Motivation Unknown/Unrecorded						X
6 Human intrusions & disturbance
6.1 Recreational activities	X
6.2 War, civil unrest & military exercises	X
6.3 Work & other activities	X
7 Natural system modifications
7.1 Fire & fire suppression
7.1.1 Increase in fire frequency/intensity	X
7.1.2 Suppression in fire frequency/intensity	X
7.1.3 Trend Unknown/Unrecorded	X
7.2 Dams & water management/use
7.2.1 Abstraction of surface water (domestic use)	X
7.2.2 Abstraction of surface water (commercial use)	X
7.2.3 Abstraction of surface water (agricultural use)	X
7.2.4 Abstraction of surface water (unknown use)	X
7.2.5 Abstraction of ground water (domestic use)	X
7.2.6 Abstraction of ground water (commercial use)	X
7.2.7 Abstraction of ground water (agricultural use)	X
7.2.8 Abstraction of ground water (unknown use)	X
7.2.9 Small dams	X
7.2.10 Large dams	X
7.2.11 Dams (size unknown)	X
7.3 Other ecosystem modifications	X
8 Invasive & other problematic species, genes & diseases
8.1 Invasive non-native/alien species/diseases
8.1.1 Unspecified species					X
8.1.2 Named species					X
8.2 Problematic native species/diseases
8.2.1 Unspecified species						X
8.2.2 Named species						X
8.3 Introduced genetic material						X
8.4 Problematic species/diseases of unknown origin
8.4.1 Unspecified species						X
8.4.2 Named species						X
8.5 Viral/prion-induced diseases
8.5.1 Unspecified "species" (disease)						X
8.5.2 Named "species" (disease)						X
8.6 Diseases of unknown cause						X
9 Pollution
9.1 Domestic & urban waste water
9.1.1 Sewage			X
9.1.2 Run-off			X
9.1.3 Type Unknown/Unrecorded			X
9.2 Industrial & military effluents
9.2.1 Oil spills			X
9.2.2 Seepage from mining			X
9.2.3 Type Unknown/Unrecorded			X
9.3 Agricultural & forestry effluents
9.3.1 Nutrient loads			X
9.3.2 Soil erosion, sedimentation			X
9.3.3 Herbicides & pesticides			X
9.3.4 Type Unknown/Unrecorded			X
9.4 Garbage & solid waste			X
9.5 Air-borne pollutants
9.5.1 Acid rain			X
9.5.2 Smog			X
9.5.3 Ozone			X
9.5.4 Type Unknown/Unrecorded			X
9.6 Excess energy
9.6.1 Light pollution			X
9.6.2 Thermal pollution			X
9.6.3 Noise pollution			X
9.6.4 Type Unknown/Unrecorded			X
10 Geological events
10.1 Volcanoes						X
10.2 Earthquakes/tsunamis						X
10.3 Avalanches/landslides						X
11 Climate change & severe weather
11.1 Habitat shifting & alteration		X
11.2 Droughts		X
11.3 Temperature extremes		X
11.4 Storms & flooding		X
11.5 Other impacts		X
12 Other options
12.1 Other threat						X
