# Supplementary material for: Global shortfalls in documented actions to conserve biodiversity
Source: Nature. 2024 Jun 5;630(8016):387–91. doi: 10.1038/s41586-024-07498-7 (PMC11168922; doi:10.1038/s41586-024-07498-7)
Supplement: Supplementary file 7 — Conservation legislation considered when determining if a species is subject to international legislation. Compiled from multilateral agreements named in the ‘Conservation Actions In Place’ text downloaded from the IUCN Red List. [file 41586_2024_7498_MOESM7_ESM.csv]

Legislation name
African Convention on the Conservation of Nature and Natural Resources
African Eurasian Waterbird Agreement
Agreement on the Conservation of African-Eurasian Migratory Waterbirds (AEWA)
Agreement on the Conservation of Albatrosses and Petrels (ACAP)
Agreement on the Conservation of Cetaceans in the Black Sea, Mediterranean Sea and Contiguous Atlantic Area (ACCOBAMS)
Agreement on the Conservation of Populations of European Bats (EUROBATS)
Agreement on the Conservation of Small Cetaceans of the Baltic, North East Atlantic, Irish and North Seas (ASCOBANS)
Amazon Cooperation Treaty
Antarctic Treaty
Bern Convention
Birds Directive
Bonn Convention
Cartagena Convention
Convention for the Conservation of Antarctic Marine Living Resources (CCAMLR)
Convention on Biological Diversity (CBD)
Convention on International Trade in Endangered Species of Wild Fauna and Flora (CITES)
Convention on Nature Protection and Wild Life Preservation in the Western Hemisphere
Convention on the Conservation of Migratory Species of Wild Animals (CMS)
Convention on Wetlands
FAO International Undertaking on Plant Genetic Resources
Forestry Stewardship Council
Habitats and Species Directive
Habitats Directive
International Convention for the Conservation of Atlantic Tunas (ICCAT)
International Convention for the Regulation of Whaling (ICRW)
International Tropical Timber Agreement (ITTA)
International Whaling Commission (IWC)
Marine Aquarium Council
Marine Stewardship Council
Memorandum of Understanding on the Conservation of Migratory Birds of Prey in Africa and Eurasia
North American Waterbird Conservation Plan
Phytosanitary Measures Agreement
Ramsar
Ramsar Convention Convention on Wetlands of International Importance
The International Agreement on the Conservation of Polar Bears
World Heritage Convention Convention Concerning the Protection of the World Cultural and Natural Heritage
