# Supplementary material for: Global shortfalls in documented actions to conserve biodiversity
Source: Nature. 2024 Jun 5;630(8016):387–91. doi: 10.1038/s41586-024-07498-7 (PMC11168922; doi:10.1038/s41586-024-07498-7)
Supplement: Supplementary file 8 — Summary of species lacking appropriate conservation intervention, in each country and for each of the three major threats to biodiversity with a clearly matched intervention: habitat loss (a), overexploitation for international trade (b) and invasive species (c). [file 41586_2024_7498_MOESM8_ESM.csv]

Country	Unaddressed threat	Taxonomic class	Scientific name	Red List category
Afghanistan	Habitat change	Aves	Haliaeetus leucoryphus	Endangered
Afghanistan	Habitat change	Aves	Oxyura leucocephala	Endangered
Afghanistan	Habitat change	Aves	Chlamydotis undulata	Vulnerable
Afghanistan	Habitat change	Aves	Otis tarda	Vulnerable
Afghanistan	Habitat change	Mammalia	Myotis hajastanicus	Critically Endangered
Afghanistan	Habitat change	Mammalia	Cuon alpinus	Endangered
Afghanistan	Habitat change	Mammalia	Gazella subgutturosa	Vulnerable
Afghanistan	Habitat change	Mammalia	Panthera uncia	Vulnerable
Afghanistan	Habitat change	Mammalia	Ursus thibetanus	Vulnerable
Afghanistan	Habitat change	Mammalia	Vormela peregusna	Vulnerable
Afghanistan	Habitat change	Pinopsida	Taxus contorta	Endangered
Afghanistan	Overexploitation	Aves	Streptopelia turtur	Vulnerable
Akrotiri and Dhekelia	Overexploitation	Aves	Streptopelia turtur	Vulnerable
Albania	Habitat change	Amphibia	Pelophylax epeiroticus	Vulnerable
Albania	Habitat change	Aves	Anser erythropus	Vulnerable
Albania	Habitat change	Mammalia	Myotis hajastanicus	Critically Endangered
Albania	Habitat change	Mammalia	Vormela peregusna	Vulnerable
Albania	Overexploitation	Amphibia	Pelophylax shqipericus	Endangered
Albania	Overexploitation	Amphibia	Pelophylax epeiroticus	Vulnerable
Albania	Overexploitation	Aves	Streptopelia turtur	Vulnerable
Albania	Invasive species	Amphibia	Pelophylax shqipericus	Endangered
Algeria	Habitat change	Amphibia	Salamandra algira	Vulnerable
Algeria	Habitat change	Aves	Geronticus eremita	Endangered
Algeria	Habitat change	Aves	Oxyura leucocephala	Endangered
Algeria	Habitat change	Aves	Chlamydotis undulata	Vulnerable
Algeria	Habitat change	Mammalia	Macaca sylvanus	Endangered
Algeria	Habitat change	Mammalia	Gazella cuvieri	Vulnerable
Algeria	Habitat change	Pinopsida	Abies numidica	Critically Endangered
Algeria	Habitat change	Pinopsida	Cedrus atlantica	Endangered
Algeria	Habitat change	Pinopsida	Cupressus dupreziana	Endangered
Algeria	Overexploitation	Aves	Streptopelia turtur	Vulnerable
Algeria	Overexploitation	Pinopsida	Cedrus atlantica	Endangered
Algeria	Invasive species	Mammalia	Oryctolagus cuniculus	Endangered
Algeria	Invasive species	Mammalia	Ammotragus lervia	Vulnerable
American Samoa	Habitat change	Aves	Gymnomyza samoensis	Endangered
American Samoa	Habitat change	Aves	Alopecoenas stairi	Vulnerable
American Samoa	Habitat change	Mammalia	Emballonura semicaudata	Endangered
American Samoa	Invasive species	Aves	Gymnomyza samoensis	Endangered
American Samoa	Invasive species	Mammalia	Emballonura semicaudata	Endangered
Andorra	Overexploitation	Aves	Streptopelia turtur	Vulnerable
Andorra	Invasive species	Mammalia	Oryctolagus cuniculus	Endangered
Andorra	Invasive species	Mammalia	Arvicola sapidus	Vulnerable
Andorra	Invasive species	Mammalia	Galemys pyrenaicus	Vulnerable
Angola	Habitat change	Aves	Laniarius amboimensis	Endangered
Angola	Habitat change	Aves	Macrosphenus pulitzeri	Endangered
Angola	Habitat change	Aves	Prionops gabela	Endangered
Angola	Habitat change	Aves	Pternistis swierstrai	Endangered
Angola	Habitat change	Aves	Sheppardia gabela	Endangered
Angola	Habitat change	Aves	Cossypha heinrichi	Vulnerable
Angola	Habitat change	Aves	Gymnobucco vernayi	Vulnerable
Angola	Habitat change	Mammalia	Crocidura ansellorum	Endangered
Angola	Habitat change	Mammalia	Phataginus tricuspis	Endangered
Angola	Habitat change	Mammalia	Miopithecus talapoin	Vulnerable
Angola	Overexploitation	Aves	Gymnobucco vernayi	Vulnerable
Angola	Invasive species	Aves	Oxyura maccoa	Vulnerable
Angola	Invasive species	Mammalia	Loxodonta africana	Vulnerable
Argentina	Habitat change	Amphibia	Atelognathus patagonicus	Critically Endangered
Argentina	Habitat change	Amphibia	Gastrotheca christiani	Critically Endangered
Argentina	Habitat change	Amphibia	Telmatobius ceiorum	Critically Endangered
Argentina	Habitat change	Amphibia	Alsodes neuquensis	Endangered
Argentina	Habitat change	Amphibia	Argenteohyla siemersi	Endangered
Argentina	Habitat change	Amphibia	Atelognathus praebasalticus	Endangered
Argentina	Habitat change	Amphibia	Gastrotheca chrysosticta	Endangered
Argentina	Habitat change	Amphibia	Gastrotheca gracilis	Endangered
Argentina	Habitat change	Amphibia	Melanophryniscus devincenzii	Endangered
Argentina	Habitat change	Amphibia	Rhinoderma darwinii	Endangered
Argentina	Habitat change	Amphibia	Telmatobius oxycephalus	Endangered
Argentina	Habitat change	Amphibia	Alsodes montanus	Vulnerable
Argentina	Habitat change	Amphibia	Atelognathus reverberii	Vulnerable
Argentina	Habitat change	Amphibia	Oreobates berdemenos	Vulnerable
Argentina	Habitat change	Amphibia	Rhinella rubropunctata	Vulnerable
Argentina	Habitat change	Aves	Anodorhynchus glaucus	Critically Endangered
Argentina	Habitat change	Aves	Numenius borealis	Critically Endangered
Argentina	Habitat change	Aves	Paraclaravis geoffroyi	Critically Endangered
Argentina	Habitat change	Aves	Amazona vinacea	Endangered
Argentina	Habitat change	Aves	Buteogallus coronatus	Endangered
Argentina	Habitat change	Aves	Phibalura boliviana	Endangered
Argentina	Habitat change	Aves	Pipile jacutinga	Endangered
Argentina	Habitat change	Aves	Sporophila iberaensis	Endangered
Argentina	Habitat change	Aves	Sporophila palustris	Endangered
Argentina	Habitat change	Aves	Xanthopsar flavus	Endangered
Argentina	Habitat change	Aves	Agriornis albicauda	Vulnerable
Argentina	Habitat change	Aves	Alectrurus risora	Vulnerable
Argentina	Habitat change	Aves	Alectrurus tricolor	Vulnerable
Argentina	Habitat change	Aves	Amazona pretrei	Vulnerable
Argentina	Habitat change	Aves	Amazona tucumana	Vulnerable
Argentina	Habitat change	Aves	Anthus nattereri	Vulnerable
Argentina	Habitat change	Aves	Celeus galeatus	Vulnerable
Argentina	Habitat change	Aves	Coryphaspiza melanotis	Vulnerable
Argentina	Habitat change	Aves	Leistes defilippii	Vulnerable
Argentina	Habitat change	Aves	Piprites pileata	Vulnerable
Argentina	Habitat change	Aves	Platyrinchus leucoryphus	Vulnerable
Argentina	Habitat change	Aves	Procnias nudicollis	Vulnerable
Argentina	Habitat change	Aves	Sclerurus cearensis	Vulnerable
Argentina	Habitat change	Aves	Sporophila cinnamomea	Vulnerable
Argentina	Habitat change	Aves	Sporophila falcirostris	Vulnerable
Argentina	Habitat change	Aves	Sporophila frontalis	Vulnerable
Argentina	Habitat change	Magnoliopsida	Echinopsis walteri	Critically Endangered
Argentina	Habitat change	Magnoliopsida	Frailea mammifera	Endangered
Argentina	Habitat change	Magnoliopsida	Gymnocalycium oenanthemum	Endangered
Argentina	Habitat change	Magnoliopsida	Nothofagus alessandrii	Endangered
Argentina	Habitat change	Magnoliopsida	Echinopsis terscheckii	Vulnerable
Argentina	Habitat change	Magnoliopsida	Echinopsis thelegona	Vulnerable
Argentina	Habitat change	Magnoliopsida	Echinopsis thelegonoides	Vulnerable
Argentina	Habitat change	Magnoliopsida	Frailea phaeodisca	Vulnerable
Argentina	Habitat change	Magnoliopsida	Frailea schilinzkyana	Vulnerable
Argentina	Habitat change	Magnoliopsida	Gymnocalycium uruguayense	Vulnerable
Argentina	Habitat change	Magnoliopsida	Nothofagus glauca	Vulnerable
Argentina	Habitat change	Magnoliopsida	Nothofagus macrocarpa	Vulnerable
Argentina	Habitat change	Magnoliopsida	Parodia concinna	Vulnerable
Argentina	Habitat change	Magnoliopsida	Parodia glaucina	Vulnerable
Argentina	Habitat change	Magnoliopsida	Parodia ottonis	Vulnerable
Argentina	Habitat change	Magnoliopsida	Parodia oxycostata	Vulnerable
Argentina	Habitat change	Magnoliopsida	Parodia schumanniana	Vulnerable
Argentina	Habitat change	Mammalia	Monodelphis unistriata	Critically Endangered
Argentina	Habitat change	Mammalia	Tympanoctomys aureus	Critically Endangered
Argentina	Habitat change	Mammalia	Catagonus wagneri	Endangered
Argentina	Habitat change	Mammalia	Chinchilla lanigera	Endangered
Argentina	Habitat change	Mammalia	Ctenomys australis	Endangered
Argentina	Habitat change	Mammalia	Ctenomys azarae	Endangered
Argentina	Habitat change	Mammalia	Ctenomys bergi	Endangered
Argentina	Habitat change	Mammalia	Ctenomys bonettoi	Endangered
Argentina	Habitat change	Mammalia	Ctenomys latro	Endangered
Argentina	Habitat change	Mammalia	Ctenomys occultus	Endangered
Argentina	Habitat change	Mammalia	Ctenomys pilarensis	Endangered
Argentina	Habitat change	Mammalia	Ctenomys pundti	Endangered
Argentina	Habitat change	Mammalia	Ctenomys rionegrensis	Endangered
Argentina	Habitat change	Mammalia	Wilfredomys oenax	Endangered
Argentina	Habitat change	Mammalia	Alouatta guariba	Vulnerable
Argentina	Habitat change	Mammalia	Hippocamelus antisensis	Vulnerable
Argentina	Habitat change	Mammalia	Leopardus guttulus	Vulnerable
Argentina	Habitat change	Mammalia	Mazama nana	Vulnerable
Argentina	Habitat change	Mammalia	Octodon bridgesi	Vulnerable
Argentina	Habitat change	Pinopsida	Araucaria araucana	Endangered
Argentina	Habitat change	Pinopsida	Fitzroya cupressoides	Endangered
Argentina	Habitat change	Pinopsida	Podocarpus salignus	Vulnerable
Argentina	Habitat change	Pinopsida	Prumnopitys andina	Vulnerable
Argentina	Overexploitation	Aves	Crax pinima	Critically Endangered
Argentina	Overexploitation	Aves	Procnias nudicollis	Vulnerable
Argentina	Invasive species	Amphibia	Atelognathus patagonicus	Critically Endangered
Argentina	Invasive species	Amphibia	Gastrotheca christiani	Critically Endangered
Argentina	Invasive species	Amphibia	Telmatobius ceiorum	Critically Endangered
Argentina	Invasive species	Amphibia	Alsodes neuquensis	Endangered
Argentina	Invasive species	Amphibia	Atelognathus praebasalticus	Endangered
Argentina	Invasive species	Amphibia	Gastrotheca gracilis	Endangered
Argentina	Invasive species	Amphibia	Rhinella achalensis	Endangered
Argentina	Invasive species	Amphibia	Rhinella gallardoi	Endangered
Argentina	Invasive species	Amphibia	Rhinoderma darwinii	Endangered
Argentina	Invasive species	Amphibia	Telmatobius oxycephalus	Endangered
Argentina	Invasive species	Amphibia	Atelognathus reverberii	Vulnerable
Argentina	Invasive species	Amphibia	Batrachyla fitzroya	Vulnerable
Argentina	Invasive species	Amphibia	Odontophrynus achalensis	Vulnerable
Argentina	Invasive species	Amphibia	Rhinella rumbolli	Vulnerable
Argentina	Invasive species	Magnoliopsida	Frailea mammifera	Endangered
Argentina	Invasive species	Magnoliopsida	Frailea phaeodisca	Vulnerable
Argentina	Invasive species	Magnoliopsida	Gymnocalycium uruguayense	Vulnerable
Argentina	Invasive species	Mammalia	Catagonus wagneri	Endangered
Argentina	Invasive species	Mammalia	Hippocamelus bisulcus	Endangered
Argentina	Invasive species	Mammalia	Pteronura brasiliensis	Endangered
Argentina	Invasive species	Mammalia	Blastocerus dichotomus	Vulnerable
Argentina	Invasive species	Mammalia	Hippocamelus antisensis	Vulnerable
Argentina	Invasive species	Mammalia	Leopardus tigrinus	Vulnerable
Argentina	Invasive species	Mammalia	Mazama nana	Vulnerable
Armenia	Habitat change	Aves	Otis tarda	Vulnerable
Armenia	Habitat change	Mammalia	Myotis hajastanicus	Critically Endangered
Armenia	Habitat change	Mammalia	Sicista armenica	Critically Endangered
Armenia	Habitat change	Mammalia	Meriones dahli	Endangered
Armenia	Habitat change	Mammalia	Vormela peregusna	Vulnerable
Armenia	Overexploitation	Aves	Streptopelia turtur	Vulnerable
Aruba	Invasive species	Mammalia	Leopardus tigrinus	Vulnerable
Australia	Habitat change	Amphibia	Geocrinia alba	Critically Endangered
Australia	Habitat change	Amphibia	Litoria booroolongensis	Critically Endangered
Australia	Habitat change	Amphibia	Litoria castanea	Critically Endangered
Australia	Habitat change	Amphibia	Litoria lorica	Critically Endangered
Australia	Habitat change	Amphibia	Litoria myola	Critically Endangered
Australia	Habitat change	Amphibia	Litoria piperata	Critically Endangered
Australia	Habitat change	Amphibia	Litoria spenceri	Critically Endangered
Australia	Habitat change	Amphibia	Philoria frosti	Critically Endangered
Australia	Habitat change	Amphibia	Pseudophryne corroboree	Critically Endangered
Australia	Habitat change	Amphibia	Taudactylus acutirostris	Critically Endangered
Australia	Habitat change	Amphibia	Taudactylus eungellensis	Critically Endangered
Australia	Habitat change	Amphibia	Taudactylus pleione	Critically Endangered
Australia	Habitat change	Amphibia	Taudactylus rheophilus	Critically Endangered
Australia	Habitat change	Amphibia	Cophixalus mcdonaldi	Endangered
Australia	Habitat change	Amphibia	Cophixalus neglectus	Endangered
Australia	Habitat change	Amphibia	Litoria brevipalmata	Endangered
Australia	Habitat change	Amphibia	Litoria cooloolensis	Endangered
Australia	Habitat change	Amphibia	Litoria dayi	Endangered
Australia	Habitat change	Amphibia	Litoria rheocola	Endangered
Australia	Habitat change	Amphibia	Mixophyes fleayi	Endangered
Australia	Habitat change	Amphibia	Mixophyes iteratus	Endangered
Australia	Habitat change	Amphibia	Philoria kundagungan	Endangered
Australia	Habitat change	Amphibia	Philoria loveridgei	Endangered
Australia	Habitat change	Amphibia	Philoria pughi	Endangered
Australia	Habitat change	Amphibia	Philoria richmondensis	Endangered
Australia	Habitat change	Amphibia	Philoria sphagnicolus	Endangered
Australia	Habitat change	Amphibia	Pseudophryne covacevichae	Endangered
Australia	Habitat change	Amphibia	Pseudophryne pengilleyi	Endangered
Australia	Habitat change	Amphibia	Cophixalus saxatilis	Vulnerable
Australia	Habitat change	Amphibia	Crinia tinnula	Vulnerable
Australia	Habitat change	Amphibia	Geocrinia vitellina	Vulnerable
Australia	Habitat change	Amphibia	Heleioporus australiacus	Vulnerable
Australia	Habitat change	Amphibia	Litoria daviesae	Vulnerable
Australia	Habitat change	Amphibia	Litoria freycineti	Vulnerable
Australia	Habitat change	Amphibia	Litoria subglandulosa	Vulnerable
Australia	Habitat change	Amphibia	Mixophyes balbus	Vulnerable
Australia	Habitat change	Amphibia	Pseudophryne australis	Vulnerable
Australia	Habitat change	Aves	Anthochaera phrygia	Critically Endangered
Australia	Habitat change	Aves	Neophema chrysogaster	Critically Endangered
Australia	Habitat change	Aves	Pedionomus torquatus	Critically Endangered
Australia	Habitat change	Aves	Turnix novaecaledoniae	Critically Endangered
Australia	Habitat change	Aves	Atrichornis clamosus	Endangered
Australia	Habitat change	Aves	Atrichornis rufescens	Endangered
Australia	Habitat change	Aves	Cyclopsitta coxeni	Endangered
Australia	Habitat change	Aves	Dasyornis brachypterus	Endangered
Australia	Habitat change	Aves	Dasyornis longirostris	Endangered
Australia	Habitat change	Aves	Eclectus cornelia	Endangered
Australia	Habitat change	Aves	Manorina melanotis	Endangered
Australia	Habitat change	Aves	Psephotellus chrysopterygius	Endangered
Australia	Habitat change	Aves	Stipiturus mallee	Endangered
Australia	Habitat change	Aves	Zanda baudinii	Endangered
Australia	Habitat change	Aves	Amytornis dorotheae	Vulnerable
Australia	Habitat change	Aves	Grantiella picta	Vulnerable
Australia	Habitat change	Aves	Grus antigone	Vulnerable
Australia	Habitat change	Aves	Megapodius tenimberensis	Vulnerable
Australia	Habitat change	Aves	Pachycephala rufogularis	Vulnerable
Australia	Habitat change	Cycadopsida	Macrozamia flexuosa	Endangered
Australia	Habitat change	Cycadopsida	Macrozamia lomandroides	Endangered
Australia	Habitat change	Cycadopsida	Macrozamia pauli-guilielmi	Endangered
Australia	Habitat change	Cycadopsida	Cycas armstrongii	Vulnerable
Australia	Habitat change	Cycadopsida	Cycas megacarpa	Vulnerable
Australia	Habitat change	Cycadopsida	Macrozamia parcifolia	Vulnerable
Australia	Habitat change	Cycadopsida	Macrozamia platyrhachis	Vulnerable
Australia	Habitat change	Mammalia	Bettongia penicillata	Critically Endangered
Australia	Habitat change	Mammalia	Burramys parvus	Critically Endangered
Australia	Habitat change	Mammalia	Gymnobelideus leadbeateri	Critically Endangered
Australia	Habitat change	Mammalia	Lasiorhinus krefftii	Critically Endangered
Australia	Habitat change	Mammalia	Potorous gilbertii	Critically Endangered
Australia	Habitat change	Mammalia	Pseudocheirus occidentalis	Critically Endangered
Australia	Habitat change	Mammalia	Zyzomys palatalis	Critically Endangered
Australia	Habitat change	Mammalia	Zyzomys pedunculatus	Critically Endangered
Australia	Habitat change	Mammalia	Bettongia tropica	Endangered
Australia	Habitat change	Mammalia	Notomys aquilo	Endangered
Australia	Habitat change	Mammalia	Parantechinus apicalis	Endangered
Australia	Habitat change	Mammalia	Petaurus gracilis	Endangered
Australia	Habitat change	Mammalia	Petrogale coenensis	Endangered
Australia	Habitat change	Mammalia	Petrogale persephone	Endangered
Australia	Habitat change	Mammalia	Conilurus penicillatus	Vulnerable
Australia	Habitat change	Mammalia	Dasyuroides byrnei	Vulnerable
Australia	Habitat change	Mammalia	Hipposideros inornatus	Vulnerable
Australia	Habitat change	Mammalia	Mormopterus norfolkensis	Vulnerable
Australia	Habitat change	Mammalia	Notomys fuscus	Vulnerable
Australia	Habitat change	Mammalia	Nyctophilus corbeni	Vulnerable
Australia	Habitat change	Mammalia	Nyctophilus sherrini	Vulnerable
Australia	Habitat change	Mammalia	Onychogalea fraenata	Vulnerable
Australia	Habitat change	Mammalia	Perameles gunnii	Vulnerable
Australia	Habitat change	Mammalia	Petauroides volans	Vulnerable
Australia	Habitat change	Mammalia	Petrogale penicillata	Vulnerable
Australia	Habitat change	Mammalia	Phascogale pirata	Vulnerable
Australia	Habitat change	Mammalia	Potorous longipes	Vulnerable
Australia	Habitat change	Mammalia	Pseudomys australis	Vulnerable
Australia	Habitat change	Mammalia	Pseudomys fieldi	Vulnerable
Australia	Habitat change	Mammalia	Pseudomys fumeus	Vulnerable
Australia	Habitat change	Mammalia	Pseudomys oralis	Vulnerable
Australia	Habitat change	Mammalia	Setonix brachyurus	Vulnerable
Australia	Habitat change	Mammalia	Sminthopsis butleri	Vulnerable
Australia	Habitat change	Pinopsida	Pherosphaera fitzgeraldii	Critically Endangered
Australia	Habitat change	Pinopsida	Athrotaxis laxifolia	Endangered
Australia	Habitat change	Pinopsida	Athrotaxis cupressoides	Vulnerable
Australia	Habitat change	Pinopsida	Athrotaxis selaginoides	Vulnerable
Australia	Habitat change	Pinopsida	Callitris monticola	Vulnerable
Australia	Habitat change	Pinopsida	Callitris oblonga	Vulnerable
Australia	Overexploitation	Amphibia	Litoria aurea	Vulnerable
Australia	Overexploitation	Aves	Turnix novaecaledoniae	Critically Endangered
Australia	Invasive species	Amphibia	Cophixalus concinnus	Critically Endangered
Australia	Invasive species	Amphibia	Litoria booroolongensis	Critically Endangered
Australia	Invasive species	Amphibia	Litoria castanea	Critically Endangered
Australia	Invasive species	Amphibia	Litoria lorica	Critically Endangered
Australia	Invasive species	Amphibia	Litoria myola	Critically Endangered
Australia	Invasive species	Amphibia	Litoria nyakalensis	Critically Endangered
Australia	Invasive species	Amphibia	Litoria piperata	Critically Endangered
Australia	Invasive species	Amphibia	Litoria spenceri	Critically Endangered
Australia	Invasive species	Amphibia	Philoria frosti	Critically Endangered
Australia	Invasive species	Amphibia	Pseudophryne corroboree	Critically Endangered
Australia	Invasive species	Amphibia	Taudactylus acutirostris	Critically Endangered
Australia	Invasive species	Amphibia	Taudactylus eungellensis	Critically Endangered
Australia	Invasive species	Amphibia	Taudactylus pleione	Critically Endangered
Australia	Invasive species	Amphibia	Taudactylus rheophilus	Critically Endangered
Australia	Invasive species	Amphibia	Cophixalus mcdonaldi	Endangered
Australia	Invasive species	Amphibia	Cophixalus neglectus	Endangered
Australia	Invasive species	Amphibia	Litoria brevipalmata	Endangered
Australia	Invasive species	Amphibia	Litoria cooloolensis	Endangered
Australia	Invasive species	Amphibia	Litoria dayi	Endangered
Australia	Invasive species	Amphibia	Litoria nannotis	Endangered
Australia	Invasive species	Amphibia	Litoria raniformis	Endangered
Australia	Invasive species	Amphibia	Litoria rheocola	Endangered
Australia	Invasive species	Amphibia	Mixophyes fleayi	Endangered
Australia	Invasive species	Amphibia	Philoria kundagungan	Endangered
Australia	Invasive species	Amphibia	Philoria loveridgei	Endangered
Australia	Invasive species	Amphibia	Philoria richmondensis	Endangered
Australia	Invasive species	Amphibia	Philoria sphagnicolus	Endangered
Australia	Invasive species	Amphibia	Pseudophryne covacevichae	Endangered
Australia	Invasive species	Amphibia	Pseudophryne pengilleyi	Endangered
Australia	Invasive species	Amphibia	Crinia tinnula	Vulnerable
Australia	Invasive species	Amphibia	Geocrinia vitellina	Vulnerable
Australia	Invasive species	Amphibia	Heleioporus australiacus	Vulnerable
Australia	Invasive species	Amphibia	Litoria aurea	Vulnerable
Australia	Invasive species	Amphibia	Litoria daviesae	Vulnerable
Australia	Invasive species	Amphibia	Litoria freycineti	Vulnerable
Australia	Invasive species	Amphibia	Litoria olongburensis	Vulnerable
Australia	Invasive species	Amphibia	Litoria subglandulosa	Vulnerable
Australia	Invasive species	Amphibia	Mixophyes balbus	Vulnerable
Australia	Invasive species	Amphibia	Pseudophryne australis	Vulnerable
Australia	Invasive species	Amphibia	Spicospina flammocaerulea	Vulnerable
Australia	Invasive species	Aves	Anthochaera phrygia	Critically Endangered
Australia	Invasive species	Aves	Lathamus discolor	Critically Endangered
Australia	Invasive species	Aves	Turnix novaecaledoniae	Critically Endangered
Australia	Invasive species	Aves	Dasyornis longirostris	Endangered
Australia	Invasive species	Aves	Petroica multicolor	Endangered
Australia	Invasive species	Aves	Pezoporus occidentalis	Endangered
Australia	Invasive species	Aves	Psephotellus chrysopterygius	Endangered
Australia	Invasive species	Aves	Zanda baudinii	Endangered
Australia	Invasive species	Aves	Zanda latirostris	Endangered
Australia	Invasive species	Magnoliopsida	Nothofagus cunninghamii	Vulnerable
Australia	Invasive species	Mammalia	Zyzomys palatalis	Critically Endangered
Australia	Invasive species	Mammalia	Zyzomys pedunculatus	Critically Endangered
Australia	Invasive species	Mammalia	Bettongia tropica	Endangered
Australia	Invasive species	Mammalia	Dasyurus hallucatus	Endangered
Australia	Invasive species	Mammalia	Petaurus gracilis	Endangered
Australia	Invasive species	Mammalia	Petrogale concinna	Endangered
Australia	Invasive species	Mammalia	Petrogale persephone	Endangered
Australia	Invasive species	Mammalia	Sarcophilus harrisii	Endangered
Australia	Invasive species	Mammalia	Antechinus bellus	Vulnerable
Australia	Invasive species	Mammalia	Conilurus penicillatus	Vulnerable
Australia	Invasive species	Mammalia	Isoodon auratus	Vulnerable
Australia	Invasive species	Mammalia	Mesembriomys gouldii	Vulnerable
Australia	Invasive species	Mammalia	Notomys fuscus	Vulnerable
Australia	Invasive species	Mammalia	Nyctophilus corbeni	Vulnerable
Australia	Invasive species	Mammalia	Onychogalea fraenata	Vulnerable
Australia	Invasive species	Mammalia	Petrogale penicillata	Vulnerable
Australia	Invasive species	Mammalia	Phascogale pirata	Vulnerable
Australia	Invasive species	Mammalia	Phascolarctos cinereus	Vulnerable
Australia	Invasive species	Mammalia	Pseudomys calabyi	Vulnerable
Australia	Invasive species	Mammalia	Pseudomys oralis	Vulnerable
Australia	Invasive species	Mammalia	Sminthopsis butleri	Vulnerable
Australia	Invasive species	Mammalia	Xeromys myoides	Vulnerable
Austria	Habitat change	Aves	Otis tarda	Vulnerable
Austria	Habitat change	Mammalia	Cricetus cricetus	Critically Endangered
Austria	Habitat change	Mammalia	Microtus bavaricus	Critically Endangered
Austria	Overexploitation	Aves	Streptopelia turtur	Vulnerable
Austria	Overexploitation	Mammalia	Cricetus cricetus	Critically Endangered
Austria	Invasive species	Mammalia	Oryctolagus cuniculus	Endangered
Azerbaijan	Habitat change	Amphibia	Bufo eichwaldi	Vulnerable
Azerbaijan	Habitat change	Aves	Anser erythropus	Vulnerable
Azerbaijan	Habitat change	Aves	Otis tarda	Vulnerable
Azerbaijan	Habitat change	Mammalia	Myotis hajastanicus	Critically Endangered
Azerbaijan	Habitat change	Mammalia	Meriones dahli	Endangered
Azerbaijan	Habitat change	Mammalia	Pusa caspica	Endangered
Azerbaijan	Habitat change	Mammalia	Gazella subgutturosa	Vulnerable
Azerbaijan	Habitat change	Mammalia	Vormela peregusna	Vulnerable
Azerbaijan	Overexploitation	Aves	Streptopelia turtur	Vulnerable
Azerbaijan	Invasive species	Amphibia	Bufo eichwaldi	Vulnerable
Azerbaijan	Invasive species	Mammalia	Pusa caspica	Endangered
Bahamas	Habitat change	Aves	Sitta insularis	Critically Endangered
Bahamas	Habitat change	Aves	Tachycineta cyaneoviridis	Endangered
Bahamas	Habitat change	Aves	Colaptes fernandinae	Vulnerable
Bahamas	Habitat change	Cycadopsida	Zamia lucayana	Endangered
Bahamas	Habitat change	Mammalia	Lasiurus minor	Vulnerable
Bahamas	Habitat change	Pinopsida	Juniperus barbadensis	Vulnerable
Bahamas	Invasive species	Aves	Icterus northropi	Critically Endangered
Bahamas	Invasive species	Aves	Sitta insularis	Critically Endangered
Bahamas	Invasive species	Aves	Tachycineta cyaneoviridis	Endangered
Bahamas	Invasive species	Aves	Colaptes fernandinae	Vulnerable
Bahamas	Invasive species	Mammalia	Geocapromys ingrahami	Vulnerable
Bahrain	Habitat change	Aves	Chlamydotis undulata	Vulnerable
Bangladesh	Habitat change	Amphibia	Ingerana borealis	Vulnerable
Bangladesh	Habitat change	Aves	Ardea insignis	Critically Endangered
Bangladesh	Habitat change	Aves	Gyps indicus	Critically Endangered
Bangladesh	Habitat change	Aves	Sarcogyps calvus	Critically Endangered
Bangladesh	Habitat change	Aves	Asarcornis scutulata	Endangered
Bangladesh	Habitat change	Aves	Haliaeetus leucoryphus	Endangered
Bangladesh	Habitat change	Aves	Laticilla cinerascens	Endangered
Bangladesh	Habitat change	Aves	Leptoptilos dubius	Endangered
Bangladesh	Habitat change	Aves	Pavo muticus	Endangered
Bangladesh	Habitat change	Aves	Chaetornis striata	Vulnerable
Bangladesh	Habitat change	Aves	Chatarrhaea longirostris	Vulnerable
Bangladesh	Habitat change	Aves	Clanga hastata	Vulnerable
Bangladesh	Habitat change	Aves	Columba punicea	Vulnerable
Bangladesh	Habitat change	Aves	Francolinus gularis	Vulnerable
Bangladesh	Habitat change	Aves	Gallinago nemoricola	Vulnerable
Bangladesh	Habitat change	Aves	Paradoxornis flavirostris	Vulnerable
Bangladesh	Habitat change	Aves	Pellorneum palustre	Vulnerable
Bangladesh	Habitat change	Aves	Ploceus megarhynchus	Vulnerable
Bangladesh	Habitat change	Aves	Rhyticeros undulatus	Vulnerable
Bangladesh	Habitat change	Aves	Rynchops albicollis	Vulnerable
Bangladesh	Habitat change	Aves	Sitta formosa	Vulnerable
Bangladesh	Habitat change	Aves	Spelaeornis longicaudatus	Vulnerable
Bangladesh	Habitat change	Aves	Turdus feae	Vulnerable
Bangladesh	Habitat change	Magnoliopsida	Pyrenaria cherrapunjeana	Critically Endangered
Bangladesh	Habitat change	Mammalia	Myotis hajastanicus	Critically Endangered
Bangladesh	Habitat change	Mammalia	Ailurus fulgens	Endangered
Bangladesh	Habitat change	Mammalia	Axis porcinus	Endangered
Bangladesh	Habitat change	Mammalia	Caprolagus hispidus	Endangered
Bangladesh	Habitat change	Mammalia	Cuon alpinus	Endangered
Bangladesh	Habitat change	Mammalia	Elephas maximus	Endangered
Bangladesh	Habitat change	Mammalia	Hoolock hoolock	Endangered
Bangladesh	Habitat change	Mammalia	Trachypithecus phayrei	Endangered
Bangladesh	Habitat change	Mammalia	Arctonyx collaris	Vulnerable
Bangladesh	Habitat change	Mammalia	Bos gaurus	Vulnerable
Bangladesh	Habitat change	Mammalia	Melursus ursinus	Vulnerable
Bangladesh	Habitat change	Mammalia	Myotis sicarius	Vulnerable
Bangladesh	Habitat change	Mammalia	Neofelis nebulosa	Vulnerable
Bangladesh	Habitat change	Mammalia	Rusa unicolor	Vulnerable
Bangladesh	Habitat change	Mammalia	Trachypithecus pileatus	Vulnerable
Bangladesh	Habitat change	Mammalia	Ursus thibetanus	Vulnerable
Bangladesh	Habitat change	Pinopsida	Cephalotaxus mannii	Vulnerable
Bangladesh	Habitat change	Reptilia	Gavialis gangeticus	Critically Endangered
Bangladesh	Habitat change	Reptilia	Crocodylus palustris	Vulnerable
Bangladesh	Overexploitation	Aves	Emberiza aureola	Critically Endangered
Bangladesh	Overexploitation	Aves	Chloropsis cochinchinensis	Endangered
Bangladesh	Overexploitation	Mammalia	Rusa unicolor	Vulnerable
Bangladesh	Invasive species	Aves	Sterna acuticauda	Endangered
Bangladesh	Invasive species	Aves	Chatarrhaea longirostris	Vulnerable
Bangladesh	Invasive species	Mammalia	Axis porcinus	Endangered
Bangladesh	Invasive species	Mammalia	Caprolagus hispidus	Endangered
Bangladesh	Invasive species	Mammalia	Bos gaurus	Vulnerable
Barbados	Habitat change	Aves	Numenius borealis	Critically Endangered
Barbados	Habitat change	Mammalia	Myotis nyctor	Vulnerable
Belarus	Habitat change	Aves	Acrocephalus paludicola	Vulnerable
Belarus	Habitat change	Mammalia	Cricetus cricetus	Critically Endangered
Belarus	Habitat change	Mammalia	Mustela lutreola	Critically Endangered
Belarus	Overexploitation	Aves	Emberiza aureola	Critically Endangered
Belarus	Overexploitation	Aves	Streptopelia turtur	Vulnerable
Belarus	Overexploitation	Mammalia	Cricetus cricetus	Critically Endangered
Belarus	Invasive species	Mammalia	Oryctolagus cuniculus	Endangered
Belarus	Invasive species	Mammalia	Bison bonasus	Vulnerable
Belgium	Habitat change	Mammalia	Cricetus cricetus	Critically Endangered
Belgium	Overexploitation	Aves	Streptopelia turtur	Vulnerable
Belgium	Overexploitation	Mammalia	Cricetus cricetus	Critically Endangered
Belgium	Invasive species	Mammalia	Oryctolagus cuniculus	Endangered
Belize	Habitat change	Amphibia	Craugastor sandersoni	Endangered
Belize	Habitat change	Amphibia	Eleutherodactylus leprus	Vulnerable
Belize	Habitat change	Aves	Amazona oratrix	Endangered
Belize	Habitat change	Aves	Electron carinatum	Vulnerable
Belize	Habitat change	Cycadopsida	Ceratozamia robusta	Endangered
Belize	Habitat change	Magnoliopsida	Magnolia yoroconte	Vulnerable
Belize	Habitat change	Mammalia	Balantiopteryx io	Vulnerable
Belize	Habitat change	Mammalia	Mazama pandora	Vulnerable
Belize	Habitat change	Mammalia	Perimyotis subflavus	Vulnerable
Belize	Habitat change	Pinopsida	Pinus tecunumanii	Vulnerable
Belize	Habitat change	Pinopsida	Podocarpus matudae	Vulnerable
Belize	Invasive species	Amphibia	Craugastor sandersoni	Endangered
Benin	Habitat change	Aves	Ceratogymna elata	Vulnerable
Benin	Habitat change	Cycadopsida	Encephalartos barteri	Vulnerable
Benin	Habitat change	Mammalia	Cercopithecus erythrogaster	Endangered
Benin	Habitat change	Mammalia	Phataginus tricuspis	Endangered
Benin	Habitat change	Mammalia	Eudorcas rufifrons	Vulnerable
Benin	Overexploitation	Aves	Bycanistes cylindricus	Vulnerable
Benin	Overexploitation	Aves	Ceratogymna elata	Vulnerable
Benin	Invasive species	Mammalia	Loxodonta africana	Vulnerable
Bermuda	Overexploitation	Pinopsida	Juniperus bermudiana	Critically Endangered
Bhutan	Habitat change	Amphibia	Ingerana borealis	Vulnerable
Bhutan	Habitat change	Aves	Houbaropsis bengalensis	Critically Endangered
Bhutan	Habitat change	Aves	Sarcogyps calvus	Critically Endangered
Bhutan	Habitat change	Aves	Haliaeetus leucoryphus	Endangered
Bhutan	Habitat change	Aves	Perdicula manipurensis	Endangered
Bhutan	Habitat change	Aves	Chatarrhaea longirostris	Vulnerable
Bhutan	Habitat change	Aves	Chrysomma altirostre	Vulnerable
Bhutan	Habitat change	Aves	Columba punicea	Vulnerable
Bhutan	Habitat change	Aves	Francolinus gularis	Vulnerable
Bhutan	Habitat change	Aves	Gallinago nemoricola	Vulnerable
Bhutan	Habitat change	Aves	Ploceus megarhynchus	Vulnerable
Bhutan	Habitat change	Aves	Prinia cinereocapilla	Vulnerable
Bhutan	Habitat change	Aves	Rhyticeros undulatus	Vulnerable
Bhutan	Habitat change	Aves	Sitta formosa	Vulnerable
Bhutan	Habitat change	Mammalia	Myotis hajastanicus	Critically Endangered
Bhutan	Habitat change	Mammalia	Ailurus fulgens	Endangered
Bhutan	Habitat change	Mammalia	Axis porcinus	Endangered
Bhutan	Habitat change	Mammalia	Bubalus arnee	Endangered
Bhutan	Habitat change	Mammalia	Caprolagus hispidus	Endangered
Bhutan	Habitat change	Mammalia	Cuon alpinus	Endangered
Bhutan	Habitat change	Mammalia	Elephas maximus	Endangered
Bhutan	Habitat change	Mammalia	Eupetaurus cinereus	Endangered
Bhutan	Habitat change	Mammalia	Moschus chrysogaster	Endangered
Bhutan	Habitat change	Mammalia	Moschus fuscus	Endangered
Bhutan	Habitat change	Mammalia	Moschus leucogaster	Endangered
Bhutan	Habitat change	Mammalia	Trachypithecus geei	Endangered
Bhutan	Habitat change	Mammalia	Arctonyx collaris	Vulnerable
Bhutan	Habitat change	Mammalia	Bos gaurus	Vulnerable
Bhutan	Habitat change	Mammalia	Melursus ursinus	Vulnerable
Bhutan	Habitat change	Mammalia	Myotis sicarius	Vulnerable
Bhutan	Habitat change	Mammalia	Neofelis nebulosa	Vulnerable
Bhutan	Habitat change	Mammalia	Panthera uncia	Vulnerable
Bhutan	Habitat change	Mammalia	Rhinoceros unicornis	Vulnerable
Bhutan	Habitat change	Mammalia	Rucervus duvaucelii	Vulnerable
Bhutan	Habitat change	Mammalia	Rusa unicolor	Vulnerable
Bhutan	Habitat change	Mammalia	Trachypithecus pileatus	Vulnerable
Bhutan	Habitat change	Mammalia	Ursus thibetanus	Vulnerable
Bhutan	Habitat change	Pinopsida	Amentotaxus assamica	Endangered
Bhutan	Habitat change	Pinopsida	Juniperus tibetica	Vulnerable
Bhutan	Habitat change	Reptilia	Gavialis gangeticus	Critically Endangered
Bhutan	Habitat change	Reptilia	Crocodylus palustris	Vulnerable
Bhutan	Overexploitation	Aves	Emberiza aureola	Critically Endangered
Bhutan	Overexploitation	Mammalia	Rusa unicolor	Vulnerable
Bhutan	Invasive species	Aves	Sterna acuticauda	Endangered
Bhutan	Invasive species	Aves	Chatarrhaea longirostris	Vulnerable
Bhutan	Invasive species	Mammalia	Axis porcinus	Endangered
Bhutan	Invasive species	Mammalia	Bubalus arnee	Endangered
Bhutan	Invasive species	Mammalia	Caprolagus hispidus	Endangered
Bhutan	Invasive species	Mammalia	Bos gaurus	Vulnerable
Bhutan	Invasive species	Mammalia	Rucervus duvaucelii	Vulnerable
Bolivia	Habitat change	Amphibia	Gastrotheca lauzuricae	Critically Endangered
Bolivia	Habitat change	Amphibia	Hyloscirtus chlorosteus	Critically Endangered
Bolivia	Habitat change	Amphibia	Microkayla illimani	Critically Endangered
Bolivia	Habitat change	Amphibia	Oreobates zongoensis	Critically Endangered
Bolivia	Habitat change	Amphibia	Telmatobius gigas	Critically Endangered
Bolivia	Habitat change	Amphibia	Telmatobius timens	Critically Endangered
Bolivia	Habitat change	Amphibia	Gastrotheca chrysosticta	Endangered
Bolivia	Habitat change	Amphibia	Telmatobius edaphonastes	Endangered
Bolivia	Habitat change	Amphibia	Telmatobius sibiricus	Endangered
Bolivia	Habitat change	Amphibia	Yunganastes bisignatus	Endangered
Bolivia	Habitat change	Amphibia	Atelopus tricolor	Vulnerable
Bolivia	Habitat change	Amphibia	Microkayla adenopleura	Vulnerable
Bolivia	Habitat change	Amphibia	Microkayla chacaltaya	Vulnerable
Bolivia	Habitat change	Amphibia	Microkayla pinguis	Vulnerable
Bolivia	Habitat change	Amphibia	Microkayla quimsacruzis	Vulnerable
Bolivia	Habitat change	Amphibia	Oreobates berdemenos	Vulnerable
Bolivia	Habitat change	Amphibia	Rhinella quechua	Vulnerable
Bolivia	Habitat change	Amphibia	Telmatobius verrucosus	Vulnerable
Bolivia	Habitat change	Amphibia	Telmatobius yuracare	Vulnerable
Bolivia	Habitat change	Aves	Ara glaucogularis	Critically Endangered
Bolivia	Habitat change	Aves	Ara rubrogenys	Critically Endangered
Bolivia	Habitat change	Aves	Cinclodes aricomae	Critically Endangered
Bolivia	Habitat change	Aves	Pauxi unicornis	Critically Endangered
Bolivia	Habitat change	Aves	Buteogallus coronatus	Endangered
Bolivia	Habitat change	Aves	Euchrepomis sharpei	Endangered
Bolivia	Habitat change	Aves	Poospiza garleppi	Endangered
Bolivia	Habitat change	Aves	Sporophila iberaensis	Endangered
Bolivia	Habitat change	Aves	Sporophila maximiliani	Endangered
Bolivia	Habitat change	Aves	Sporophila palustris	Endangered
Bolivia	Habitat change	Aves	Agriornis albicauda	Vulnerable
Bolivia	Habitat change	Aves	Alectrurus tricolor	Vulnerable
Bolivia	Habitat change	Aves	Amazona tucumana	Vulnerable
Bolivia	Habitat change	Aves	Asthenes helleri	Vulnerable
Bolivia	Habitat change	Aves	Coryphaspiza melanotis	Vulnerable
Bolivia	Habitat change	Aves	Cranioleuca curtata	Vulnerable
Bolivia	Habitat change	Aves	Cranioleuca henricae	Vulnerable
Bolivia	Habitat change	Aves	Geositta poeciloptera	Vulnerable
Bolivia	Habitat change	Aves	Laterallus xenopterus	Vulnerable
Bolivia	Habitat change	Aves	Penelope ochrogaster	Vulnerable
Bolivia	Habitat change	Aves	Phyllomyias weedeni	Vulnerable
Bolivia	Habitat change	Aves	Tangara argyrofenges	Vulnerable
Bolivia	Habitat change	Magnoliopsida	Cereus saddianus	Critically Endangered
Bolivia	Habitat change	Magnoliopsida	Discocactus ferricola	Endangered
Bolivia	Habitat change	Magnoliopsida	Echinopsis caulescens	Endangered
Bolivia	Habitat change	Magnoliopsida	Echinopsis oligotricha	Endangered
Bolivia	Habitat change	Magnoliopsida	Magnolia madidiensis	Endangered
Bolivia	Habitat change	Magnoliopsida	Rebutia albipectinata	Endangered
Bolivia	Habitat change	Magnoliopsida	Rebutia krugerae	Endangered
Bolivia	Habitat change	Magnoliopsida	Echinopsis backebergii	Vulnerable
Bolivia	Habitat change	Magnoliopsida	Echinopsis terscheckii	Vulnerable
Bolivia	Habitat change	Magnoliopsida	Frailea schilinzkyana	Vulnerable
Bolivia	Habitat change	Mammalia	Abrocoma boliviensis	Critically Endangered
Bolivia	Habitat change	Mammalia	Catagonus wagneri	Endangered
Bolivia	Habitat change	Mammalia	Oxymycterus hucucha	Endangered
Bolivia	Habitat change	Mammalia	Plecturocebus modestus	Endangered
Bolivia	Habitat change	Mammalia	Plecturocebus olallae	Endangered
Bolivia	Habitat change	Mammalia	Hippocamelus antisensis	Vulnerable
Bolivia	Habitat change	Mammalia	Leopardus guttulus	Vulnerable
Bolivia	Overexploitation	Aves	Crax pinima	Critically Endangered
Bolivia	Invasive species	Amphibia	Telmatobius timens	Critically Endangered
Bolivia	Invasive species	Amphibia	Atelopus tricolor	Vulnerable
Bolivia	Invasive species	Amphibia	Rhinella rumbolli	Vulnerable
Bolivia	Invasive species	Amphibia	Telmatobius marmoratus	Vulnerable
Bolivia	Invasive species	Aves	Ara glaucogularis	Critically Endangered
Bolivia	Invasive species	Mammalia	Catagonus wagneri	Endangered
Bolivia	Invasive species	Mammalia	Pteronura brasiliensis	Endangered
Bolivia	Invasive species	Mammalia	Blastocerus dichotomus	Vulnerable
Bolivia	Invasive species	Mammalia	Hippocamelus antisensis	Vulnerable
Bolivia	Invasive species	Mammalia	Leopardus tigrinus	Vulnerable
Bonaire	Invasive species	Mammalia	Leopardus tigrinus	Vulnerable
Bosnia and Herzegovina	Habitat change	Aves	Anser erythropus	Vulnerable
Bosnia and Herzegovina	Habitat change	Aves	Otis tarda	Vulnerable
Bosnia and Herzegovina	Habitat change	Mammalia	Cricetus cricetus	Critically Endangered
Bosnia and Herzegovina	Habitat change	Mammalia	Microtus bavaricus	Critically Endangered
Bosnia and Herzegovina	Habitat change	Mammalia	Myotis hajastanicus	Critically Endangered
Bosnia and Herzegovina	Habitat change	Mammalia	Vormela peregusna	Vulnerable
Bosnia and Herzegovina	Habitat change	Pinopsida	Picea omorika	Endangered
Bosnia and Herzegovina	Overexploitation	Aves	Streptopelia turtur	Vulnerable
Bosnia and Herzegovina	Overexploitation	Mammalia	Cricetus cricetus	Critically Endangered
Bosnia and Herzegovina	Invasive species	Mammalia	Oryctolagus cuniculus	Endangered
Botswana	Habitat change	Aves	Agapornis nigrigenis	Vulnerable
Botswana	Habitat change	Aves	Anthropoides paradiseus	Vulnerable
Botswana	Invasive species	Aves	Oxyura maccoa	Vulnerable
Botswana	Invasive species	Mammalia	Loxodonta africana	Vulnerable
Brazil	Habitat change	Amphibia	Boana cymbalum	Critically Endangered
Brazil	Habitat change	Amphibia	Bokermannohyla izecksohni	Critically Endangered
Brazil	Habitat change	Amphibia	Holoaden bradei	Critically Endangered
Brazil	Habitat change	Amphibia	Ololygon alcatraz	Critically Endangered
Brazil	Habitat change	Amphibia	Ololygon muriciensis	Critically Endangered
Brazil	Habitat change	Amphibia	Pithecopus ayeaye	Critically Endangered
Brazil	Habitat change	Amphibia	Adelophryne maranguapensis	Endangered
Brazil	Habitat change	Amphibia	Chiasmocleis lacrimae	Endangered
Brazil	Habitat change	Amphibia	Dendrophryniscus carvalhoi	Endangered
Brazil	Habitat change	Amphibia	Hemiphractus johnsoni	Endangered
Brazil	Habitat change	Amphibia	Ololygon skuki	Endangered
Brazil	Habitat change	Amphibia	Physalaemus soaresi	Endangered
Brazil	Habitat change	Amphibia	Tepuihyla warreni	Endangered
Brazil	Habitat change	Amphibia	Thoropa lutzi	Endangered
Brazil	Habitat change	Amphibia	Adelophryne baturitensis	Vulnerable
Brazil	Habitat change	Amphibia	Allobates olfersioides	Vulnerable
Brazil	Habitat change	Amphibia	Bokermannohyla vulcaniae	Vulnerable
Brazil	Habitat change	Amphibia	Cycloramphus acangatan	Vulnerable
Brazil	Habitat change	Amphibia	Dasypops schirchi	Vulnerable
Brazil	Habitat change	Amphibia	Euparkerella robusta	Vulnerable
Brazil	Habitat change	Amphibia	Euparkerella tridactyla	Vulnerable
Brazil	Habitat change	Amphibia	Melanophryniscus dorsalis	Vulnerable
Brazil	Habitat change	Amphibia	Melanophryniscus macrogranulosus	Vulnerable
Brazil	Habitat change	Amphibia	Melanophryniscus montevidensis	Vulnerable
Brazil	Habitat change	Amphibia	Thoropa petropolitana	Vulnerable
Brazil	Habitat change	Aves	Anodorhynchus glaucus	Critically Endangered
Brazil	Habitat change	Aves	Cercomacra carbonaria	Critically Endangered
Brazil	Habitat change	Aves	Columbina cyanopis	Critically Endangered
Brazil	Habitat change	Aves	Cotinga maculata	Critically Endangered
Brazil	Habitat change	Aves	Merulaxis stresemanni	Critically Endangered
Brazil	Habitat change	Aves	Myrmotherula snowi	Critically Endangered
Brazil	Habitat change	Aves	Nemosia rourei	Critically Endangered
Brazil	Habitat change	Aves	Numenius borealis	Critically Endangered
Brazil	Habitat change	Aves	Paraclaravis geoffroyi	Critically Endangered
Brazil	Habitat change	Aves	Phylloscartes ceciliae	Critically Endangered
Brazil	Habitat change	Aves	Terenura sicki	Critically Endangered
Brazil	Habitat change	Aves	Amazona vinacea	Endangered
Brazil	Habitat change	Aves	Anumara forbesi	Endangered
Brazil	Habitat change	Aves	Aratinga solstitialis	Endangered
Brazil	Habitat change	Aves	Automolus lammi	Endangered
Brazil	Habitat change	Aves	Buteogallus coronatus	Endangered
Brazil	Habitat change	Aves	Conothraupis mesoleuca	Endangered
Brazil	Habitat change	Aves	Cranioleuca muelleri	Endangered
Brazil	Habitat change	Aves	Crax blumenbachii	Endangered
Brazil	Habitat change	Aves	Formicivora erythronotos	Endangered
Brazil	Habitat change	Aves	Formicivora grantsaui	Endangered
Brazil	Habitat change	Aves	Glaucis dohrnii	Endangered
Brazil	Habitat change	Aves	Iodopleura pipra	Endangered
Brazil	Habitat change	Aves	Leptodon forbesi	Endangered
Brazil	Habitat change	Aves	Myrmoderus ruficauda	Endangered
Brazil	Habitat change	Aves	Phibalura boliviana	Endangered
Brazil	Habitat change	Aves	Phylloscartes beckeri	Endangered
Brazil	Habitat change	Aves	Phylloscartes roquettei	Endangered
Brazil	Habitat change	Aves	Picumnus varzeae	Endangered
Brazil	Habitat change	Aves	Pipile jacutinga	Endangered
Brazil	Habitat change	Aves	Pyriglena atra	Endangered
Brazil	Habitat change	Aves	Pyrrhura griseipectus	Endangered
Brazil	Habitat change	Aves	Pyrrhura pfrimeri	Endangered
Brazil	Habitat change	Aves	Rhopornis ardesiacus	Endangered
Brazil	Habitat change	Aves	Scytalopus diamantinensis	Endangered
Brazil	Habitat change	Aves	Scytalopus iraiensis	Endangered
Brazil	Habitat change	Aves	Scytalopus novacapitalis	Endangered
Brazil	Habitat change	Aves	Sporophila iberaensis	Endangered
Brazil	Habitat change	Aves	Sporophila maximiliani	Endangered
Brazil	Habitat change	Aves	Sporophila palustris	Endangered
Brazil	Habitat change	Aves	Synallaxis infuscata	Endangered
Brazil	Habitat change	Aves	Taoniscus nanus	Endangered
Brazil	Habitat change	Aves	Thalurania watertonii	Endangered
Brazil	Habitat change	Aves	Xanthopsar flavus	Endangered
Brazil	Habitat change	Aves	Acrobatornis fonsecai	Vulnerable
Brazil	Habitat change	Aves	Alectrurus tricolor	Vulnerable
Brazil	Habitat change	Aves	Amazona pretrei	Vulnerable
Brazil	Habitat change	Aves	Amazona rhodocorytha	Vulnerable
Brazil	Habitat change	Aves	Anthus nattereri	Vulnerable
Brazil	Habitat change	Aves	Buteogallus lacernulatus	Vulnerable
Brazil	Habitat change	Aves	Carpornis melanocephala	Vulnerable
Brazil	Habitat change	Aves	Celeus galeatus	Vulnerable
Brazil	Habitat change	Aves	Cercomacra ferdinandi	Vulnerable
Brazil	Habitat change	Aves	Clytoctantes atrogularis	Vulnerable
Brazil	Habitat change	Aves	Conirostrum margaritae	Vulnerable
Brazil	Habitat change	Aves	Coryphaspiza melanotis	Vulnerable
Brazil	Habitat change	Aves	Dysithamnus plumbeus	Vulnerable
Brazil	Habitat change	Aves	Geositta poeciloptera	Vulnerable
Brazil	Habitat change	Aves	Hemitriccus furcatus	Vulnerable
Brazil	Habitat change	Aves	Hemitriccus kaempferi	Vulnerable
Brazil	Habitat change	Aves	Hemitriccus mirandae	Vulnerable
Brazil	Habitat change	Aves	Herpsilochmus pectoralis	Vulnerable
Brazil	Habitat change	Aves	Jacamaralcyon tridactyla	Vulnerable
Brazil	Habitat change	Aves	Laterallus xenopterus	Vulnerable
Brazil	Habitat change	Aves	Lepidothrix vilasboasi	Vulnerable
Brazil	Habitat change	Aves	Lipaugus conditus	Vulnerable
Brazil	Habitat change	Aves	Myrmotherula klagesi	Vulnerable
Brazil	Habitat change	Aves	Myrmotherula minor	Vulnerable
Brazil	Habitat change	Aves	Neopelma aurifrons	Vulnerable
Brazil	Habitat change	Aves	Nothura minor	Vulnerable
Brazil	Habitat change	Aves	Onychorhynchus swainsoni	Vulnerable
Brazil	Habitat change	Aves	Penelope jacucaca	Vulnerable
Brazil	Habitat change	Aves	Penelope ochrogaster	Vulnerable
Brazil	Habitat change	Aves	Piprites pileata	Vulnerable
Brazil	Habitat change	Aves	Platyrinchus leucoryphus	Vulnerable
Brazil	Habitat change	Aves	Procnias nudicollis	Vulnerable
Brazil	Habitat change	Aves	Pyrrhura cruentata	Vulnerable
Brazil	Habitat change	Aves	Sclerurus cearensis	Vulnerable
Brazil	Habitat change	Aves	Sporophila beltoni	Vulnerable
Brazil	Habitat change	Aves	Sporophila cinnamomea	Vulnerable
Brazil	Habitat change	Aves	Sporophila falcirostris	Vulnerable
Brazil	Habitat change	Aves	Sporophila frontalis	Vulnerable
Brazil	Habitat change	Aves	Tangara fastuosa	Vulnerable
Brazil	Habitat change	Aves	Tangara peruviana	Vulnerable
Brazil	Habitat change	Aves	Thripophaga macroura	Vulnerable
Brazil	Habitat change	Aves	Touit melanonotus	Vulnerable
Brazil	Habitat change	Aves	Touit surdus	Vulnerable
Brazil	Habitat change	Aves	Xiphocolaptes falcirostris	Vulnerable
Brazil	Habitat change	Aves	Xipholena atropurpurea	Vulnerable
Brazil	Habitat change	Magnoliopsida	Cereus estevesii	Critically Endangered
Brazil	Habitat change	Magnoliopsida	Cereus saddianus	Critically Endangered
Brazil	Habitat change	Magnoliopsida	Coleocephalocereus braunii	Critically Endangered
Brazil	Habitat change	Magnoliopsida	Coleocephalocereus diersianus	Critically Endangered
Brazil	Habitat change	Magnoliopsida	Coleocephalocereus purpureus	Critically Endangered
Brazil	Habitat change	Magnoliopsida	Discocactus hartmannii	Critically Endangered
Brazil	Habitat change	Magnoliopsida	Melocactus braunii	Critically Endangered
Brazil	Habitat change	Magnoliopsida	Melocactus brederooianus	Critically Endangered
Brazil	Habitat change	Magnoliopsida	Melocactus conoideus	Critically Endangered
Brazil	Habitat change	Magnoliopsida	Melocactus ferreophilus	Critically Endangered
Brazil	Habitat change	Magnoliopsida	Micranthocereus streckeri	Critically Endangered
Brazil	Habitat change	Magnoliopsida	Parodia arnostiana	Critically Endangered
Brazil	Habitat change	Magnoliopsida	Parodia buiningii	Critically Endangered
Brazil	Habitat change	Magnoliopsida	Parodia crassigibba	Critically Endangered
Brazil	Habitat change	Magnoliopsida	Parodia herteri	Critically Endangered
Brazil	Habitat change	Magnoliopsida	Parodia neohorstii	Critically Endangered
Brazil	Habitat change	Magnoliopsida	Parodia nothorauschii	Critically Endangered
Brazil	Habitat change	Magnoliopsida	Parodia rechensis	Critically Endangered
Brazil	Habitat change	Magnoliopsida	Pilosocereus frewenii	Critically Endangered
Brazil	Habitat change	Magnoliopsida	Uebelmannia buiningii	Critically Endangered
Brazil	Habitat change	Magnoliopsida	Arrojadoa eriocaulis	Endangered
Brazil	Habitat change	Magnoliopsida	Brasilicereus phaeacanthus	Endangered
Brazil	Habitat change	Magnoliopsida	Coleocephalocereus buxbaumianus	Endangered
Brazil	Habitat change	Magnoliopsida	Coleocephalocereus goebelianus	Endangered
Brazil	Habitat change	Magnoliopsida	Coleocephalocereus pluricostatus	Endangered
Brazil	Habitat change	Magnoliopsida	Discocactus diersianus	Endangered
Brazil	Habitat change	Magnoliopsida	Discocactus ferricola	Endangered
Brazil	Habitat change	Magnoliopsida	Discocactus pseudoinsignis	Endangered
Brazil	Habitat change	Magnoliopsida	Frailea buenekeri	Endangered
Brazil	Habitat change	Magnoliopsida	Frailea curvispina	Endangered
Brazil	Habitat change	Magnoliopsida	Frailea fulviseta	Endangered
Brazil	Habitat change	Magnoliopsida	Frailea mammifera	Endangered
Brazil	Habitat change	Magnoliopsida	Gymnocalycium denudatum	Endangered
Brazil	Habitat change	Magnoliopsida	Gymnocalycium horstii	Endangered
Brazil	Habitat change	Magnoliopsida	Hatiora cylindrica	Endangered
Brazil	Habitat change	Magnoliopsida	Melocactus azureus	Endangered
Brazil	Habitat change	Magnoliopsida	Melocactus deinacanthus	Endangered
Brazil	Habitat change	Magnoliopsida	Melocactus glaucescens	Endangered
Brazil	Habitat change	Magnoliopsida	Melocactus lanssensianus	Endangered
Brazil	Habitat change	Magnoliopsida	Micranthocereus auriazureus	Endangered
Brazil	Habitat change	Magnoliopsida	Micranthocereus polyanthus	Endangered
Brazil	Habitat change	Magnoliopsida	Micranthocereus violaciflorus	Endangered
Brazil	Habitat change	Magnoliopsida	Parodia allosiphon	Endangered
Brazil	Habitat change	Magnoliopsida	Parodia gaucha	Endangered
Brazil	Habitat change	Magnoliopsida	Parodia horstii	Endangered
Brazil	Habitat change	Magnoliopsida	Parodia leninghausii	Endangered
Brazil	Habitat change	Magnoliopsida	Parodia magnifica	Endangered
Brazil	Habitat change	Magnoliopsida	Parodia mueller-melchersii	Endangered
Brazil	Habitat change	Magnoliopsida	Parodia muricata	Endangered
Brazil	Habitat change	Magnoliopsida	Parodia rudibuenekeri	Endangered
Brazil	Habitat change	Magnoliopsida	Parodia stockingeri	Endangered
Brazil	Habitat change	Magnoliopsida	Parodia tenuicylindrica	Endangered
Brazil	Habitat change	Magnoliopsida	Pereskia aureiflora	Endangered
Brazil	Habitat change	Magnoliopsida	Pilosocereus magnificus	Endangered
Brazil	Habitat change	Magnoliopsida	Pilosocereus multicostatus	Endangered
Brazil	Habitat change	Magnoliopsida	Pilosocereus ulei	Endangered
Brazil	Habitat change	Magnoliopsida	Rhipsalis crispata	Endangered
Brazil	Habitat change	Magnoliopsida	Rhipsalis pacheco-leonis	Endangered
Brazil	Habitat change	Magnoliopsida	Schlumbergera kautskyi	Endangered
Brazil	Habitat change	Magnoliopsida	Schlumbergera orssichiana	Endangered
Brazil	Habitat change	Magnoliopsida	Schlumbergera russelliana	Endangered
Brazil	Habitat change	Magnoliopsida	Uebelmannia gummifera	Endangered
Brazil	Habitat change	Magnoliopsida	Uebelmannia pectinifera	Endangered
Brazil	Habitat change	Magnoliopsida	Arrojadoa dinae	Vulnerable
Brazil	Habitat change	Magnoliopsida	Arthrocereus melanurus	Vulnerable
Brazil	Habitat change	Magnoliopsida	Brasilicereus estevesii	Vulnerable
Brazil	Habitat change	Magnoliopsida	Brasilicereus markgrafii	Vulnerable
Brazil	Habitat change	Magnoliopsida	Cipocereus bradei	Vulnerable
Brazil	Habitat change	Magnoliopsida	Discocactus bahiensis	Vulnerable
Brazil	Habitat change	Magnoliopsida	Discocactus horstii	Vulnerable
Brazil	Habitat change	Magnoliopsida	Frailea gracillima	Vulnerable
Brazil	Habitat change	Magnoliopsida	Frailea phaeodisca	Vulnerable
Brazil	Habitat change	Magnoliopsida	Frailea schilinzkyana	Vulnerable
Brazil	Habitat change	Magnoliopsida	Gymnocalycium uruguayense	Vulnerable
Brazil	Habitat change	Magnoliopsida	Hatiora gaertneri	Vulnerable
Brazil	Habitat change	Magnoliopsida	Melocactus pachyacanthus	Vulnerable
Brazil	Habitat change	Magnoliopsida	Melocactus salvadorensis	Vulnerable
Brazil	Habitat change	Magnoliopsida	Melocactus violaceus	Vulnerable
Brazil	Habitat change	Magnoliopsida	Micranthocereus albicephalus	Vulnerable
Brazil	Habitat change	Magnoliopsida	Parodia alacriportana	Vulnerable
Brazil	Habitat change	Magnoliopsida	Parodia concinna	Vulnerable
Brazil	Habitat change	Magnoliopsida	Parodia fusca	Vulnerable
Brazil	Habitat change	Magnoliopsida	Parodia glaucina	Vulnerable
Brazil	Habitat change	Magnoliopsida	Parodia haselbergii	Vulnerable
Brazil	Habitat change	Magnoliopsida	Parodia langsdorfii	Vulnerable
Brazil	Habitat change	Magnoliopsida	Parodia neoarechavaletae	Vulnerable
Brazil	Habitat change	Magnoliopsida	Parodia ottonis	Vulnerable
Brazil	Habitat change	Magnoliopsida	Parodia oxycostata	Vulnerable
Brazil	Habitat change	Magnoliopsida	Parodia permutata	Vulnerable
Brazil	Habitat change	Magnoliopsida	Parodia schumanniana	Vulnerable
Brazil	Habitat change	Magnoliopsida	Pseudoacanthocereus brasiliensis	Vulnerable
Brazil	Habitat change	Magnoliopsida	Rhipsalis oblonga	Vulnerable
Brazil	Habitat change	Magnoliopsida	Rhipsalis pilocarpa	Vulnerable
Brazil	Habitat change	Magnoliopsida	Rhipsalis russellii	Vulnerable
Brazil	Habitat change	Magnoliopsida	Schlumbergera truncata	Vulnerable
Brazil	Habitat change	Magnoliopsida	Tacinga braunii	Vulnerable
Brazil	Habitat change	Mammalia	Brachyteles arachnoides	Critically Endangered
Brazil	Habitat change	Mammalia	Brachyteles hypoxanthus	Critically Endangered
Brazil	Habitat change	Mammalia	Callicebus barbarabrownae	Critically Endangered
Brazil	Habitat change	Mammalia	Callithrix flaviceps	Critically Endangered
Brazil	Habitat change	Mammalia	Cebus kaapori	Critically Endangered
Brazil	Habitat change	Mammalia	Leontopithecus caissara	Critically Endangered
Brazil	Habitat change	Mammalia	Monodelphis unistriata	Critically Endangered
Brazil	Habitat change	Mammalia	Phyllomys unicolor	Critically Endangered
Brazil	Habitat change	Mammalia	Saguinus bicolor	Critically Endangered
Brazil	Habitat change	Mammalia	Sapajus xanthosternos	Critically Endangered
Brazil	Habitat change	Mammalia	Alouatta ululata	Endangered
Brazil	Habitat change	Mammalia	Callicebus coimbrai	Endangered
Brazil	Habitat change	Mammalia	Callistomys pictus	Endangered
Brazil	Habitat change	Mammalia	Callithrix aurita	Endangered
Brazil	Habitat change	Mammalia	Coendou speratus	Endangered
Brazil	Habitat change	Mammalia	Ctenomys flamarioni	Endangered
Brazil	Habitat change	Mammalia	Leontopithecus chrysomelas	Endangered
Brazil	Habitat change	Mammalia	Leontopithecus chrysopygus	Endangered
Brazil	Habitat change	Mammalia	Leontopithecus rosalia	Endangered
Brazil	Habitat change	Mammalia	Lonchophylla dekeyseri	Endangered
Brazil	Habitat change	Mammalia	Phaenomys ferrugineus	Endangered
Brazil	Habitat change	Mammalia	Phyllomys brasiliensis	Endangered
Brazil	Habitat change	Mammalia	Phyllomys thomasi	Endangered
Brazil	Habitat change	Mammalia	Sapajus flavius	Endangered
Brazil	Habitat change	Mammalia	Sapajus robustus	Endangered
Brazil	Habitat change	Mammalia	Wilfredomys oenax	Endangered
Brazil	Habitat change	Mammalia	Alouatta guariba	Vulnerable
Brazil	Habitat change	Mammalia	Bradypus torquatus	Vulnerable
Brazil	Habitat change	Mammalia	Callicebus melanochir	Vulnerable
Brazil	Habitat change	Mammalia	Callicebus personatus	Vulnerable
Brazil	Habitat change	Mammalia	Callithrix kuhlii	Vulnerable
Brazil	Habitat change	Mammalia	Chaetomys subspinosus	Vulnerable
Brazil	Habitat change	Mammalia	Ctenomys lami	Vulnerable
Brazil	Habitat change	Mammalia	Euryoryzomys lamia	Vulnerable
Brazil	Habitat change	Mammalia	Hylaeamys laticeps	Vulnerable
Brazil	Habitat change	Mammalia	Leopardus guttulus	Vulnerable
Brazil	Habitat change	Mammalia	Lonchorhina marinkellei	Vulnerable
Brazil	Habitat change	Mammalia	Marmosops pakaraimae	Vulnerable
Brazil	Habitat change	Mammalia	Mazama bororo	Vulnerable
Brazil	Habitat change	Mammalia	Mazama nana	Vulnerable
Brazil	Habitat change	Mammalia	Mico rondoni	Vulnerable
Brazil	Habitat change	Mammalia	Monodelphis reigi	Vulnerable
Brazil	Habitat change	Mammalia	Podoxymys roraimae	Vulnerable
Brazil	Habitat change	Mammalia	Saimiri vanzolinii	Vulnerable
Brazil	Habitat change	Mammalia	Tolypeutes tricinctus	Vulnerable
Brazil	Habitat change	Pinopsida	Podocarpus sellowii	Endangered
Brazil	Habitat change	Pinopsida	Podocarpus transiens	Endangered
Brazil	Overexploitation	Aves	Crax pinima	Critically Endangered
Brazil	Overexploitation	Aves	Procnias nudicollis	Vulnerable
Brazil	Invasive species	Amphibia	Anomaloglossus degranvillei	Critically Endangered
Brazil	Invasive species	Amphibia	Boana cymbalum	Critically Endangered
Brazil	Invasive species	Amphibia	Thoropa lutzi	Endangered
Brazil	Invasive species	Amphibia	Allobates olfersioides	Vulnerable
Brazil	Invasive species	Amphibia	Atelopus spumarius	Vulnerable
Brazil	Invasive species	Amphibia	Thoropa petropolitana	Vulnerable
Brazil	Invasive species	Aves	Anumara forbesi	Endangered
Brazil	Invasive species	Aves	Pyrrhura griseipectus	Endangered
Brazil	Invasive species	Aves	Scytalopus iraiensis	Endangered
Brazil	Invasive species	Aves	Taoniscus nanus	Endangered
Brazil	Invasive species	Aves	Elaenia ridleyana	Vulnerable
Brazil	Invasive species	Magnoliopsida	Coleocephalocereus purpureus	Critically Endangered
Brazil	Invasive species	Magnoliopsida	Parodia rechensis	Critically Endangered
Brazil	Invasive species	Magnoliopsida	Coleocephalocereus buxbaumianus	Endangered
Brazil	Invasive species	Magnoliopsida	Frailea buenekeri	Endangered
Brazil	Invasive species	Magnoliopsida	Frailea curvispina	Endangered
Brazil	Invasive species	Magnoliopsida	Frailea fulviseta	Endangered
Brazil	Invasive species	Magnoliopsida	Frailea mammifera	Endangered
Brazil	Invasive species	Magnoliopsida	Gymnocalycium denudatum	Endangered
Brazil	Invasive species	Magnoliopsida	Gymnocalycium horstii	Endangered
Brazil	Invasive species	Magnoliopsida	Parodia muricata	Endangered
Brazil	Invasive species	Magnoliopsida	Pilosocereus magnificus	Endangered
Brazil	Invasive species	Magnoliopsida	Rhipsalis dissimilis	Endangered
Brazil	Invasive species	Magnoliopsida	Frailea gracillima	Vulnerable
Brazil	Invasive species	Magnoliopsida	Frailea phaeodisca	Vulnerable
Brazil	Invasive species	Magnoliopsida	Gymnocalycium uruguayense	Vulnerable
Brazil	Invasive species	Magnoliopsida	Tacinga braunii	Vulnerable
Brazil	Invasive species	Mammalia	Callithrix flaviceps	Critically Endangered
Brazil	Invasive species	Mammalia	Callithrix aurita	Endangered
Brazil	Invasive species	Mammalia	Phyllomys thomasi	Endangered
Brazil	Invasive species	Mammalia	Pteronura brasiliensis	Endangered
Brazil	Invasive species	Mammalia	Blastocerus dichotomus	Vulnerable
Brazil	Invasive species	Mammalia	Callithrix kuhlii	Vulnerable
Brazil	Invasive species	Mammalia	Leopardus tigrinus	Vulnerable
Brazil	Invasive species	Mammalia	Mazama bororo	Vulnerable
Brazil	Invasive species	Mammalia	Mazama nana	Vulnerable
British Virgin Islands	Habitat change	Amphibia	Peltophryne lemur	Critically Endangered
British Virgin Islands	Habitat change	Amphibia	Eleutherodactylus lentus	Endangered
British Virgin Islands	Habitat change	Amphibia	Eleutherodactylus schwartzi	Endangered
British Virgin Islands	Habitat change	Magnoliopsida	Leptocereus quadricostatus	Endangered
British Virgin Islands	Invasive species	Amphibia	Eleutherodactylus schwartzi	Endangered
British Virgin Islands	Invasive species	Magnoliopsida	Leptocereus quadricostatus	Endangered
Brunei	Habitat change	Amphibia	Philautus everetti	Endangered
Brunei	Habitat change	Amphibia	Philautus ingeri	Vulnerable
Brunei	Habitat change	Aves	Cissa thalassina	Critically Endangered
Brunei	Habitat change	Aves	Pycnonotus zeylanicus	Critically Endangered
Brunei	Habitat change	Aves	Berenicornis comatus	Endangered
Brunei	Habitat change	Aves	Ciconia stormi	Endangered
Brunei	Habitat change	Aves	Rhabdotorrhinus corrugatus	Endangered
Brunei	Habitat change	Aves	Anthracoceros malayanus	Vulnerable
Brunei	Habitat change	Aves	Caprimulgus concretus	Vulnerable
Brunei	Habitat change	Aves	Centropus rectunguis	Vulnerable
Brunei	Habitat change	Aves	Cyornis caerulatus	Vulnerable
Brunei	Habitat change	Aves	Hydrornis baudii	Vulnerable
Brunei	Habitat change	Aves	Lophura bulweri	Vulnerable
Brunei	Habitat change	Aves	Lophura erythrophthalma	Vulnerable
Brunei	Habitat change	Aves	Lophura pyronota	Vulnerable
Brunei	Habitat change	Aves	Pitta nympha	Vulnerable
Brunei	Habitat change	Aves	Psittacula longicauda	Vulnerable
Brunei	Habitat change	Aves	Ptilocichla leucogrammica	Vulnerable
Brunei	Habitat change	Aves	Rhyticeros undulatus	Vulnerable
Brunei	Habitat change	Aves	Setornis criniger	Vulnerable
Brunei	Habitat change	Mammalia	Manis javanica	Critically Endangered
Brunei	Habitat change	Mammalia	Presbytis chrysomelas	Critically Endangered
Brunei	Habitat change	Mammalia	Catopuma badia	Endangered
Brunei	Habitat change	Mammalia	Cynogale bennettii	Endangered
Brunei	Habitat change	Mammalia	Macaca nemestrina	Endangered
Brunei	Habitat change	Mammalia	Nasalis larvatus	Endangered
Brunei	Habitat change	Mammalia	Prionailurus planiceps	Endangered
Brunei	Habitat change	Mammalia	Pteromyscus pulverulentus	Endangered
Brunei	Habitat change	Mammalia	Diplogale hosei	Vulnerable
Brunei	Habitat change	Mammalia	Hipposideros ridleyi	Vulnerable
Brunei	Habitat change	Mammalia	Maxomys rajah	Vulnerable
Brunei	Habitat change	Mammalia	Maxomys whiteheadi	Vulnerable
Brunei	Habitat change	Mammalia	Murina aenea	Vulnerable
Brunei	Habitat change	Mammalia	Murina rozendaali	Vulnerable
Brunei	Habitat change	Mammalia	Neofelis diardi	Vulnerable
Brunei	Habitat change	Mammalia	Nycticebus kayan	Vulnerable
Brunei	Habitat change	Mammalia	Nycticebus menagensis	Vulnerable
Brunei	Habitat change	Mammalia	Petinomys genibarbis	Vulnerable
Brunei	Habitat change	Mammalia	Petinomys vordermanni	Vulnerable
Brunei	Habitat change	Mammalia	Presbytis hosei	Vulnerable
Brunei	Habitat change	Mammalia	Presbytis rubicunda	Vulnerable
Brunei	Habitat change	Mammalia	Rheithrosciurus macrotis	Vulnerable
Brunei	Habitat change	Mammalia	Rousettus spinalatus	Vulnerable
Brunei	Habitat change	Mammalia	Rusa unicolor	Vulnerable
Brunei	Habitat change	Mammalia	Sus barbatus	Vulnerable
Brunei	Habitat change	Mammalia	Tarsius bancanus	Vulnerable
Brunei	Habitat change	Mammalia	Trachypithecus cristatus	Vulnerable
Brunei	Habitat change	Pinopsida	Agathis borneensis	Endangered
Brunei	Habitat change	Pinopsida	Dacrydium pectinatum	Endangered
Brunei	Habitat change	Reptilia	Crocodylus siamensis	Critically Endangered
Brunei	Habitat change	Reptilia	Tomistoma schlegelii	Vulnerable
Brunei	Overexploitation	Aves	Chloropsis cochinchinensis	Endangered
Brunei	Overexploitation	Aves	Chloropsis sonnerati	Endangered
Brunei	Overexploitation	Aves	Acridotheres javanicus	Vulnerable
Brunei	Overexploitation	Mammalia	Rusa unicolor	Vulnerable
Brunei	Overexploitation	Pinopsida	Agathis borneensis	Endangered
Brunei	Overexploitation	Pinopsida	Podocarpus polystachyus	Vulnerable
Bulgaria	Habitat change	Aves	Anser erythropus	Vulnerable
Bulgaria	Habitat change	Mammalia	Cricetus cricetus	Critically Endangered
Bulgaria	Habitat change	Mammalia	Myotis hajastanicus	Critically Endangered
Bulgaria	Habitat change	Mammalia	Myomimus roachi	Vulnerable
Bulgaria	Habitat change	Mammalia	Vormela peregusna	Vulnerable
Bulgaria	Overexploitation	Aves	Streptopelia turtur	Vulnerable
Bulgaria	Overexploitation	Mammalia	Cricetus cricetus	Critically Endangered
Burkina Faso	Habitat change	Aves	Acrocephalus paludicola	Vulnerable
Burkina Faso	Habitat change	Aves	Balearica pavonina	Vulnerable
Burkina Faso	Habitat change	Mammalia	Eudorcas rufifrons	Vulnerable
Burkina Faso	Invasive species	Mammalia	Loxodonta africana	Vulnerable
Burundi	Habitat change	Amphibia	Phrynobatrachus sulfureogularis	Vulnerable
Burundi	Habitat change	Aves	Sylvietta chapini	Critically Endangered
Burundi	Habitat change	Aves	Bradypterus graueri	Endangered
Burundi	Habitat change	Aves	Cryptospiza shelleyi	Endangered
Burundi	Habitat change	Aves	Phodilus prigoginei	Endangered
Burundi	Habitat change	Aves	Calamonastides gracilirostris	Vulnerable
Burundi	Habitat change	Mammalia	Dendromus kahuziensis	Critically Endangered
Burundi	Habitat change	Mammalia	Gorilla beringei	Critically Endangered
Burundi	Habitat change	Mammalia	Rhinolophus hilli	Critically Endangered
Burundi	Habitat change	Mammalia	Phataginus tricuspis	Endangered
Burundi	Habitat change	Mammalia	Piliocolobus foai	Endangered
Burundi	Habitat change	Mammalia	Myosorex jejei	Vulnerable
Burundi	Habitat change	Mammalia	Praomys degraaffi	Vulnerable
Burundi	Habitat change	Mammalia	Ruwenzorisorex suncoides	Vulnerable
Burundi	Habitat change	Mammalia	Thamnomys kempi	Vulnerable
Cambodia	Habitat change	Amphibia	Leptobrachella melica	Endangered
Cambodia	Habitat change	Amphibia	Philautus cardamonus	Endangered
Cambodia	Habitat change	Amphibia	Chiromantis samkosensis	Vulnerable
Cambodia	Habitat change	Amphibia	Leptobrachella isos	Vulnerable
Cambodia	Habitat change	Amphibia	Limnonectes megastomias	Vulnerable
Cambodia	Habitat change	Amphibia	Megophrys auralensis	Vulnerable
Cambodia	Habitat change	Amphibia	Megophrys synoria	Vulnerable
Cambodia	Habitat change	Amphibia	Microhyla annamensis	Vulnerable
Cambodia	Habitat change	Amphibia	Quasipaa fasciculispina	Vulnerable
Cambodia	Habitat change	Amphibia	Sylvirana faber	Vulnerable
Cambodia	Habitat change	Aves	Gyps indicus	Critically Endangered
Cambodia	Habitat change	Aves	Houbaropsis bengalensis	Critically Endangered
Cambodia	Habitat change	Aves	Sarcogyps calvus	Critically Endangered
Cambodia	Habitat change	Aves	Thaumatibis gigantea	Critically Endangered
Cambodia	Habitat change	Aves	Asarcornis scutulata	Endangered
Cambodia	Habitat change	Aves	Oriolus mellianus	Endangered
Cambodia	Habitat change	Aves	Pavo muticus	Endangered
Cambodia	Habitat change	Aves	Acrocephalus tangorum	Vulnerable
Cambodia	Habitat change	Aves	Clanga hastata	Vulnerable
Cambodia	Habitat change	Aves	Columba punicea	Vulnerable
Cambodia	Habitat change	Aves	Graminicola striatus	Vulnerable
Cambodia	Habitat change	Aves	Grus antigone	Vulnerable
Cambodia	Habitat change	Aves	Rhyticeros undulatus	Vulnerable
Cambodia	Habitat change	Aves	Rynchops albicollis	Vulnerable
Cambodia	Habitat change	Mammalia	Bos sauveli	Critically Endangered
Cambodia	Habitat change	Mammalia	Manis javanica	Critically Endangered
Cambodia	Habitat change	Mammalia	Muntiacus vuquangensis	Critically Endangered
Cambodia	Habitat change	Mammalia	Pygathrix cinerea	Critically Endangered
Cambodia	Habitat change	Mammalia	Pygathrix nemaeus	Critically Endangered
Cambodia	Habitat change	Mammalia	Pygathrix nigripes	Critically Endangered
Cambodia	Habitat change	Mammalia	Axis porcinus	Endangered
Cambodia	Habitat change	Mammalia	Bubalus arnee	Endangered
Cambodia	Habitat change	Mammalia	Cuon alpinus	Endangered
Cambodia	Habitat change	Mammalia	Elephas maximus	Endangered
Cambodia	Habitat change	Mammalia	Murina harpioloides	Endangered
Cambodia	Habitat change	Mammalia	Nomascus annamensis	Endangered
Cambodia	Habitat change	Mammalia	Nomascus gabriellae	Endangered
Cambodia	Habitat change	Mammalia	Rucervus eldii	Endangered
Cambodia	Habitat change	Mammalia	Arctonyx collaris	Vulnerable
Cambodia	Habitat change	Mammalia	Bos gaurus	Vulnerable
Cambodia	Habitat change	Mammalia	Hapalomys delacouri	Vulnerable
Cambodia	Habitat change	Mammalia	Hipposideros halophyllus	Vulnerable
Cambodia	Habitat change	Mammalia	Neofelis nebulosa	Vulnerable
Cambodia	Habitat change	Mammalia	Rusa unicolor	Vulnerable
Cambodia	Habitat change	Mammalia	Ursus thibetanus	Vulnerable
Cambodia	Habitat change	Pinopsida	Glyptostrobus pensilis	Critically Endangered
Cambodia	Habitat change	Reptilia	Crocodylus siamensis	Critically Endangered
Cambodia	Overexploitation	Aves	Emberiza aureola	Critically Endangered
Cambodia	Overexploitation	Aves	Chloropsis cochinchinensis	Endangered
Cambodia	Overexploitation	Aves	Carpococcyx renauldi	Vulnerable
Cambodia	Overexploitation	Mammalia	Bos javanicus	Endangered
Cambodia	Overexploitation	Mammalia	Rusa unicolor	Vulnerable
Cambodia	Invasive species	Aves	Sterna acuticauda	Endangered
Cambodia	Invasive species	Mammalia	Bos sauveli	Critically Endangered
Cambodia	Invasive species	Mammalia	Axis porcinus	Endangered
Cambodia	Invasive species	Mammalia	Bos javanicus	Endangered
Cambodia	Invasive species	Mammalia	Bubalus arnee	Endangered
Cambodia	Invasive species	Mammalia	Bos gaurus	Vulnerable
Cameroon	Habitat change	Amphibia	Alexteroon jynx	Critically Endangered
Cameroon	Habitat change	Amphibia	Astylosternus nganhanus	Critically Endangered
Cameroon	Habitat change	Amphibia	Cardioglossa manengouba	Critically Endangered
Cameroon	Habitat change	Amphibia	Cardioglossa trifasciata	Critically Endangered
Cameroon	Habitat change	Amphibia	Crotaphatrema lamottei	Critically Endangered
Cameroon	Habitat change	Amphibia	Leptodactylodon axillaris	Critically Endangered
Cameroon	Habitat change	Amphibia	Leptodactylodon erythrogaster	Critically Endangered
Cameroon	Habitat change	Amphibia	Leptodactylodon wildi	Critically Endangered
Cameroon	Habitat change	Amphibia	Phrynobatrachus chukuchuku	Critically Endangered
Cameroon	Habitat change	Amphibia	Phrynobatrachus jimzimkusi	Critically Endangered
Cameroon	Habitat change	Amphibia	Phrynobatrachus manengoubensis	Critically Endangered
Cameroon	Habitat change	Amphibia	Phrynobatrachus njiomock	Critically Endangered
Cameroon	Habitat change	Amphibia	Phrynobatrachus steindachneri	Critically Endangered
Cameroon	Habitat change	Amphibia	Werneria bambutensis	Critically Endangered
Cameroon	Habitat change	Amphibia	Werneria mertensiana	Critically Endangered
Cameroon	Habitat change	Amphibia	Werneria tandyi	Critically Endangered
Cameroon	Habitat change	Amphibia	Wolterstorffina chirioi	Critically Endangered
Cameroon	Habitat change	Amphibia	Wolterstorffina parvipalmata	Critically Endangered
Cameroon	Habitat change	Amphibia	Afrixalus lacteus	Endangered
Cameroon	Habitat change	Amphibia	Arlequinus krebsi	Endangered
Cameroon	Habitat change	Amphibia	Arthroleptis nlonakoensis	Endangered
Cameroon	Habitat change	Amphibia	Arthroleptis perreti	Endangered
Cameroon	Habitat change	Amphibia	Astylosternus laurenti	Endangered
Cameroon	Habitat change	Amphibia	Astylosternus perreti	Endangered
Cameroon	Habitat change	Amphibia	Astylosternus ranoides	Endangered
Cameroon	Habitat change	Amphibia	Astylosternus schioetzi	Endangered
Cameroon	Habitat change	Amphibia	Cardioglossa alsco	Endangered
Cameroon	Habitat change	Amphibia	Cardioglossa oreas	Endangered
Cameroon	Habitat change	Amphibia	Cardioglossa pulchra	Endangered
Cameroon	Habitat change	Amphibia	Cardioglossa venusta	Endangered
Cameroon	Habitat change	Amphibia	Conraua goliath	Endangered
Cameroon	Habitat change	Amphibia	Hyperolius ademetzi	Endangered
Cameroon	Habitat change	Amphibia	Hyperolius dintelmanni	Endangered
Cameroon	Habitat change	Amphibia	Leptodactylodon albiventris	Endangered
Cameroon	Habitat change	Amphibia	Leptodactylodon bueanus	Endangered
Cameroon	Habitat change	Amphibia	Leptodactylodon mertensi	Endangered
Cameroon	Habitat change	Amphibia	Leptodactylodon ornatus	Endangered
Cameroon	Habitat change	Amphibia	Leptodactylodon perreti	Endangered
Cameroon	Habitat change	Amphibia	Petropedetes perreti	Endangered
Cameroon	Habitat change	Amphibia	Sclerophrys djohongensis	Endangered
Cameroon	Habitat change	Amphibia	Werneria preussi	Endangered
Cameroon	Habitat change	Amphibia	Werneria submontana	Endangered
Cameroon	Habitat change	Amphibia	Wolterstorffina mirei	Endangered
Cameroon	Habitat change	Amphibia	Amnirana asperrima	Vulnerable
Cameroon	Habitat change	Amphibia	Astylosternus fallax	Vulnerable
Cameroon	Habitat change	Amphibia	Cardioglossa melanogaster	Vulnerable
Cameroon	Habitat change	Amphibia	Cardioglossa schioetzi	Vulnerable
Cameroon	Habitat change	Amphibia	Conraua robusta	Vulnerable
Cameroon	Habitat change	Amphibia	Didynamipus sjostedti	Vulnerable
Cameroon	Habitat change	Amphibia	Hyperolius bopeleti	Vulnerable
Cameroon	Habitat change	Amphibia	Kassina decorata	Vulnerable
Cameroon	Habitat change	Amphibia	Leptodactylodon polyacanthus	Vulnerable
Cameroon	Habitat change	Amphibia	Petropedetes palmipes	Vulnerable
Cameroon	Habitat change	Amphibia	Sclerophrys villiersi	Vulnerable
Cameroon	Habitat change	Amphibia	Xenopus amieti	Vulnerable
Cameroon	Habitat change	Aves	Platysteira laticincta	Endangered
Cameroon	Habitat change	Aves	Ploceus batesi	Endangered
Cameroon	Habitat change	Aves	Tauraco bannermani	Endangered
Cameroon	Habitat change	Aves	Balearica pavonina	Vulnerable
Cameroon	Habitat change	Aves	Ceratogymna elata	Vulnerable
Cameroon	Habitat change	Aves	Gymnobucco vernayi	Vulnerable
Cameroon	Habitat change	Aves	Kupeornis gilberti	Vulnerable
Cameroon	Habitat change	Aves	Malaconotus gladiator	Vulnerable
Cameroon	Habitat change	Aves	Picathartes oreas	Vulnerable
Cameroon	Habitat change	Aves	Ploceus bannermani	Vulnerable
Cameroon	Habitat change	Mammalia	Lophuromys eisentrauti	Critically Endangered
Cameroon	Habitat change	Mammalia	Piliocolobus preussi	Critically Endangered
Cameroon	Habitat change	Mammalia	Crocidura picea	Endangered
Cameroon	Habitat change	Mammalia	Hipposideros curtus	Endangered
Cameroon	Habitat change	Mammalia	Hybomys badius	Endangered
Cameroon	Habitat change	Mammalia	Hylomyscus grandis	Endangered
Cameroon	Habitat change	Mammalia	Lamottemys okuensis	Endangered
Cameroon	Habitat change	Mammalia	Lophuromys dieterleni	Endangered
Cameroon	Habitat change	Mammalia	Mandrillus leucophaeus	Endangered
Cameroon	Habitat change	Mammalia	Myosorex rumpii	Endangered
Cameroon	Habitat change	Mammalia	Otomys burtoni	Endangered
Cameroon	Habitat change	Mammalia	Phataginus tricuspis	Endangered
Cameroon	Habitat change	Mammalia	Praomys morio	Endangered
Cameroon	Habitat change	Mammalia	Sylvisorex morio	Endangered
Cameroon	Habitat change	Mammalia	Crocidura manengubae	Vulnerable
Cameroon	Habitat change	Mammalia	Eudorcas rufifrons	Vulnerable
Cameroon	Habitat change	Mammalia	Myosorex okuensis	Vulnerable
Cameroon	Habitat change	Mammalia	Praomys hartwigi	Vulnerable
Cameroon	Habitat change	Mammalia	Sylvisorex camerunensis	Vulnerable
Cameroon	Habitat change	Mammalia	Sylvisorex isabellae	Vulnerable
Cameroon	Habitat change	Reptilia	Trioceros perreti	Endangered
Cameroon	Habitat change	Reptilia	Trioceros pfefferi	Endangered
Cameroon	Habitat change	Reptilia	Trioceros quadricornis	Vulnerable
Cameroon	Habitat change	Reptilia	Trioceros serratus	Vulnerable
Cameroon	Overexploitation	Amphibia	Conraua goliath	Endangered
Cameroon	Overexploitation	Aves	Ceratogymna elata	Vulnerable
Cameroon	Overexploitation	Aves	Gymnobucco vernayi	Vulnerable
Cameroon	Invasive species	Amphibia	Phrynobatrachus jimzimkusi	Critically Endangered
Cameroon	Invasive species	Amphibia	Phrynobatrachus manengoubensis	Critically Endangered
Cameroon	Invasive species	Amphibia	Phrynobatrachus njiomock	Critically Endangered
Cameroon	Invasive species	Amphibia	Phrynobatrachus steindachneri	Critically Endangered
Cameroon	Invasive species	Amphibia	Werneria bambutensis	Critically Endangered
Cameroon	Invasive species	Amphibia	Werneria mertensiana	Critically Endangered
Cameroon	Invasive species	Amphibia	Werneria tandyi	Critically Endangered
Cameroon	Invasive species	Amphibia	Afrixalus lacteus	Endangered
Cameroon	Invasive species	Amphibia	Hyperolius ademetzi	Endangered
Cameroon	Invasive species	Amphibia	Petropedetes palmipes	Vulnerable
Cameroon	Invasive species	Amphibia	Sclerophrys villiersi	Vulnerable
Cameroon	Invasive species	Mammalia	Loxodonta africana	Vulnerable
Canada	Habitat change	Amphibia	Rana pretiosa	Vulnerable
Canada	Habitat change	Aves	Numenius borealis	Critically Endangered
Canada	Habitat change	Aves	Anthus spragueii	Vulnerable
Canada	Habitat change	Aves	Calcarius ornatus	Vulnerable
Canada	Habitat change	Aves	Catharus bicknelli	Vulnerable
Canada	Habitat change	Mammalia	Myotis leibii	Endangered
Canada	Habitat change	Mammalia	Perimyotis subflavus	Vulnerable
Canada	Overexploitation	Mammalia	Rangifer tarandus	Vulnerable
Canada	Invasive species	Amphibia	Rana pretiosa	Vulnerable
Canada	Invasive species	Aves	Anthus spragueii	Vulnerable
Canada	Invasive species	Aves	Catharus bicknelli	Vulnerable
Canada	Invasive species	Pinopsida	Pinus albicaulis	Endangered
Cape Verde	Habitat change	Aves	Acrocephalus brevipennis	Vulnerable
Caspian Sea	Habitat change	Magnoliopsida	Alnus dolichocarpa	Critically Endangered
Cayman Islands	Habitat change	Magnoliopsida	Leptocereus leonii	Critically Endangered
Central African Republic	Habitat change	Aves	Vanellus gregarius	Critically Endangered
Central African Republic	Habitat change	Aves	Ploceus batesi	Endangered
Central African Republic	Habitat change	Aves	Balearica pavonina	Vulnerable
Central African Republic	Habitat change	Mammalia	Phataginus tricuspis	Endangered
Central African Republic	Habitat change	Mammalia	Eudorcas rufifrons	Vulnerable
Central African Republic	Invasive species	Mammalia	Loxodonta africana	Vulnerable
Chad	Habitat change	Aves	Vanellus gregarius	Critically Endangered
Chad	Habitat change	Aves	Balearica pavonina	Vulnerable
Chad	Habitat change	Mammalia	Phataginus tricuspis	Endangered
Chad	Habitat change	Mammalia	Eudorcas rufifrons	Vulnerable
Chad	Overexploitation	Aves	Streptopelia turtur	Vulnerable
Chad	Invasive species	Mammalia	Ammotragus lervia	Vulnerable
Chad	Invasive species	Mammalia	Loxodonta africana	Vulnerable
Chile	Habitat change	Amphibia	Eupsophus insularis	Critically Endangered
Chile	Habitat change	Amphibia	Rhinoderma rufum	Critically Endangered
Chile	Habitat change	Amphibia	Alsodes barrioi	Endangered
Chile	Habitat change	Amphibia	Alsodes norae	Endangered
Chile	Habitat change	Amphibia	Alsodes vanzolinii	Endangered
Chile	Habitat change	Amphibia	Alsodes verrucosus	Endangered
Chile	Habitat change	Amphibia	Eupsophus migueli	Endangered
Chile	Habitat change	Amphibia	Insuetophrynus acarpicus	Endangered
Chile	Habitat change	Amphibia	Rhinoderma darwinii	Endangered
Chile	Habitat change	Amphibia	Telmatobius zapahuirensis	Endangered
Chile	Habitat change	Amphibia	Telmatobufo bullocki	Endangered
Chile	Habitat change	Amphibia	Telmatobufo ignotus	Endangered
Chile	Habitat change	Amphibia	Telmatobufo venustus	Endangered
Chile	Habitat change	Amphibia	Alsodes hugoi	Vulnerable
Chile	Habitat change	Amphibia	Alsodes igneus	Vulnerable
Chile	Habitat change	Amphibia	Alsodes montanus	Vulnerable
Chile	Habitat change	Amphibia	Alsodes tumultuosus	Vulnerable
Chile	Habitat change	Amphibia	Calyptocephalella gayi	Vulnerable
Chile	Habitat change	Amphibia	Rhinella rubropunctata	Vulnerable
Chile	Habitat change	Amphibia	Telmatobius peruvianus	Vulnerable
Chile	Habitat change	Aves	Eulidia yarrellii	Critically Endangered
Chile	Habitat change	Aves	Numenius borealis	Critically Endangered
Chile	Habitat change	Aves	Agriornis albicauda	Vulnerable
Chile	Habitat change	Magnoliopsida	Copiapoa grandiflora	Endangered
Chile	Habitat change	Magnoliopsida	Echinopsis coquimbana	Endangered
Chile	Habitat change	Magnoliopsida	Eriosyce crispa	Endangered
Chile	Habitat change	Magnoliopsida	Eriosyce occulta	Endangered
Chile	Habitat change	Magnoliopsida	Nothofagus alessandrii	Endangered
Chile	Habitat change	Magnoliopsida	Copiapoa megarhiza	Vulnerable
Chile	Habitat change	Magnoliopsida	Nothofagus glauca	Vulnerable
Chile	Habitat change	Magnoliopsida	Nothofagus macrocarpa	Vulnerable
Chile	Habitat change	Mammalia	Octodon pacificus	Critically Endangered
Chile	Habitat change	Mammalia	Chinchilla lanigera	Endangered
Chile	Habitat change	Mammalia	Amorphochilus schnablii	Vulnerable
Chile	Habitat change	Mammalia	Hippocamelus antisensis	Vulnerable
Chile	Habitat change	Mammalia	Octodon bridgesi	Vulnerable
Chile	Habitat change	Pinopsida	Araucaria araucana	Endangered
Chile	Habitat change	Pinopsida	Fitzroya cupressoides	Endangered
Chile	Habitat change	Pinopsida	Podocarpus salignus	Vulnerable
Chile	Habitat change	Pinopsida	Prumnopitys andina	Vulnerable
Chile	Invasive species	Amphibia	Eupsophus insularis	Critically Endangered
Chile	Invasive species	Amphibia	Rhinoderma rufum	Critically Endangered
Chile	Invasive species	Amphibia	Alsodes verrucosus	Endangered
Chile	Invasive species	Amphibia	Rhinoderma darwinii	Endangered
Chile	Invasive species	Amphibia	Telmatobufo venustus	Endangered
Chile	Invasive species	Amphibia	Alsodes tumultuosus	Vulnerable
Chile	Invasive species	Amphibia	Calyptocephalella gayi	Vulnerable
Chile	Invasive species	Amphibia	Telmatobius marmoratus	Vulnerable
Chile	Invasive species	Mammalia	Hippocamelus bisulcus	Endangered
Chile	Invasive species	Mammalia	Hippocamelus antisensis	Vulnerable
Chile	Invasive species	Mammalia	Leopardus tigrinus	Vulnerable
China	Habitat change	Amphibia	Bufo luchunnicus	Critically Endangered
China	Habitat change	Amphibia	Bufo tuberospinius	Critically Endangered
China	Habitat change	Amphibia	Cynops chenggongensis	Critically Endangered
China	Habitat change	Amphibia	Echinotriton chinhaiensis	Critically Endangered
China	Habitat change	Amphibia	Hynobius amjiensis	Critically Endangered
China	Habitat change	Amphibia	Hynobius maoershanensis	Critically Endangered
China	Habitat change	Amphibia	Megophrys sangzhiensis	Critically Endangered
China	Habitat change	Amphibia	Oreolalax liangbeiensis	Critically Endangered
China	Habitat change	Amphibia	Pseudohynobius puxiongensis	Critically Endangered
China	Habitat change	Amphibia	Pseudohynobius shuichengensis	Critically Endangered
China	Habitat change	Amphibia	Rana chevronta	Critically Endangered
China	Habitat change	Amphibia	Scutiger maculatus	Critically Endangered
China	Habitat change	Amphibia	Amolops hainanensis	Endangered
China	Habitat change	Amphibia	Amolops hongkongensis	Endangered
China	Habitat change	Amphibia	Amolops medogensis	Endangered
China	Habitat change	Amphibia	Batrachuperus londongensis	Endangered
China	Habitat change	Amphibia	Bufo ailaoanus	Endangered
China	Habitat change	Amphibia	Bufo aspinius	Endangered
China	Habitat change	Amphibia	Glandirana minima	Endangered
China	Habitat change	Amphibia	Leptobrachium boringii	Endangered
China	Habitat change	Amphibia	Leptobrachium leishanense	Endangered
China	Habitat change	Amphibia	Leptobrachium tengchongense	Endangered
China	Habitat change	Amphibia	Megophrys caudoprocta	Endangered
China	Habitat change	Amphibia	Megophrys medogensis	Endangered
China	Habitat change	Amphibia	Microhyla pulchella	Endangered
China	Habitat change	Amphibia	Nanorana medogensis	Endangered
China	Habitat change	Amphibia	Nanorana yunnanensis	Endangered
China	Habitat change	Amphibia	Nasutixalus yingjiangensis	Endangered
China	Habitat change	Amphibia	Odorrana anlungensis	Endangered
China	Habitat change	Amphibia	Oreolalax chuanbeiensis	Endangered
China	Habitat change	Amphibia	Oreolalax multipunctatus	Endangered
China	Habitat change	Amphibia	Oreolalax omeimontis	Endangered
China	Habitat change	Amphibia	Oreolalax pingii	Endangered
China	Habitat change	Amphibia	Oreolalax puxiongensis	Endangered
China	Habitat change	Amphibia	Paramesotriton yunwuensis	Endangered
China	Habitat change	Amphibia	Paramesotriton zhijinensis	Endangered
China	Habitat change	Amphibia	Quasipaa boulengeri	Endangered
China	Habitat change	Amphibia	Quasipaa robertingeri	Endangered
China	Habitat change	Amphibia	Ranodon sibiricus	Endangered
China	Habitat change	Amphibia	Scutiger chintingensis	Endangered
China	Habitat change	Amphibia	Scutiger jiulongensis	Endangered
China	Habitat change	Amphibia	Scutiger liupanensis	Endangered
China	Habitat change	Amphibia	Scutiger muliensis	Endangered
China	Habitat change	Amphibia	Scutiger ningshanensis	Endangered
China	Habitat change	Amphibia	Scutiger pingwuensis	Endangered
China	Habitat change	Amphibia	Tylototriton dabienicus	Endangered
China	Habitat change	Amphibia	Tylototriton hainanensis	Endangered
China	Habitat change	Amphibia	Tylototriton pseudoverrucosus	Endangered
China	Habitat change	Amphibia	Tylototriton yangi	Endangered
China	Habitat change	Amphibia	Zhangixalus minimus	Endangered
China	Habitat change	Amphibia	Zhangixalus yaoshanensis	Endangered
China	Habitat change	Amphibia	Amolops loloensis	Vulnerable
China	Habitat change	Amphibia	Amolops torrentis	Vulnerable
China	Habitat change	Amphibia	Amolops tuberodepressus	Vulnerable
China	Habitat change	Amphibia	Batrachuperus karlschmidti	Vulnerable
China	Habitat change	Amphibia	Batrachuperus pinchonii	Vulnerable
China	Habitat change	Amphibia	Batrachuperus tibetanus	Vulnerable
China	Habitat change	Amphibia	Bombina lichuanensis	Vulnerable
China	Habitat change	Amphibia	Buergeria oxycephala	Vulnerable
China	Habitat change	Amphibia	Cynops yunnanensis	Vulnerable
China	Habitat change	Amphibia	Gracixalus jinxiuensis	Vulnerable
China	Habitat change	Amphibia	Ingerana borealis	Vulnerable
China	Habitat change	Amphibia	Leptobrachium hainanense	Vulnerable
China	Habitat change	Amphibia	Limnonectes fragilis	Vulnerable
China	Habitat change	Amphibia	Limnonectes liui	Vulnerable
China	Habitat change	Amphibia	Liua tsinpaensis	Vulnerable
China	Habitat change	Amphibia	Liuixalus hainanus	Vulnerable
China	Habitat change	Amphibia	Liuixalus ocellatus	Vulnerable
China	Habitat change	Amphibia	Megophrys binchuanensis	Vulnerable
China	Habitat change	Amphibia	Megophrys gigantica	Vulnerable
China	Habitat change	Amphibia	Nanorana liui	Vulnerable
China	Habitat change	Amphibia	Nanorana maculosa	Vulnerable
China	Habitat change	Amphibia	Nanorana minica	Vulnerable
China	Habitat change	Amphibia	Nanorana unculuanus	Vulnerable
China	Habitat change	Amphibia	Odorrana geminata	Vulnerable
China	Habitat change	Amphibia	Odorrana hainanensis	Vulnerable
China	Habitat change	Amphibia	Odorrana hejiangensis	Vulnerable
China	Habitat change	Amphibia	Odorrana jingdongensis	Vulnerable
China	Habitat change	Amphibia	Odorrana junlianensis	Vulnerable
China	Habitat change	Amphibia	Odorrana kweichowensis	Vulnerable
China	Habitat change	Amphibia	Odorrana wuchuanensis	Vulnerable
China	Habitat change	Amphibia	Oreolalax jingdongensis	Vulnerable
China	Habitat change	Amphibia	Oreolalax nanjiangensis	Vulnerable
China	Habitat change	Amphibia	Oreolalax rhodostigmatus	Vulnerable
China	Habitat change	Amphibia	Pachyhynobius shangchengensis	Vulnerable
China	Habitat change	Amphibia	Pachytriton feii	Vulnerable
China	Habitat change	Amphibia	Paramesotriton aurantius	Vulnerable
China	Habitat change	Amphibia	Paramesotriton fuzhongensis	Vulnerable
China	Habitat change	Amphibia	Paramesotriton longliensis	Vulnerable
China	Habitat change	Amphibia	Parapelophryne scalpta	Vulnerable
China	Habitat change	Amphibia	Pelophylax chosenicus	Vulnerable
China	Habitat change	Amphibia	Pseudohynobius flavomaculatus	Vulnerable
China	Habitat change	Amphibia	Quasipaa acanthophora	Vulnerable
China	Habitat change	Amphibia	Quasipaa exilispinosa	Vulnerable
China	Habitat change	Amphibia	Quasipaa jiulongensis	Vulnerable
China	Habitat change	Amphibia	Quasipaa shini	Vulnerable
China	Habitat change	Amphibia	Quasipaa spinosa	Vulnerable
China	Habitat change	Amphibia	Scutiger tuberculatus	Vulnerable
China	Habitat change	Amphibia	Scutiger wanglangensis	Vulnerable
China	Habitat change	Amphibia	Sylvirana spinulosa	Vulnerable
China	Habitat change	Amphibia	Tylototriton kweichowensis	Vulnerable
China	Habitat change	Amphibia	Tylototriton shanjing	Vulnerable
China	Habitat change	Amphibia	Tylototriton taliangensis	Vulnerable
China	Habitat change	Amphibia	Tylototriton wenxianensis	Vulnerable
China	Habitat change	Amphibia	Tylototriton ziegleri	Vulnerable
China	Habitat change	Aves	Gyps indicus	Critically Endangered
China	Habitat change	Aves	Houbaropsis bengalensis	Critically Endangered
China	Habitat change	Aves	Leucogeranus leucogeranus	Critically Endangered
China	Habitat change	Aves	Sarcogyps calvus	Critically Endangered
China	Habitat change	Aves	Vanellus gregarius	Critically Endangered
China	Habitat change	Aves	Acrocephalus sorghophilus	Endangered
China	Habitat change	Aves	Arborophila rufipectus	Endangered
China	Habitat change	Aves	Bubo blakistoni	Endangered
China	Habitat change	Aves	Emberiza jankowskii	Endangered
China	Habitat change	Aves	Gorsachius goisagi	Endangered
China	Habitat change	Aves	Gorsachius magnificus	Endangered
China	Habitat change	Aves	Haliaeetus leucoryphus	Endangered
China	Habitat change	Aves	Larvivora ruficeps	Endangered
China	Habitat change	Aves	Mergus squamatus	Endangered
China	Habitat change	Aves	Oriolus mellianus	Endangered
China	Habitat change	Aves	Pavo muticus	Endangered
China	Habitat change	Aves	Perdicula manipurensis	Endangered
China	Habitat change	Aves	Polyplectron katsumatae	Endangered
China	Habitat change	Aves	Sitta magna	Endangered
China	Habitat change	Aves	Urocissa whiteheadi	Endangered
China	Habitat change	Aves	Acrocephalus tangorum	Vulnerable
China	Habitat change	Aves	Anser erythropus	Vulnerable
China	Habitat change	Aves	Calliope obscura	Vulnerable
China	Habitat change	Aves	Chaetornis striata	Vulnerable
China	Habitat change	Aves	Chlamydotis undulata	Vulnerable
China	Habitat change	Aves	Columba punicea	Vulnerable
China	Habitat change	Aves	Corvus pectoralis	Vulnerable
China	Habitat change	Aves	Cyornis brunneatus	Vulnerable
China	Habitat change	Aves	Francolinus gularis	Vulnerable
China	Habitat change	Aves	Gallinago nemoricola	Vulnerable
China	Habitat change	Aves	Garrulax bieti	Vulnerable
China	Habitat change	Aves	Garrulax sukatschewi	Vulnerable
China	Habitat change	Aves	Graminicola striatus	Vulnerable
China	Habitat change	Aves	Liocichla omeiensis	Vulnerable
China	Habitat change	Aves	Otis tarda	Vulnerable
China	Habitat change	Aves	Phylloscopus hainanus	Vulnerable
China	Habitat change	Aves	Pitta nympha	Vulnerable
China	Habitat change	Aves	Prinia cinereocapilla	Vulnerable
China	Habitat change	Aves	Rhyticeros undulatus	Vulnerable
China	Habitat change	Aves	Schoeniparus variegaticeps	Vulnerable
China	Habitat change	Aves	Sinosuthora przewalskii	Vulnerable
China	Habitat change	Aves	Sitta formosa	Vulnerable
China	Habitat change	Aves	Spelaeornis kinneari	Vulnerable
China	Habitat change	Aves	Stachyris nonggangensis	Vulnerable
China	Habitat change	Aves	Syrmaticus reevesii	Vulnerable
China	Habitat change	Aves	Turdus feae	Vulnerable
China	Habitat change	Cycadopsida	Cycas changjiangensis	Endangered
China	Habitat change	Cycadopsida	Cycas hainanensis	Endangered
China	Habitat change	Cycadopsida	Cycas bifida	Vulnerable
China	Habitat change	Magnoliopsida	Camellia azalea	Critically Endangered
China	Habitat change	Magnoliopsida	Camellia fascicularis	Critically Endangered
China	Habitat change	Magnoliopsida	Camellia hekouensis	Critically Endangered
China	Habitat change	Magnoliopsida	Camellia luteoflora	Critically Endangered
China	Habitat change	Magnoliopsida	Ostrya rehderiana	Critically Endangered
China	Habitat change	Magnoliopsida	Camellia amplexifolia	Endangered
China	Habitat change	Magnoliopsida	Camellia candida	Endangered
China	Habitat change	Magnoliopsida	Camellia elongata	Endangered
China	Habitat change	Magnoliopsida	Camellia euphlebia	Endangered
China	Habitat change	Magnoliopsida	Camellia paucipunctata	Endangered
China	Habitat change	Magnoliopsida	Camellia petelotii	Endangered
China	Habitat change	Magnoliopsida	Camellia pubipetala	Endangered
China	Habitat change	Magnoliopsida	Camellia pyxidiacea	Endangered
China	Habitat change	Magnoliopsida	Camellia szechuanensis	Endangered
China	Habitat change	Magnoliopsida	Camellia tenii	Endangered
China	Habitat change	Magnoliopsida	Camellia xanthochroma	Endangered
China	Habitat change	Magnoliopsida	Magnolia aromatica	Endangered
China	Habitat change	Magnoliopsida	Magnolia lucida	Endangered
China	Habitat change	Magnoliopsida	Magnolia odoratissima	Endangered
China	Habitat change	Magnoliopsida	Magnolia shiluensis	Endangered
China	Habitat change	Magnoliopsida	Camellia aurea	Vulnerable
China	Habitat change	Magnoliopsida	Camellia chrysantha	Vulnerable
China	Habitat change	Magnoliopsida	Camellia gracilipes	Vulnerable
China	Habitat change	Magnoliopsida	Camellia granthamiana	Vulnerable
China	Habitat change	Magnoliopsida	Camellia stuartiana	Vulnerable
China	Habitat change	Magnoliopsida	Camellia szemaoensis	Vulnerable
China	Habitat change	Magnoliopsida	Magnolia odora	Vulnerable
China	Habitat change	Magnoliopsida	Magnolia sargentiana	Vulnerable
China	Habitat change	Magnoliopsida	Ostryopsis nobilis	Vulnerable
China	Habitat change	Magnoliopsida	Pyrenaria oblongicarpa	Vulnerable
China	Habitat change	Mammalia	Cricetus cricetus	Critically Endangered
China	Habitat change	Mammalia	Manis javanica	Critically Endangered
China	Habitat change	Mammalia	Myotis hajastanicus	Critically Endangered
China	Habitat change	Mammalia	Nomascus concolor	Critically Endangered
China	Habitat change	Mammalia	Nomascus hainanus	Critically Endangered
China	Habitat change	Mammalia	Nomascus leucogenys	Critically Endangered
China	Habitat change	Mammalia	Nomascus nasutus	Critically Endangered
China	Habitat change	Mammalia	Rhinopithecus avunculus	Critically Endangered
China	Habitat change	Mammalia	Rhinopithecus strykeri	Critically Endangered
China	Habitat change	Mammalia	Trachypithecus leucocephalus	Critically Endangered
China	Habitat change	Mammalia	Ailurus fulgens	Endangered
China	Habitat change	Mammalia	Axis porcinus	Endangered
China	Habitat change	Mammalia	Chrotogale owstoni	Endangered
China	Habitat change	Mammalia	Cuon alpinus	Endangered
China	Habitat change	Mammalia	Elephas maximus	Endangered
China	Habitat change	Mammalia	Equus ferus	Endangered
China	Habitat change	Mammalia	Eupetaurus cinereus	Endangered
China	Habitat change	Mammalia	Hoolock tianxing	Endangered
China	Habitat change	Mammalia	Lepus hainanus	Endangered
China	Habitat change	Mammalia	Moschus anhuiensis	Endangered
China	Habitat change	Mammalia	Moschus berezovskii	Endangered
China	Habitat change	Mammalia	Moschus chrysogaster	Endangered
China	Habitat change	Mammalia	Moschus fuscus	Endangered
China	Habitat change	Mammalia	Moschus leucogaster	Endangered
China	Habitat change	Mammalia	Neohylomys hainanensis	Endangered
China	Habitat change	Mammalia	Ochotona iliensis	Endangered
China	Habitat change	Mammalia	Ochotona koslowi	Endangered
China	Habitat change	Mammalia	Procapra przewalskii	Endangered
China	Habitat change	Mammalia	Rhinolophus rex	Endangered
China	Habitat change	Mammalia	Rhinopithecus bieti	Endangered
China	Habitat change	Mammalia	Rhinopithecus brelichi	Endangered
China	Habitat change	Mammalia	Rhinopithecus roxellana	Endangered
China	Habitat change	Mammalia	Rucervus eldii	Endangered
China	Habitat change	Mammalia	Tadarida latouchei	Endangered
China	Habitat change	Mammalia	Trachypithecus francoisi	Endangered
China	Habitat change	Mammalia	Trachypithecus phayrei	Endangered
China	Habitat change	Mammalia	Trachypithecus shortridgei	Endangered
China	Habitat change	Mammalia	Arctonyx collaris	Vulnerable
China	Habitat change	Mammalia	Bos gaurus	Vulnerable
China	Habitat change	Mammalia	Bos mutus	Vulnerable
China	Habitat change	Mammalia	Budorcas taxicolor	Vulnerable
China	Habitat change	Mammalia	Cervus albirostris	Vulnerable
China	Habitat change	Mammalia	Hapalomys delacouri	Vulnerable
China	Habitat change	Mammalia	Hipposideros alongensis	Vulnerable
China	Habitat change	Mammalia	Hoolock leuconedys	Vulnerable
China	Habitat change	Mammalia	Hydropotes inermis	Vulnerable
China	Habitat change	Mammalia	Moschus moschiferus	Vulnerable
China	Habitat change	Mammalia	Muntiacus crinifrons	Vulnerable
China	Habitat change	Mammalia	Myotis sicarius	Vulnerable
China	Habitat change	Mammalia	Naemorhedus baileyi	Vulnerable
China	Habitat change	Mammalia	Naemorhedus caudatus	Vulnerable
China	Habitat change	Mammalia	Neofelis nebulosa	Vulnerable
China	Habitat change	Mammalia	Panthera uncia	Vulnerable
China	Habitat change	Mammalia	Proedromys bedfordi	Vulnerable
China	Habitat change	Mammalia	Rhinoceros unicornis	Vulnerable
China	Habitat change	Mammalia	Rucervus duvaucelii	Vulnerable
China	Habitat change	Mammalia	Rusa unicolor	Vulnerable
China	Habitat change	Mammalia	Trachypithecus pileatus	Vulnerable
China	Habitat change	Mammalia	Ursus thibetanus	Vulnerable
China	Habitat change	Mammalia	Vormela peregusna	Vulnerable
China	Habitat change	Pinopsida	Glyptostrobus pensilis	Critically Endangered
China	Habitat change	Pinopsida	Picea neoveitchii	Critically Endangered
China	Habitat change	Pinopsida	Pinus squamata	Critically Endangered
China	Habitat change	Pinopsida	Abies ziyuanensis	Endangered
China	Habitat change	Pinopsida	Amentotaxus assamica	Endangered
China	Habitat change	Pinopsida	Cephalotaxus lanceolata	Endangered
China	Habitat change	Pinopsida	Dacrydium pectinatum	Endangered
China	Habitat change	Pinopsida	Metasequoia glyptostroboides	Endangered
China	Habitat change	Pinopsida	Taxus contorta	Endangered
China	Habitat change	Pinopsida	Torreya jackii	Endangered
China	Habitat change	Pinopsida	Amentotaxus yunnanensis	Vulnerable
China	Habitat change	Pinopsida	Cephalotaxus mannii	Vulnerable
China	Habitat change	Pinopsida	Cephalotaxus oliveri	Vulnerable
China	Habitat change	Pinopsida	Juniperus tibetica	Vulnerable
China	Habitat change	Pinopsida	Picea farreri	Vulnerable
China	Habitat change	Pinopsida	Torreya fargesii	Vulnerable
China	Habitat change	Pinopsida	Tsuga forrestii	Vulnerable
China	Habitat change	Reptilia	Gavialis gangeticus	Critically Endangered
China	Overexploitation	Amphibia	Pseudohynobius shuichengensis	Critically Endangered
China	Overexploitation	Amphibia	Leptobrachium boringii	Endangered
China	Overexploitation	Amphibia	Pachytriton wuguanfui	Endangered
China	Overexploitation	Amphibia	Cynops yunnanensis	Vulnerable
China	Overexploitation	Aves	Emberiza aureola	Critically Endangered
China	Overexploitation	Aves	Chloropsis cochinchinensis	Endangered
China	Overexploitation	Aves	Larvivora ruficeps	Endangered
China	Overexploitation	Aves	Acridotheres javanicus	Vulnerable
China	Overexploitation	Aves	Corvus pectoralis	Vulnerable
China	Overexploitation	Aves	Emberiza rustica	Vulnerable
China	Overexploitation	Aves	Emberiza sulphurata	Vulnerable
China	Overexploitation	Aves	Streptopelia turtur	Vulnerable
China	Overexploitation	Magnoliopsida	Camellia azalea	Critically Endangered
China	Overexploitation	Magnoliopsida	Camellia fangchengensis	Critically Endangered
China	Overexploitation	Magnoliopsida	Camellia fascicularis	Critically Endangered
China	Overexploitation	Magnoliopsida	Camellia impressinervis	Critically Endangered
China	Overexploitation	Magnoliopsida	Camellia luteoflora	Critically Endangered
China	Overexploitation	Magnoliopsida	Camellia chrysanthoides	Endangered
China	Overexploitation	Magnoliopsida	Camellia euphlebia	Endangered
China	Overexploitation	Magnoliopsida	Camellia longzhouensis	Endangered
China	Overexploitation	Magnoliopsida	Camellia nitidissima	Endangered
China	Overexploitation	Magnoliopsida	Camellia pubipetala	Endangered
China	Overexploitation	Magnoliopsida	Magnolia decidua	Endangered
China	Overexploitation	Magnoliopsida	Magnolia lotungensis	Endangered
China	Overexploitation	Magnoliopsida	Magnolia odoratissima	Endangered
China	Overexploitation	Magnoliopsida	Magnolia officinalis	Endangered
China	Overexploitation	Magnoliopsida	Magnolia sinostellata	Endangered
China	Overexploitation	Magnoliopsida	Camellia granthamiana	Vulnerable
China	Overexploitation	Magnoliopsida	Camellia ptilophylla	Vulnerable
China	Overexploitation	Magnoliopsida	Magnolia nitida	Vulnerable
China	Overexploitation	Mammalia	Cricetus cricetus	Critically Endangered
China	Overexploitation	Mammalia	Bos javanicus	Endangered
China	Overexploitation	Mammalia	Chrotogale owstoni	Endangered
China	Overexploitation	Mammalia	Rangifer tarandus	Vulnerable
China	Overexploitation	Mammalia	Rusa unicolor	Vulnerable
China	Overexploitation	Pinopsida	Larix mastersiana	Endangered
China	Overexploitation	Pinopsida	Metasequoia glyptostroboides	Endangered
China	Overexploitation	Pinopsida	Amentotaxus yunnanensis	Vulnerable
China	Overexploitation	Pinopsida	Cephalotaxus oliveri	Vulnerable
China	Invasive species	Amphibia	Cynops chenggongensis	Critically Endangered
China	Invasive species	Amphibia	Batrachuperus londongensis	Endangered
China	Invasive species	Amphibia	Paramesotriton yunwuensis	Endangered
China	Invasive species	Amphibia	Ranodon sibiricus	Endangered
China	Invasive species	Amphibia	Cynops yunnanensis	Vulnerable
China	Invasive species	Amphibia	Nanorana liui	Vulnerable
China	Invasive species	Amphibia	Tylototriton shanjing	Vulnerable
China	Invasive species	Amphibia	Tylototriton taliangensis	Vulnerable
China	Invasive species	Aves	Gorsachius goisagi	Endangered
China	Invasive species	Aves	Sterna acuticauda	Endangered
China	Invasive species	Mammalia	Axis porcinus	Endangered
China	Invasive species	Mammalia	Bos javanicus	Endangered
China	Invasive species	Mammalia	Lepus hainanus	Endangered
China	Invasive species	Mammalia	Bos gaurus	Vulnerable
China	Invasive species	Mammalia	Budorcas taxicolor	Vulnerable
China	Invasive species	Mammalia	Cervus albirostris	Vulnerable
China	Invasive species	Mammalia	Rucervus duvaucelii	Vulnerable
Christmas Island	Habitat change	Mammalia	Pteropus melanotus	Vulnerable
Christmas Island	Invasive species	Mammalia	Pteropus melanotus	Vulnerable
Colombia	Habitat change	Amphibia	Agalychnis lemur	Critically Endangered
Colombia	Habitat change	Amphibia	Allobates ranoides	Critically Endangered
Colombia	Habitat change	Amphibia	Andinobates viridis	Critically Endangered
Colombia	Habitat change	Amphibia	Atelopus angelito	Critically Endangered
Colombia	Habitat change	Amphibia	Atelopus ardila	Critically Endangered
Colombia	Habitat change	Amphibia	Atelopus chocoensis	Critically Endangered
Colombia	Habitat change	Amphibia	Atelopus ebenoides	Critically Endangered
Colombia	Habitat change	Amphibia	Atelopus eusebianus	Critically Endangered
Colombia	Habitat change	Amphibia	Atelopus famelicus	Critically Endangered
Colombia	Habitat change	Amphibia	Atelopus farci	Critically Endangered
Colombia	Habitat change	Amphibia	Atelopus gigas	Critically Endangered
Colombia	Habitat change	Amphibia	Atelopus glyphus	Critically Endangered
Colombia	Habitat change	Amphibia	Atelopus minutulus	Critically Endangered
Colombia	Habitat change	Amphibia	Atelopus muisca	Critically Endangered
Colombia	Habitat change	Amphibia	Atelopus nicefori	Critically Endangered
Colombia	Habitat change	Amphibia	Atelopus pastuso	Critically Endangered
Colombia	Habitat change	Amphibia	Atelopus pedimarmoratus	Critically Endangered
Colombia	Habitat change	Amphibia	Atelopus petriruizi	Critically Endangered
Colombia	Habitat change	Amphibia	Atelopus quimbaya	Critically Endangered
Colombia	Habitat change	Amphibia	Atelopus sanjosei	Critically Endangered
Colombia	Habitat change	Amphibia	Atelopus sernai	Critically Endangered
Colombia	Habitat change	Amphibia	Atelopus simulatus	Critically Endangered
Colombia	Habitat change	Amphibia	Atelopus sonsonensis	Critically Endangered
Colombia	Habitat change	Amphibia	Atelopus subornatus	Critically Endangered
Colombia	Habitat change	Amphibia	Bolitoglossa capitana	Critically Endangered
Colombia	Habitat change	Amphibia	Centrolene geckoideum	Critically Endangered
Colombia	Habitat change	Amphibia	Ectopoglossus atopoglossus	Critically Endangered
Colombia	Habitat change	Amphibia	Gastrotheca angustifrons	Critically Endangered
Colombia	Habitat change	Amphibia	Gastrotheca antomia	Critically Endangered
Colombia	Habitat change	Amphibia	Hyloscirtus lynchi	Critically Endangered
Colombia	Habitat change	Amphibia	Hyloscirtus pantostictus	Critically Endangered
Colombia	Habitat change	Amphibia	Hyloxalus abditaurantius	Critically Endangered
Colombia	Habitat change	Amphibia	Hyloxalus ruizi	Critically Endangered
Colombia	Habitat change	Amphibia	Oophaga histrionica	Critically Endangered
Colombia	Habitat change	Amphibia	Oophaga lehmanni	Critically Endangered
Colombia	Habitat change	Amphibia	Oophaga occultator	Critically Endangered
Colombia	Habitat change	Amphibia	Paruwrobates andinus	Critically Endangered
Colombia	Habitat change	Amphibia	Pristimantis albericoi	Critically Endangered
Colombia	Habitat change	Amphibia	Pristimantis bernali	Critically Endangered
Colombia	Habitat change	Amphibia	Pristimantis cacao	Critically Endangered
Colombia	Habitat change	Amphibia	Pristimantis caprifer	Critically Endangered
Colombia	Habitat change	Amphibia	Pristimantis chrysops	Critically Endangered
Colombia	Habitat change	Amphibia	Pristimantis deinops	Critically Endangered
Colombia	Habitat change	Amphibia	Pristimantis diogenes	Critically Endangered
Colombia	Habitat change	Amphibia	Pristimantis jaimei	Critically Endangered
Colombia	Habitat change	Amphibia	Pristimantis kelephus	Critically Endangered
Colombia	Habitat change	Amphibia	Pristimantis lichenoides	Critically Endangered
Colombia	Habitat change	Amphibia	Pristimantis mars	Critically Endangered
Colombia	Habitat change	Amphibia	Pristimantis molybrignus	Critically Endangered
Colombia	Habitat change	Amphibia	Pristimantis phragmipleuron	Critically Endangered
Colombia	Habitat change	Amphibia	Pristimantis polemistes	Critically Endangered
Colombia	Habitat change	Amphibia	Pristimantis pugnax	Critically Endangered
Colombia	Habitat change	Amphibia	Pristimantis reclusas	Critically Endangered
Colombia	Habitat change	Amphibia	Pristimantis signifer	Critically Endangered
Colombia	Habitat change	Amphibia	Pristimantis spilogaster	Critically Endangered
Colombia	Habitat change	Amphibia	Pristimantis torrenticola	Critically Endangered
Colombia	Habitat change	Amphibia	Pristimantis tribulosus	Critically Endangered
Colombia	Habitat change	Amphibia	Pristimantis veletis	Critically Endangered
Colombia	Habitat change	Amphibia	Pristimantis xylochobates	Critically Endangered
Colombia	Habitat change	Amphibia	Rhaebo atelopoides	Critically Endangered
Colombia	Habitat change	Amphibia	Rhaebo olallai	Critically Endangered
Colombia	Habitat change	Amphibia	Rhinella rostrata	Critically Endangered
Colombia	Habitat change	Amphibia	Strabomantis cadenai	Critically Endangered
Colombia	Habitat change	Amphibia	Allobates ignotus	Endangered
Colombia	Habitat change	Amphibia	Allobates juanii	Endangered
Colombia	Habitat change	Amphibia	Allobates picachos	Endangered
Colombia	Habitat change	Amphibia	Andinobates daleswansoni	Endangered
Colombia	Habitat change	Amphibia	Andinobates victimatus	Endangered
Colombia	Habitat change	Amphibia	Atelopus elegans	Endangered
Colombia	Habitat change	Amphibia	Atelopus laetissimus	Endangered
Colombia	Habitat change	Amphibia	Atelopus longibrachius	Endangered
Colombia	Habitat change	Amphibia	Atelopus marinkellei	Endangered
Colombia	Habitat change	Amphibia	Atelopus mittermeieri	Endangered
Colombia	Habitat change	Amphibia	Atelopus nahumae	Endangered
Colombia	Habitat change	Amphibia	Bolitoglossa pandi	Endangered
Colombia	Habitat change	Amphibia	Bolitoglossa yariguiensis	Endangered
Colombia	Habitat change	Amphibia	Callimedusa perinesos	Endangered
Colombia	Habitat change	Amphibia	Centrolene ballux	Endangered
Colombia	Habitat change	Amphibia	Centrolene huilense	Endangered
Colombia	Habitat change	Amphibia	Centrolene lynchi	Endangered
Colombia	Habitat change	Amphibia	Centrolene medemi	Endangered
Colombia	Habitat change	Amphibia	Centrolene petrophilum	Endangered
Colombia	Habitat change	Amphibia	Centrolene scirtetes	Endangered
Colombia	Habitat change	Amphibia	Centrolene solitaria	Endangered
Colombia	Habitat change	Amphibia	Chiasmocleis lacrimae	Endangered
Colombia	Habitat change	Amphibia	Colostethus agilis	Endangered
Colombia	Habitat change	Amphibia	Colostethus imbricolus	Endangered
Colombia	Habitat change	Amphibia	Colostethus ucumari	Endangered
Colombia	Habitat change	Amphibia	Cryptobatrachus pedroruizi	Endangered
Colombia	Habitat change	Amphibia	Epicrionops columbianus	Endangered
Colombia	Habitat change	Amphibia	Gastrotheca aureomaculata	Endangered
Colombia	Habitat change	Amphibia	Gastrotheca cornuta	Endangered
Colombia	Habitat change	Amphibia	Gastrotheca dendronastes	Endangered
Colombia	Habitat change	Amphibia	Gastrotheca espeletia	Endangered
Colombia	Habitat change	Amphibia	Gastrotheca trachyceps	Endangered
Colombia	Habitat change	Amphibia	Hemiphractus johnsoni	Endangered
Colombia	Habitat change	Amphibia	Hyalinobatrachium esmeralda	Endangered
Colombia	Habitat change	Amphibia	Hyloscirtus caucanus	Endangered
Colombia	Habitat change	Amphibia	Hyloscirtus japreria	Endangered
Colombia	Habitat change	Amphibia	Hyloscirtus piceigularis	Endangered
Colombia	Habitat change	Amphibia	Hyloscirtus sarampiona	Endangered
Colombia	Habitat change	Amphibia	Hyloscirtus tigrinus	Endangered
Colombia	Habitat change	Amphibia	Hyloxalus chocoensis	Endangered
Colombia	Habitat change	Amphibia	Hyloxalus ramosi	Endangered
Colombia	Habitat change	Amphibia	Leucostethus ramirezi	Endangered
Colombia	Habitat change	Amphibia	Niceforonia brunnea	Endangered
Colombia	Habitat change	Amphibia	Nymphargus caucanus	Endangered
Colombia	Habitat change	Amphibia	Nymphargus cristinae	Endangered
Colombia	Habitat change	Amphibia	Nymphargus luminosus	Endangered
Colombia	Habitat change	Amphibia	Nymphargus luteopunctatus	Endangered
Colombia	Habitat change	Amphibia	Nymphargus megacheirus	Endangered
Colombia	Habitat change	Amphibia	Oophaga anchicayensis	Endangered
Colombia	Habitat change	Amphibia	Oophaga andresi	Endangered
Colombia	Habitat change	Amphibia	Osornophryne guacamayo	Endangered
Colombia	Habitat change	Amphibia	Phyllobates bicolor	Endangered
Colombia	Habitat change	Amphibia	Phyllobates terribilis	Endangered
Colombia	Habitat change	Amphibia	Pipa myersi	Endangered
Colombia	Habitat change	Amphibia	Pristimantis actinolaimus	Endangered
Colombia	Habitat change	Amphibia	Pristimantis acutirostris	Endangered
Colombia	Habitat change	Amphibia	Pristimantis aemulatus	Endangered
Colombia	Habitat change	Amphibia	Pristimantis affinis	Endangered
Colombia	Habitat change	Amphibia	Pristimantis angustilineatus	Endangered
Colombia	Habitat change	Amphibia	Pristimantis apiculatus	Endangered
Colombia	Habitat change	Amphibia	Pristimantis aurantiguttatus	Endangered
Colombia	Habitat change	Amphibia	Pristimantis bacchus	Endangered
Colombia	Habitat change	Amphibia	Pristimantis batrachites	Endangered
Colombia	Habitat change	Amphibia	Pristimantis bellona	Endangered
Colombia	Habitat change	Amphibia	Pristimantis capitonis	Endangered
Colombia	Habitat change	Amphibia	Pristimantis carlossanchezi	Endangered
Colombia	Habitat change	Amphibia	Pristimantis carmelitae	Endangered
Colombia	Habitat change	Amphibia	Pristimantis carranguerorum	Endangered
Colombia	Habitat change	Amphibia	Pristimantis corniger	Endangered
Colombia	Habitat change	Amphibia	Pristimantis cristinae	Endangered
Colombia	Habitat change	Amphibia	Pristimantis cuentasi	Endangered
Colombia	Habitat change	Amphibia	Pristimantis degener	Endangered
Colombia	Habitat change	Amphibia	Pristimantis delicatus	Endangered
Colombia	Habitat change	Amphibia	Pristimantis dorado	Endangered
Colombia	Habitat change	Amphibia	Pristimantis grandiceps	Endangered
Colombia	Habitat change	Amphibia	Pristimantis helvolus	Endangered
Colombia	Habitat change	Amphibia	Pristimantis hernandezi	Endangered
Colombia	Habitat change	Amphibia	Pristimantis jorgevelosai	Endangered
Colombia	Habitat change	Amphibia	Pristimantis leucopus	Endangered
Colombia	Habitat change	Amphibia	Pristimantis loustes	Endangered
Colombia	Habitat change	Amphibia	Pristimantis lutitus	Endangered
Colombia	Habitat change	Amphibia	Pristimantis mnionaetes	Endangered
Colombia	Habitat change	Amphibia	Pristimantis myops	Endangered
Colombia	Habitat change	Amphibia	Pristimantis ocellatus	Endangered
Colombia	Habitat change	Amphibia	Pristimantis parectatus	Endangered
Colombia	Habitat change	Amphibia	Pristimantis phalarus	Endangered
Colombia	Habitat change	Amphibia	Pristimantis ptochus	Endangered
Colombia	Habitat change	Amphibia	Pristimantis renjiforum	Endangered
Colombia	Habitat change	Amphibia	Pristimantis repens	Endangered
Colombia	Habitat change	Amphibia	Pristimantis ruthveni	Endangered
Colombia	Habitat change	Amphibia	Pristimantis scoloblepharus	Endangered
Colombia	Habitat change	Amphibia	Pristimantis susaguae	Endangered
Colombia	Habitat change	Amphibia	Pristimantis viridicans	Endangered
Colombia	Habitat change	Amphibia	Rhinella cristinae	Endangered
Colombia	Habitat change	Amphibia	Rhinella nicefori	Endangered
Colombia	Habitat change	Amphibia	Rhinella tenrec	Endangered
Colombia	Habitat change	Amphibia	Sachatamia electrops	Endangered
Colombia	Habitat change	Amphibia	Silverstoneia dalyi	Endangered
Colombia	Habitat change	Amphibia	Silverstoneia erasmios	Endangered
Colombia	Habitat change	Amphibia	Silverstoneia punctiventris	Endangered
Colombia	Habitat change	Amphibia	Strabomantis cheiroplethus	Endangered
Colombia	Habitat change	Amphibia	Strabomantis ruizi	Endangered
Colombia	Habitat change	Amphibia	Allobates cepedai	Vulnerable
Colombia	Habitat change	Amphibia	Andinobates bombetes	Vulnerable
Colombia	Habitat change	Amphibia	Andinobates dorisswansonae	Vulnerable
Colombia	Habitat change	Amphibia	Andinobates opisthomelas	Vulnerable
Colombia	Habitat change	Amphibia	Andinobates virolinensis	Vulnerable
Colombia	Habitat change	Amphibia	Bolitoglossa guaneae	Vulnerable
Colombia	Habitat change	Amphibia	Bolitoglossa medemi	Vulnerable
Colombia	Habitat change	Amphibia	Centrolene buckleyi	Vulnerable
Colombia	Habitat change	Amphibia	Centrolene daidalea	Vulnerable
Colombia	Habitat change	Amphibia	Centrolene heloderma	Vulnerable
Colombia	Habitat change	Amphibia	Cochranella litoralis	Vulnerable
Colombia	Habitat change	Amphibia	Cochranella xanthocheridia	Vulnerable
Colombia	Habitat change	Amphibia	Colostethus mertensi	Vulnerable
Colombia	Habitat change	Amphibia	Colostethus thorntoni	Vulnerable
Colombia	Habitat change	Amphibia	Diasporus anthrax	Vulnerable
Colombia	Habitat change	Amphibia	Ectopoglossus lacrimosus	Vulnerable
Colombia	Habitat change	Amphibia	Epicrionops parkeri	Vulnerable
Colombia	Habitat change	Amphibia	Gastrotheca bufona	Vulnerable
Colombia	Habitat change	Amphibia	Gastrotheca orophylax	Vulnerable
Colombia	Habitat change	Amphibia	Hyalinobatrachium ibama	Vulnerable
Colombia	Habitat change	Amphibia	Hyloscirtus antioquia	Vulnerable
Colombia	Habitat change	Amphibia	Hyloscirtus callipeza	Vulnerable
Colombia	Habitat change	Amphibia	Hyloscirtus denticulentus	Vulnerable
Colombia	Habitat change	Amphibia	Hyloscirtus platydactylus	Vulnerable
Colombia	Habitat change	Amphibia	Hyloscirtus psarolaimus	Vulnerable
Colombia	Habitat change	Amphibia	Hyloscirtus simmonsi	Vulnerable
Colombia	Habitat change	Amphibia	Hyloscirtus torrenticola	Vulnerable
Colombia	Habitat change	Amphibia	Hyloxalus fascianigrus	Vulnerable
Colombia	Habitat change	Amphibia	Hyloxalus vergeli	Vulnerable
Colombia	Habitat change	Amphibia	Ikakogi tayrona	Vulnerable
Colombia	Habitat change	Amphibia	Niceforonia dolops	Vulnerable
Colombia	Habitat change	Amphibia	Niceforonia latens	Vulnerable
Colombia	Habitat change	Amphibia	Niceforonia nana	Vulnerable
Colombia	Habitat change	Amphibia	Nymphargus balionota	Vulnerable
Colombia	Habitat change	Amphibia	Nymphargus garciae	Vulnerable
Colombia	Habitat change	Amphibia	Nymphargus prasinus	Vulnerable
Colombia	Habitat change	Amphibia	Nymphargus rosada	Vulnerable
Colombia	Habitat change	Amphibia	Nymphargus ruizi	Vulnerable
Colombia	Habitat change	Amphibia	Nymphargus siren	Vulnerable
Colombia	Habitat change	Amphibia	Oophaga solanensis	Vulnerable
Colombia	Habitat change	Amphibia	Osornophryne percrassa	Vulnerable
Colombia	Habitat change	Amphibia	Osornophryne talipes	Vulnerable
Colombia	Habitat change	Amphibia	Pristimantis bicolor	Vulnerable
Colombia	Habitat change	Amphibia	Pristimantis calcaratus	Vulnerable
Colombia	Habitat change	Amphibia	Pristimantis calcarulatus	Vulnerable
Colombia	Habitat change	Amphibia	Pristimantis celator	Vulnerable
Colombia	Habitat change	Amphibia	Pristimantis colomai	Vulnerable
Colombia	Habitat change	Amphibia	Pristimantis dorsopictus	Vulnerable
Colombia	Habitat change	Amphibia	Pristimantis duellmani	Vulnerable
Colombia	Habitat change	Amphibia	Pristimantis elegans	Vulnerable
Colombia	Habitat change	Amphibia	Pristimantis eremitus	Vulnerable
Colombia	Habitat change	Amphibia	Pristimantis eriphus	Vulnerable
Colombia	Habitat change	Amphibia	Pristimantis fallax	Vulnerable
Colombia	Habitat change	Amphibia	Pristimantis gladiator	Vulnerable
Colombia	Habitat change	Amphibia	Pristimantis gracilis	Vulnerable
Colombia	Habitat change	Amphibia	Pristimantis hectus	Vulnerable
Colombia	Habitat change	Amphibia	Pristimantis johannesdei	Vulnerable
Colombia	Habitat change	Amphibia	Pristimantis juanchoi	Vulnerable
Colombia	Habitat change	Amphibia	Pristimantis laticlavius	Vulnerable
Colombia	Habitat change	Amphibia	Pristimantis lemur	Vulnerable
Colombia	Habitat change	Amphibia	Pristimantis maculosus	Vulnerable
Colombia	Habitat change	Amphibia	Pristimantis merostictus	Vulnerable
Colombia	Habitat change	Amphibia	Pristimantis platychilus	Vulnerable
Colombia	Habitat change	Amphibia	Pristimantis polychrus	Vulnerable
Colombia	Habitat change	Amphibia	Pristimantis quinquagesimus	Vulnerable
Colombia	Habitat change	Amphibia	Pristimantis racemus	Vulnerable
Colombia	Habitat change	Amphibia	Pristimantis rosadoi	Vulnerable
Colombia	Habitat change	Amphibia	Pristimantis ruedai	Vulnerable
Colombia	Habitat change	Amphibia	Pristimantis scolodiscus	Vulnerable
Colombia	Habitat change	Amphibia	Pristimantis silverstonei	Vulnerable
Colombia	Habitat change	Amphibia	Pristimantis suetus	Vulnerable
Colombia	Habitat change	Amphibia	Pristimantis supernatis	Vulnerable
Colombia	Habitat change	Amphibia	Pristimantis tamsitti	Vulnerable
Colombia	Habitat change	Amphibia	Rhinella macrorhina	Vulnerable
Colombia	Habitat change	Amphibia	Rhinella ruizi	Vulnerable
Colombia	Habitat change	Amphibia	Rulyrana adiazeta	Vulnerable
Colombia	Habitat change	Amphibia	Sachatamia punctulata	Vulnerable
Colombia	Habitat change	Amphibia	Strabomantis anatipes	Vulnerable
Colombia	Habitat change	Amphibia	Strabomantis cornutus	Vulnerable
Colombia	Habitat change	Amphibia	Strabomantis ingeri	Vulnerable
Colombia	Habitat change	Amphibia	Strabomantis necopinus	Vulnerable
Colombia	Habitat change	Amphibia	Tachiramantis douglasi	Vulnerable
Colombia	Habitat change	Aves	Atlapetes blancae	Critically Endangered
Colombia	Habitat change	Aves	Coeligena orina	Critically Endangered
Colombia	Habitat change	Aves	Crax alberti	Critically Endangered
Colombia	Habitat change	Aves	Eriocnemis isabellae	Critically Endangered
Colombia	Habitat change	Aves	Grallaria fenwickorum	Critically Endangered
Colombia	Habitat change	Aves	Hapalopsittaca fuertesi	Critically Endangered
Colombia	Habitat change	Aves	Lepidopyga lilliae	Critically Endangered
Colombia	Habitat change	Aves	Lipaugus weberi	Critically Endangered
Colombia	Habitat change	Aves	Oxypogon cyanolaemus	Critically Endangered
Colombia	Habitat change	Aves	Thryophilus nicefori	Critically Endangered
Colombia	Habitat change	Aves	Troglodytes monticola	Critically Endangered
Colombia	Habitat change	Aves	Amazona auropalliata	Endangered
Colombia	Habitat change	Aves	Ara ambiguus	Endangered
Colombia	Habitat change	Aves	Cistothorus apolinari	Endangered
Colombia	Habitat change	Aves	Eriocnemis mirabilis	Endangered
Colombia	Habitat change	Aves	Geotrygon purpurata	Endangered
Colombia	Habitat change	Aves	Grallaria saltuensis	Endangered
Colombia	Habitat change	Aves	Macroagelaius subalaris	Endangered
Colombia	Habitat change	Aves	Myiotheretes pernix	Endangered
Colombia	Habitat change	Aves	Neomorphus radiolosus	Endangered
Colombia	Habitat change	Aves	Ognorhynchus icterotis	Endangered
Colombia	Habitat change	Aves	Penelope ortoni	Endangered
Colombia	Habitat change	Aves	Penelope perspicax	Endangered
Colombia	Habitat change	Aves	Pyrrhura viridicata	Endangered
Colombia	Habitat change	Aves	Rallus semiplumbeus	Endangered
Colombia	Habitat change	Aves	Ramphomicron dorsale	Endangered
Colombia	Habitat change	Aves	Scytalopus canus	Endangered
Colombia	Habitat change	Aves	Scytalopus rodriguezi	Endangered
Colombia	Habitat change	Aves	Thryophilus sernai	Endangered
Colombia	Habitat change	Aves	Anthocephala berlepschi	Vulnerable
Colombia	Habitat change	Aves	Anthocephala floriceps	Vulnerable
Colombia	Habitat change	Aves	Aramides wolfi	Vulnerable
Colombia	Habitat change	Aves	Arremon perijanus	Vulnerable
Colombia	Habitat change	Aves	Bangsia flavovirens	Vulnerable
Colombia	Habitat change	Aves	Bangsia melanochlamys	Vulnerable
Colombia	Habitat change	Aves	Bolborhynchus ferrugineifrons	Vulnerable
Colombia	Habitat change	Aves	Capito quinticolor	Vulnerable
Colombia	Habitat change	Aves	Cephalopterus penduliger	Vulnerable
Colombia	Habitat change	Aves	Chloropipo flavicapilla	Vulnerable
Colombia	Habitat change	Aves	Coeligena consita	Vulnerable
Colombia	Habitat change	Aves	Conopias cinchoneti	Vulnerable
Colombia	Habitat change	Aves	Cranioleuca curtata	Vulnerable
Colombia	Habitat change	Aves	Cryptoleucopteryx plumbea	Vulnerable
Colombia	Habitat change	Aves	Crypturellus kerriae	Vulnerable
Colombia	Habitat change	Aves	Dacnis berlepschi	Vulnerable
Colombia	Habitat change	Aves	Dacnis hartlaubi	Vulnerable
Colombia	Habitat change	Aves	Dysithamnus leucostictus	Vulnerable
Colombia	Habitat change	Aves	Dysithamnus occidentalis	Vulnerable
Colombia	Habitat change	Aves	Galbula pastazae	Vulnerable
Colombia	Habitat change	Aves	Glaucidium nubicola	Vulnerable
Colombia	Habitat change	Aves	Grallaria bangsi	Vulnerable
Colombia	Habitat change	Aves	Heliodoxa gularis	Vulnerable
Colombia	Habitat change	Aves	Henicorhina negreti	Vulnerable
Colombia	Habitat change	Aves	Herpsilochmus axillaris	Vulnerable
Colombia	Habitat change	Aves	Leptosittaca branickii	Vulnerable
Colombia	Habitat change	Aves	Micrastur plumbeus	Vulnerable
Colombia	Habitat change	Aves	Molothrus armenti	Vulnerable
Colombia	Habitat change	Aves	Myiothlypis basilica	Vulnerable
Colombia	Habitat change	Aves	Odontophorus atrifrons	Vulnerable
Colombia	Habitat change	Aves	Odontophorus melanonotus	Vulnerable
Colombia	Habitat change	Aves	Odontophorus strophium	Vulnerable
Colombia	Habitat change	Aves	Phlogophilus hemileucurus	Vulnerable
Colombia	Habitat change	Aves	Psarocolius cassini	Vulnerable
Colombia	Habitat change	Aves	Scytalopus perijanus	Vulnerable
Colombia	Habitat change	Aves	Sericossypha albocristata	Vulnerable
Colombia	Habitat change	Aves	Synallaxis fuscorufa	Vulnerable
Colombia	Habitat change	Aves	Tephrophilus wetmorei	Vulnerable
Colombia	Habitat change	Aves	Thamnophilus tenuepunctatus	Vulnerable
Colombia	Habitat change	Aves	Touit stictopterus	Vulnerable
Colombia	Habitat change	Magnoliopsida	Magnolia calimaensis	Critically Endangered
Colombia	Habitat change	Magnoliopsida	Magnolia cararensis	Critically Endangered
Colombia	Habitat change	Magnoliopsida	Magnolia cespedesii	Critically Endangered
Colombia	Habitat change	Magnoliopsida	Magnolia coronata	Critically Endangered
Colombia	Habitat change	Magnoliopsida	Magnolia espinalii	Critically Endangered
Colombia	Habitat change	Magnoliopsida	Magnolia katiorum	Critically Endangered
Colombia	Habitat change	Magnoliopsida	Magnolia narinensis	Critically Endangered
Colombia	Habitat change	Magnoliopsida	Magnolia polyhypsophylla	Critically Endangered
Colombia	Habitat change	Magnoliopsida	Magnolia virolinensis	Critically Endangered
Colombia	Habitat change	Magnoliopsida	Magnolia wolfii	Critically Endangered
Colombia	Habitat change	Magnoliopsida	Magnolia allenii	Endangered
Colombia	Habitat change	Magnoliopsida	Magnolia arcabucoana	Endangered
Colombia	Habitat change	Magnoliopsida	Magnolia argyrothricha	Endangered
Colombia	Habitat change	Magnoliopsida	Magnolia caricifragrans	Endangered
Colombia	Habitat change	Magnoliopsida	Magnolia chocoensis	Endangered
Colombia	Habitat change	Magnoliopsida	Magnolia georgii	Endangered
Colombia	Habitat change	Magnoliopsida	Magnolia gilbertoi	Endangered
Colombia	Habitat change	Magnoliopsida	Magnolia guatapensis	Endangered
Colombia	Habitat change	Magnoliopsida	Magnolia hernandezii	Endangered
Colombia	Habitat change	Magnoliopsida	Magnolia mahechae	Endangered
Colombia	Habitat change	Magnoliopsida	Magnolia santanderiana	Endangered
Colombia	Habitat change	Magnoliopsida	Magnolia silvioi	Endangered
Colombia	Habitat change	Magnoliopsida	Magnolia striatifolia	Endangered
Colombia	Habitat change	Magnoliopsida	Magnolia urraoensis	Endangered
Colombia	Habitat change	Magnoliopsida	Magnolia yarumalensis	Endangered
Colombia	Habitat change	Magnoliopsida	Melocactus andinus	Endangered
Colombia	Habitat change	Magnoliopsida	Opuntia schumannii	Vulnerable
Colombia	Habitat change	Mammalia	Marmosops handleyi	Critically Endangered
Colombia	Habitat change	Mammalia	Plecturocebus caquetensis	Critically Endangered
Colombia	Habitat change	Mammalia	Saguinus oedipus	Critically Endangered
Colombia	Habitat change	Mammalia	Ateles fusciceps	Endangered
Colombia	Habitat change	Mammalia	Neomicroxus latebricola	Endangered
Colombia	Habitat change	Mammalia	Saccopteryx antioquensis	Endangered
Colombia	Habitat change	Mammalia	Saguinus leucopus	Endangered
Colombia	Habitat change	Mammalia	Tapirus pinchaque	Endangered
Colombia	Habitat change	Mammalia	Aotus brumbacki	Vulnerable
Colombia	Habitat change	Mammalia	Balantiopteryx infusca	Vulnerable
Colombia	Habitat change	Mammalia	Caenolestes convelatus	Vulnerable
Colombia	Habitat change	Mammalia	Cheracebus medemi	Vulnerable
Colombia	Habitat change	Mammalia	Choeroniscus periosus	Vulnerable
Colombia	Habitat change	Mammalia	Lonchorhina marinkellei	Vulnerable
Colombia	Habitat change	Mammalia	Marmosa phaea	Vulnerable
Colombia	Habitat change	Mammalia	Marmosa xerophila	Vulnerable
Colombia	Habitat change	Mammalia	Mazama bricenii	Vulnerable
Colombia	Habitat change	Mammalia	Mazama rufina	Vulnerable
Colombia	Habitat change	Mammalia	Mustela felipei	Vulnerable
Colombia	Habitat change	Mammalia	Neusticomys mussoi	Vulnerable
Colombia	Habitat change	Mammalia	Platyrrhinus chocoensis	Vulnerable
Colombia	Habitat change	Mammalia	Plecturocebus ornatus	Vulnerable
Colombia	Habitat change	Mammalia	Thomasomys hylophilus	Vulnerable
Colombia	Habitat change	Mammalia	Thomasomys monochromos	Vulnerable
Colombia	Habitat change	Mammalia	Thomasomys ucucha	Vulnerable
Colombia	Overexploitation	Amphibia	Andinobates victimatus	Endangered
Colombia	Overexploitation	Aves	Penelope perspicax	Endangered
Colombia	Invasive species	Amphibia	Agalychnis lemur	Critically Endangered
Colombia	Invasive species	Amphibia	Andinobates viridis	Critically Endangered
Colombia	Invasive species	Amphibia	Atelopus ardila	Critically Endangered
Colombia	Invasive species	Amphibia	Atelopus arsyecue	Critically Endangered
Colombia	Invasive species	Amphibia	Atelopus ebenoides	Critically Endangered
Colombia	Invasive species	Amphibia	Atelopus farci	Critically Endangered
Colombia	Invasive species	Amphibia	Atelopus gigas	Critically Endangered
Colombia	Invasive species	Amphibia	Atelopus glyphus	Critically Endangered
Colombia	Invasive species	Amphibia	Atelopus muisca	Critically Endangered
Colombia	Invasive species	Amphibia	Atelopus nicefori	Critically Endangered
Colombia	Invasive species	Amphibia	Atelopus pastuso	Critically Endangered
Colombia	Invasive species	Amphibia	Atelopus quimbaya	Critically Endangered
Colombia	Invasive species	Amphibia	Atelopus sanjosei	Critically Endangered
Colombia	Invasive species	Amphibia	Atelopus sernai	Critically Endangered
Colombia	Invasive species	Amphibia	Atelopus simulatus	Critically Endangered
Colombia	Invasive species	Amphibia	Atelopus sonsonensis	Critically Endangered
Colombia	Invasive species	Amphibia	Atelopus subornatus	Critically Endangered
Colombia	Invasive species	Amphibia	Atelopus tamaense	Critically Endangered
Colombia	Invasive species	Amphibia	Centrolene geckoideum	Critically Endangered
Colombia	Invasive species	Amphibia	Ectopoglossus atopoglossus	Critically Endangered
Colombia	Invasive species	Amphibia	Gastrotheca angustifrons	Critically Endangered
Colombia	Invasive species	Amphibia	Gastrotheca antomia	Critically Endangered
Colombia	Invasive species	Amphibia	Hyloscirtus lynchi	Critically Endangered
Colombia	Invasive species	Amphibia	Nymphargus armatus	Critically Endangered
Colombia	Invasive species	Amphibia	Paruwrobates andinus	Critically Endangered
Colombia	Invasive species	Amphibia	Pristimantis albericoi	Critically Endangered
Colombia	Invasive species	Amphibia	Pristimantis caprifer	Critically Endangered
Colombia	Invasive species	Amphibia	Pristimantis chrysops	Critically Endangered
Colombia	Invasive species	Amphibia	Pristimantis signifer	Critically Endangered
Colombia	Invasive species	Amphibia	Atelopus elegans	Endangered
Colombia	Invasive species	Amphibia	Atelopus longibrachius	Endangered
Colombia	Invasive species	Amphibia	Atelopus lozanoi	Endangered
Colombia	Invasive species	Amphibia	Atelopus marinkellei	Endangered
Colombia	Invasive species	Amphibia	Atelopus mittermeieri	Endangered
Colombia	Invasive species	Amphibia	Callimedusa perinesos	Endangered
Colombia	Invasive species	Amphibia	Centrolene ballux	Endangered
Colombia	Invasive species	Amphibia	Centrolene lynchi	Endangered
Colombia	Invasive species	Amphibia	Centrolene medemi	Endangered
Colombia	Invasive species	Amphibia	Centrolene scirtetes	Endangered
Colombia	Invasive species	Amphibia	Colostethus ucumari	Endangered
Colombia	Invasive species	Amphibia	Gastrotheca cornuta	Endangered
Colombia	Invasive species	Amphibia	Gastrotheca dendronastes	Endangered
Colombia	Invasive species	Amphibia	Hyloscirtus tigrinus	Endangered
Colombia	Invasive species	Amphibia	Nymphargus megacheirus	Endangered
Colombia	Invasive species	Amphibia	Pristimantis capitonis	Endangered
Colombia	Invasive species	Amphibia	Pristimantis ptochus	Endangered
Colombia	Invasive species	Amphibia	Atelopus spumarius	Vulnerable
Colombia	Invasive species	Amphibia	Bolitoglossa guaneae	Vulnerable
Colombia	Invasive species	Amphibia	Centrolene buckleyi	Vulnerable
Colombia	Invasive species	Amphibia	Centrolene heloderma	Vulnerable
Colombia	Invasive species	Amphibia	Gastrotheca orophylax	Vulnerable
Colombia	Invasive species	Amphibia	Hyloscirtus antioquia	Vulnerable
Colombia	Invasive species	Amphibia	Hyloscirtus callipeza	Vulnerable
Colombia	Invasive species	Amphibia	Hyloscirtus denticulentus	Vulnerable
Colombia	Invasive species	Amphibia	Hyloscirtus platydactylus	Vulnerable
Colombia	Invasive species	Amphibia	Nymphargus balionota	Vulnerable
Colombia	Invasive species	Amphibia	Pristimantis calcarulatus	Vulnerable
Colombia	Invasive species	Amphibia	Pristimantis duellmani	Vulnerable
Colombia	Invasive species	Amphibia	Pristimantis laticlavius	Vulnerable
Colombia	Invasive species	Amphibia	Pristimantis silverstonei	Vulnerable
Colombia	Invasive species	Amphibia	Tachiramantis douglasi	Vulnerable
Colombia	Invasive species	Aves	Rallus semiplumbeus	Endangered
Colombia	Invasive species	Mammalia	Oryzomys gorgasi	Endangered
Colombia	Invasive species	Mammalia	Pteronura brasiliensis	Endangered
Colombia	Invasive species	Mammalia	Leopardus tigrinus	Vulnerable
Comoros	Habitat change	Aves	Cyanolanius comorensis	Endangered
Comoros	Habitat change	Aves	Humblotia flavirostris	Endangered
Comoros	Habitat change	Aves	Otus capnodes	Endangered
Comoros	Habitat change	Aves	Otus moheliensis	Endangered
Comoros	Habitat change	Aves	Otus pauliani	Endangered
Comoros	Habitat change	Aves	Treron griveaudi	Endangered
Comoros	Habitat change	Aves	Ceblepyris cucullatus	Vulnerable
Comoros	Habitat change	Mammalia	Pteropus livingstonii	Critically Endangered
Comoros	Overexploitation	Aves	Treron griveaudi	Endangered
Comoros	Invasive species	Aves	Humblotia flavirostris	Endangered
Comoros	Invasive species	Aves	Otus capnodes	Endangered
Comoros	Invasive species	Aves	Otus moheliensis	Endangered
Comoros	Invasive species	Aves	Treron griveaudi	Endangered
Comoros	Invasive species	Aves	Zosterops mouroniensis	Vulnerable
Cook Islands	Habitat change	Aves	Pomarea dimidiata	Vulnerable
Cook Islands	Invasive species	Aves	Vini peruviana	Vulnerable
Costa Rica	Habitat change	Amphibia	Agalychnis lemur	Critically Endangered
Costa Rica	Habitat change	Amphibia	Atelopus chiriquiensis	Critically Endangered
Costa Rica	Habitat change	Amphibia	Atelopus varius	Critically Endangered
Costa Rica	Habitat change	Amphibia	Craugastor catalinae	Critically Endangered
Costa Rica	Habitat change	Amphibia	Craugastor emcelae	Critically Endangered
Costa Rica	Habitat change	Amphibia	Craugastor gulosus	Critically Endangered
Costa Rica	Habitat change	Amphibia	Craugastor ranoides	Critically Endangered
Costa Rica	Habitat change	Amphibia	Craugastor taurus	Critically Endangered
[truncated: 5,858 more rows]
