# Supplementary material for: Global shortfalls in documented actions to conserve biodiversity
Source: Nature. 2024 Jun 5;630(8016):387–91. doi: 10.1038/s41586-024-07498-7 (PMC11168922; doi:10.1038/s41586-024-07498-7)
Supplement: Supplementary file 9 — The number of species changing Red List status from 2006–2020. [file 41586_2024_7498_MOESM9_ESM.csv]

taxonomic_class	threat	action_present	n_change	n_uplist	n_downlist	prop_uplist	prop_downlist
Amphibia	habitat_change	FALSE	27	21	6	78	22
Amphibia	habitat_change	TRUE	3	3	0	100	0
Aves	habitat_change	FALSE	53	45	8	85	15
Aves	habitat_change	TRUE	10	10	0	100	0
Magnoliopsida	habitat_change	FALSE	13	12	1	92	8
Magnoliopsida	habitat_change	TRUE	0	0	0	NA	NA
Mammalia	habitat_change	FALSE	96	87	9	91	9
Mammalia	habitat_change	TRUE	19	16	3	84	16
Pinopsida	habitat_change	FALSE	13	13	0	100	0
Pinopsida	habitat_change	TRUE	2	2	0	100	0
Amphibia	overexploitation	FALSE	0	0	0	NA	NA
Amphibia	overexploitation	TRUE	1	1	0	100	0
Aves	overexploitation	FALSE	3	3	0	100	0
Aves	overexploitation	TRUE	8	7	1	88	12
Magnoliopsida	overexploitation	FALSE	1	1	0	100	0
Magnoliopsida	overexploitation	TRUE	2	1	1	50	50
Mammalia	overexploitation	FALSE	1	1	0	100	0
Mammalia	overexploitation	TRUE	14	13	1	93	7
Pinopsida	overexploitation	FALSE	1	1	0	100	0
Pinopsida	overexploitation	TRUE	2	2	0	100	0
Amphibia	invasive_species	FALSE	15	12	3	80	20
Amphibia	invasive_species	TRUE	1	0	1	0	100
Aves	invasive_species	FALSE	6	6	0	100	0
Aves	invasive_species	TRUE	15	8	7	53	47
Magnoliopsida	invasive_species	FALSE	0	0	0	NA	NA
Magnoliopsida	invasive_species	TRUE	0	0	0	NA	NA
Mammalia	invasive_species	FALSE	20	17	3	85	15
Mammalia	invasive_species	TRUE	11	10	1	91	9
Pinopsida	invasive_species	FALSE	1	1	0	100	0
Pinopsida	invasive_species	TRUE	3	3	0	100	0
