# Supplementary material for: Global shortfalls in documented actions to conserve biodiversity
Source: Nature. 2024 Jun 5;630(8016):387–91. doi: 10.1038/s41586-024-07498-7 (PMC11168922; doi:10.1038/s41586-024-07498-7)
Supplement: Supplementary file 10 — Credit and source details for the PhyloPic silhouettes used in the figures. [file 41586_2024_7498_MOESM10_ESM.csv]

class	link	uuid	species	by	licence
amphibia	https://www.phylopic.org/images/4679516b-405b-444f-974d-9775876716e2/dendrobates-tinctorius	4679516b-405b-444f-974d-9775876716e2	Dendrobates tinctorius	Steven Traver	CC0 1.0 Universal Public Domain Dedication
aves	https://www.phylopic.org/images/3058ef80-f441-4ded-a0a1-85f2fce60ce6/estrilda	3058ef80-f441-4ded-a0a1-85f2fce60ce6	Estrilda	Ferran Sayol	CC0 1.0 Universal Public Domain Dedication
cycadopsida	https://www.phylopic.org/images/38433185-7804-4c7e-8c0d-fa885001794e/cycas-circinalis	38433185-7804-4c7e-8c0d-fa885001794e	Cycas circinalis	Mason McNair	CC0 1.0 Universal Public Domain Dedication
gastropoda	https://www.phylopic.org/images/9da7781e-48eb-407d-a13f-d6de8954dde2/tropidodiscus	9da7781e-48eb-407d-a13f-d6de8954dde2	Tropidodiscus	Scott Hartman	CC0 1.0 Universal Public Domain Dedication
liliopsida	https://www.phylopic.org/images/26e45e79-7726-4095-9aa4-d5831d79c3d9/acorus-calamus	26e45e79-7726-4095-9aa4-d5831d79c3d9	Acorus calamus	Guillaume Dera	CC0 1.0 Universal Public Domain Dedication
magnoliopsida	https://www.phylopic.org/images/b1574f09-14fa-4042-8f37-7d31c2f08743/magnolia-grandiflora	b1574f09-14fa-4042-8f37-7d31c2f08743	Magnolia grandiflora	Luna Luisa S�nchez Reyes	CC0 1.0 Universal Public Domain Dedication
malacostraca	https://www.phylopic.org/images/7575f4ec-8a2b-40eb-9e15-b5d8553499e8/metanephrops-japonicus	7575f4ec-8a2b-40eb-9e15-b5d8553499e8	Metanephrops japonicus	Guillaume Dera	CC0 1.0 Universal Public Domain Dedication
mammalia	https://www.phylopic.org/images/e4e306cd-73b6-4ca3-a08c-753a856f7f12/canis-lupus-monstrabilis	e4e306cd-73b6-4ca3-a08c-753a856f7f12	Canis lupus monstrabilis	Tracy A. Heath	CC0 1.0 Universal Public Domain Dedication
pinopsida	https://www.phylopic.org/images/1b329337-8f8b-4380-8aae-23d50e0db14f/pinus	1b329337-8f8b-4380-8aae-23d50e0db14f	Pinus	T. Michael Keesey	CC0 1.0 Universal Public Domain Dedication
reptilia	https://www.phylopic.org/images/7dee5849-e764-4694-abf7-d0ae4cc8cabe/youngina-capensis	7dee5849-e764-4694-abf7-d0ae4cc8cabe	Youngina capensis	Brad McFeeters (vectorized by T. Michael Keesey)	CC0 1.0 Universal Public Domain Dedication
